# Supplementary material for: An evolutionary algorithm for the discovery of porous organic cages
Source: Chem Sci. 2018 Sep 11;9(45):8513–27. doi: 10.1039/c8sc03560a (PMC6251339; doi:10.1039/c8sc03560a)
Supplement: Supplementary file 1 [file SC-009-C8SC03560A-s001.zip]

Archive with 72 entries (65 files):
- Best_five/
- Best_five/.DS_Store
- __MACOSX/
- __MACOSX/Best_five/
- __MACOSX/Best_five/._.DS_Store
- Best_five/Case_Study1/
- Best_five/Case_Study1/RunB_1.pdb
- __MACOSX/Best_five/Case_Study1/
- __MACOSX/Best_five/Case_Study1/._RunB_1.pdb
- Best_five/Case_Study1/RunB_2.pdb
- __MACOSX/Best_five/Case_Study1/._RunB_2.pdb
- Best_five/Case_Study1/RunB_3.pdb
- __MACOSX/Best_five/Case_Study1/._RunB_3.pdb
- Best_five/Case_Study1/RunB_4.pdb
- __MACOSX/Best_five/Case_Study1/._RunB_4.pdb
- Best_five/Case_Study1/RunB_5.pdb
- __MACOSX/Best_five/Case_Study1/._RunB_5.pdb
- Best_five/Case_Study1/RunC_2.pdb
- __MACOSX/Best_five/Case_Study1/._RunC_2.pdb
- Best_five/Case_Study1/RunA_1.pdb
- __MACOSX/Best_five/Case_Study1/._RunA_1.pdb
- Best_five/Case_Study1/RunC_3.pdb
- __MACOSX/Best_five/Case_Study1/._RunC_3.pdb
- Best_five/Case_Study1/RunC_1.pdb
- __MACOSX/Best_five/Case_Study1/._RunC_1.pdb
- Best_five/Case_Study1/RunA_3.pdb
- __MACOSX/Best_five/Case_Study1/._RunA_3.pdb
- Best_five/Case_Study1/RunA_2.pdb
- __MACOSX/Best_five/Case_Study1/._RunA_2.pdb
- Best_five/Case_Study1/RunC_4.pdb
- __MACOSX/Best_five/Case_Study1/._RunC_4.pdb
- Best_five/Case_Study1/RunC_5.pdb
- __MACOSX/Best_five/Case_Study1/._RunC_5.pdb
- Best_five/Case_Study1/RunA_5.pdb
- __MACOSX/Best_five/Case_Study1/._RunA_5.pdb
- Best_five/Case_Study1/RunA_4.pdb
- __MACOSX/Best_five/Case_Study1/._RunA_4.pdb
- __MACOSX/Best_five/._Case_Study1
- Best_five/Case_Study2/
- Best_five/Case_Study2/RunB_1.pdb
- __MACOSX/Best_five/Case_Study2/
- __MACOSX/Best_five/Case_Study2/._RunB_1.pdb
- Best_five/Case_Study2/RunB_2.pdb
- __MACOSX/Best_five/Case_Study2/._RunB_2.pdb
- Best_five/Case_Study2/RunB_3.pdb
- __MACOSX/Best_five/Case_Study2/._RunB_3.pdb
- Best_five/Case_Study2/RunB_4.pdb
- __MACOSX/Best_five/Case_Study2/._RunB_4.pdb
- Best_five/Case_Study2/RunB_5.pdb
- __MACOSX/Best_five/Case_Study2/._RunB_5.pdb
- Best_five/Case_Study2/RunC_2.pdb
- __MACOSX/Best_five/Case_Study2/._RunC_2.pdb
- Best_five/Case_Study2/RunA_1.pdb
- __MACOSX/Best_five/Case_Study2/._RunA_1.pdb
- Best_five/Case_Study2/RunC_3.pdb
- __MACOSX/Best_five/Case_Study2/._RunC_3.pdb
- Best_five/Case_Study2/RunC_1.pdb
- __MACOSX/Best_five/Case_Study2/._RunC_1.pdb
- Best_five/Case_Study2/RunA_3.pdb
- __MACOSX/Best_five/Case_Study2/._RunA_3.pdb
- Best_five/Case_Study2/RunA_2.pdb
- __MACOSX/Best_five/Case_Study2/._RunA_2.pdb
- Best_five/Case_Study2/RunC_4.pdb
- __MACOSX/Best_five/Case_Study2/._RunC_4.pdb
- Best_five/Case_Study2/RunC_5.pdb
- __MACOSX/Best_five/Case_Study2/._RunC_5.pdb
- Best_five/Case_Study2/RunA_5.pdb
- __MACOSX/Best_five/Case_Study2/._RunA_5.pdb
- Best_five/Case_Study2/RunA_4.pdb
- __MACOSX/Best_five/Case_Study2/._RunA_4.pdb
- __MACOSX/Best_five/._Case_Study2
- __MACOSX/._Best_five
