# Supplementary material for: An evolutionary algorithm for the discovery of porous organic cages
Source: Chem Sci. 2018 Sep 11;9(45):8513–27. doi: 10.1039/c8sc03560a (PMC6251339; doi:10.1039/c8sc03560a)
Supplement: Supplementary file 1 [file SC-009-C8SC03560A-s001.zip › Best_five/Case_Study1/RunB_1.pdb]

HEADER    CSD ENTRY RDKit          3D
CRYST1   1.0000   1.0000   1.0000  90.00  90.00  90.00          
SCALE1      1.000000  0.000000  0.000000       0.000000
SCALE2      0.000000  1.000000  0.000000       0.000000
SCALE3      0.000000  0.000000  1.000000       0.000000
HETATM    1  C1  UNK     1      -1.395  -0.992   4.641  1.00  0.00           C  
HETATM    2  N2  UNK     1      -0.293  -0.142   4.785  1.00  0.00           N  
HETATM    3  C3  UNK     1      -0.470   1.242   4.701  1.00  0.00           C  
HETATM    4  C4  UNK     1       0.999  -0.678   4.782  1.00  0.00           C  
HETATM    5  H5  UNK     1      -1.072  -1.962   4.255  1.00  0.00           H  
HETATM    6  H6  UNK     1      -1.438   1.469   4.247  1.00  0.00           H  
HETATM    7  H7  UNK     1       1.713   0.068   4.426  1.00  0.00           H  
HETATM    8  C8  UNK     1      -3.999  -2.133   0.181  1.00  0.00           C  
HETATM    9  N9  UNK     1      -3.491  -2.109  -1.122  1.00  0.00           N  
HETATM   10  C10 UNK     1      -2.615  -3.115  -1.541  1.00  0.00           C  
HETATM   11  C11 UNK     1      -3.669  -0.970  -1.913  1.00  0.00           C  
HETATM   12  H12 UNK     1      -4.237  -1.118   0.509  1.00  0.00           H  
HETATM   13  H13 UNK     1      -2.217  -3.650  -0.675  1.00  0.00           H  
HETATM   14  H14 UNK     1      -2.860  -0.890  -2.643  1.00  0.00           H  
HETATM   15  C15 UNK     1       3.651  -2.557   0.611  1.00  0.00           C  
HETATM   16  N16 UNK     1       3.494  -2.186  -0.729  1.00  0.00           N  
HETATM   17  C17 UNK     1       3.965  -0.943  -1.163  1.00  0.00           C  
HETATM   18  C18 UNK     1       2.671  -2.946  -1.565  1.00  0.00           C  
HETATM   19  H19 UNK     1       2.859  -3.251   0.902  1.00  0.00           H  
HETATM   20  H20 UNK     1       4.145  -0.290  -0.306  1.00  0.00           H  
HETATM   21  H21 UNK     1       2.270  -2.321  -2.366  1.00  0.00           H  
HETATM   22  C22 UNK     1       0.195   4.294   0.431  1.00  0.00           C  
HETATM   23  N23 UNK     1       0.069   3.915  -0.909  1.00  0.00           N  
HETATM   24  C24 UNK     1      -1.202   3.686  -1.447  1.00  0.00           C  
HETATM   25  C25 UNK     1       1.206   3.546  -1.635  1.00  0.00           C  
HETATM   26  H26 UNK     1       1.164   3.973   0.822  1.00  0.00           H  
HETATM   27  H27 UNK     1      -1.934   3.573  -0.643  1.00  0.00           H  
HETATM   28  H28 UNK     1       0.931   2.860  -2.439  1.00  0.00           H  
HETATM   29  C29 UNK     1      -8.977  -6.583   7.410  1.00  0.00           C  
HETATM   30  C30 UNK     1      -7.763  -5.798   6.895  1.00  0.00           C  
HETATM   31  C31 UNK     1      -7.960  -4.272   6.989  1.00  0.00           C  
HETATM   32  C32 UNK     1      -6.750  -3.463   6.498  1.00  0.00           C  
HETATM   33  O33 UNK     1      -6.558  -3.716   5.110  1.00  0.00           O  
HETATM   34  C34 UNK     1      -5.511  -3.108   4.451  1.00  0.00           C  
HETATM   35  C35 UNK     1      -4.600  -2.226   5.046  1.00  0.00           C  
HETATM   36  C36 UNK     1      -3.565  -1.703   4.282  1.00  0.00           C  
HETATM   37  N37 UNK     1      -2.647  -0.795   4.816  1.00  0.00           N  
HETATM   38  N38 UNK     1      -3.459  -1.974   2.959  1.00  0.00           N  
HETATM   39  C39 UNK     1      -4.355  -2.800   2.367  1.00  0.00           C  
HETATM   40  N40 UNK     1      -4.150  -3.091   1.016  1.00  0.00           N  
HETATM   41  C41 UNK     1      -5.368  -3.405   3.099  1.00  0.00           C  
HETATM   42  H42 UNK     1      -9.874  -6.347   6.838  1.00  0.00           H  
HETATM   43  H43 UNK     1      -9.181  -6.361   8.458  1.00  0.00           H  
HETATM   44  H44 UNK     1      -8.809  -7.658   7.329  1.00  0.00           H  
HETATM   45  H45 UNK     1      -6.877  -6.092   7.460  1.00  0.00           H  
HETATM   46  H46 UNK     1      -7.566  -6.079   5.859  1.00  0.00           H  
HETATM   47  H47 UNK     1      -8.171  -3.997   8.023  1.00  0.00           H  
HETATM   48  H48 UNK     1      -8.837  -3.978   6.411  1.00  0.00           H  
HETATM   49  H49 UNK     1      -5.861  -3.739   7.070  1.00  0.00           H  
HETATM   50  H50 UNK     1      -6.933  -2.399   6.661  1.00  0.00           H  
HETATM   51  H51 UNK     1      -4.659  -1.947   6.083  1.00  0.00           H  
HETATM   52  H52 UNK     1      -6.046  -4.087   2.614  1.00  0.00           H  
HETATM   53  C53 UNK     1       9.239  -6.543   5.506  1.00  0.00           C  
HETATM   54  C54 UNK     1       9.139  -5.351   6.471  1.00  0.00           C  
HETATM   55  C55 UNK     1       7.694  -4.886   6.740  1.00  0.00           C  
HETATM   56  C56 UNK     1       6.986  -4.270   5.523  1.00  0.00           C  
HETATM   57  O57 UNK     1       5.700  -3.830   5.945  1.00  0.00           O  
HETATM   58  C58 UNK     1       4.854  -3.242   5.029  1.00  0.00           C  
HETATM   59  C59 UNK     1       3.603  -2.852   5.497  1.00  0.00           C  
HETATM   60  C60 UNK     1       2.713  -2.225   4.635  1.00  0.00           C  
HETATM   61  N61 UNK     1       1.430  -1.853   5.046  1.00  0.00           N  
HETATM   62  N62 UNK     1       3.014  -2.043   3.327  1.00  0.00           N  
HETATM   63  C63 UNK     1       4.215  -2.447   2.850  1.00  0.00           C  
HETATM   64  N64 UNK     1       4.484  -2.178   1.505  1.00  0.00           N  
HETATM   65  C65 UNK     1       5.169  -3.018   3.683  1.00  0.00           C  
HETATM   66  H66 UNK     1      10.275  -6.870   5.400  1.00  0.00           H  
HETATM   67  H67 UNK     1       8.876  -6.292   4.510  1.00  0.00           H  
HETATM   68  H68 UNK     1       8.664  -7.396   5.867  1.00  0.00           H  
HETATM   69  H69 UNK     1       9.598  -5.634   7.420  1.00  0.00           H  
HETATM   70  H70 UNK     1       9.735  -4.519   6.091  1.00  0.00           H  
HETATM   71  H71 UNK     1       7.706  -4.143   7.539  1.00  0.00           H  
HETATM   72  H72 UNK     1       7.099  -5.718   7.119  1.00  0.00           H  
HETATM   73  H73 UNK     1       6.887  -5.010   4.727  1.00  0.00           H  
HETATM   74  H74 UNK     1       7.567  -3.430   5.138  1.00  0.00           H  
HETATM   75  H75 UNK     1       3.326  -3.020   6.524  1.00  0.00           H  
HETATM   76  H76 UNK     1       6.120  -3.287   3.259  1.00  0.00           H  
HETATM   77  C77 UNK     1      -0.696  11.626   7.141  1.00  0.00           C  
HETATM   78  C78 UNK     1      -0.742  10.671   5.941  1.00  0.00           C  
HETATM   79  C79 UNK     1      -0.477   9.207   6.340  1.00  0.00           C  
HETATM   80  C80 UNK     1      -0.518   8.236   5.153  1.00  0.00           C  
HETATM   81  O81 UNK     1      -0.259   6.928   5.650  1.00  0.00           O  
HETATM   82  C82 UNK     1      -0.238   5.865   4.773  1.00  0.00           C  
HETATM   83  C83 UNK     1       0.021   4.611   5.319  1.00  0.00           C  
HETATM   84  C84 UNK     1       0.022   3.492   4.497  1.00  0.00           C  
HETATM   85  N85 UNK     1       0.306   2.217   4.991  1.00  0.00           N  
HETATM   86  N86 UNK     1      -0.160   3.604   3.159  1.00  0.00           N  
HETATM   87  C87 UNK     1      -0.379   4.822   2.609  1.00  0.00           C  
HETATM   88  N88 UNK     1      -0.625   4.861   1.234  1.00  0.00           N  
HETATM   89  C89 UNK     1      -0.458   5.965   3.393  1.00  0.00           C  
HETATM   90  H90 UNK     1      -0.886  12.654   6.831  1.00  0.00           H  
HETATM   91  H91 UNK     1       0.280  11.605   7.629  1.00  0.00           H  
HETATM   92  H92 UNK     1      -1.447  11.364   7.888  1.00  0.00           H  
HETATM   93  H93 UNK     1      -1.717  10.751   5.456  1.00  0.00           H  
HETATM   94  H94 UNK     1      -0.006  10.991   5.200  1.00  0.00           H  
HETATM   95  H95 UNK     1      -1.212   8.888   7.081  1.00  0.00           H  
HETATM   96  H96 UNK     1       0.497   9.128   6.826  1.00  0.00           H  
HETATM   97  H97 UNK     1       0.235   8.518   4.414  1.00  0.00           H  
HETATM   98  H98 UNK     1      -1.498   8.274   4.673  1.00  0.00           H  
HETATM   99  H99 UNK     1       0.204   4.501   6.375  1.00  0.00           H  
HETATM  100 H100 UNK     1      -0.673   6.902   2.909  1.00  0.00           H  
HETATM  101 C101 UNK     1      -2.757 -10.214  -6.092  1.00  0.00           C  
HETATM  102 C102 UNK     1      -1.548  -9.661  -6.861  1.00  0.00           C  
HETATM  103 C103 UNK     1      -0.459  -9.048  -5.957  1.00  0.00           C  
HETATM  104 C104 UNK     1      -0.885  -7.766  -5.227  1.00  0.00           C  
HETATM  105 O105 UNK     1       0.239  -7.290  -4.495  1.00  0.00           O  
HETATM  106 C106 UNK     1       0.115  -6.146  -3.736  1.00  0.00           C  
HETATM  107 C107 UNK     1      -1.051  -5.374  -3.641  1.00  0.00           C  
HETATM  108 C108 UNK     1      -1.060  -4.259  -2.813  1.00  0.00           C  
HETATM  109 N109 UNK     1      -2.184  -3.437  -2.703  1.00  0.00           N  
HETATM  110 N110 UNK     1       0.053  -3.865  -2.150  1.00  0.00           N  
HETATM  111 C111 UNK     1       1.195  -4.586  -2.261  1.00  0.00           C  
HETATM  112 N112 UNK     1       2.286  -4.165  -1.497  1.00  0.00           N  
HETATM  113 C113 UNK     1       1.240  -5.747  -3.021  1.00  0.00           C  
HETATM  114 H114 UNK     1      -3.465 -10.690  -6.772  1.00  0.00           H  
HETATM  115 H115 UNK     1      -3.296  -9.429  -5.562  1.00  0.00           H  
HETATM  116 H116 UNK     1      -2.453 -10.965  -5.360  1.00  0.00           H  
HETATM  117 H117 UNK     1      -1.105 -10.473  -7.441  1.00  0.00           H  
HETATM  118 H118 UNK     1      -1.883  -8.924  -7.594  1.00  0.00           H  
HETATM  119 H119 UNK     1       0.417  -8.819  -6.566  1.00  0.00           H  
HETATM  120 H120 UNK     1      -0.125  -9.785  -5.225  1.00  0.00           H  
HETATM  121 H121 UNK     1      -1.714  -7.973  -4.548  1.00  0.00           H  
HETATM  122 H122 UNK     1      -1.213  -7.016  -5.949  1.00  0.00           H  
HETATM  123 H123 UNK     1      -1.952  -5.621  -4.174  1.00  0.00           H  
HETATM  124 H124 UNK     1       2.148  -6.324  -3.064  1.00  0.00           H  
HETATM  125 C125 UNK     1      -7.239   2.978  -8.253  1.00  0.00           C  
HETATM  126 C126 UNK     1      -7.275   4.239  -7.376  1.00  0.00           C  
HETATM  127 C127 UNK     1      -7.937   4.025  -5.998  1.00  0.00           C  
HETATM  128 C128 UNK     1      -7.169   3.090  -5.049  1.00  0.00           C  
HETATM  129 O129 UNK     1      -5.889   3.655  -4.782  1.00  0.00           O  
HETATM  130 C130 UNK     1      -5.012   2.983  -3.958  1.00  0.00           C  
HETATM  131 C131 UNK     1      -5.284   1.758  -3.334  1.00  0.00           C  
HETATM  132 C132 UNK     1      -4.304   1.165  -2.549  1.00  0.00           C  
HETATM  133 N133 UNK     1      -4.540  -0.033  -1.869  1.00  0.00           N  
HETATM  134 N134 UNK     1      -3.119   1.779  -2.318  1.00  0.00           N  
HETATM  135 C135 UNK     1      -2.860   2.979  -2.891  1.00  0.00           C  
HETATM  136 N136 UNK     1      -1.599   3.530  -2.653  1.00  0.00           N  
HETATM  137 C137 UNK     1      -3.776   3.584  -3.740  1.00  0.00           C  
HETATM  138 H138 UNK     1      -6.817   3.201  -9.234  1.00  0.00           H  
HETATM  139 H139 UNK     1      -8.239   2.572  -8.411  1.00  0.00           H  
HETATM  140 H140 UNK     1      -6.624   2.195  -7.809  1.00  0.00           H  
HETATM  141 H141 UNK     1      -6.261   4.622  -7.243  1.00  0.00           H  
HETATM  142 H142 UNK     1      -7.818   5.020  -7.910  1.00  0.00           H  
HETATM  143 H143 UNK     1      -8.950   3.644  -6.136  1.00  0.00           H  
HETATM  144 H144 UNK     1      -8.048   4.992  -5.506  1.00  0.00           H  
HETATM  145 H145 UNK     1      -7.072   2.097  -5.490  1.00  0.00           H  
HETATM  146 H146 UNK     1      -7.728   2.981  -4.117  1.00  0.00           H  
HETATM  147 H147 UNK     1      -6.223   1.247  -3.450  1.00  0.00           H  
HETATM  148 H148 UNK     1      -3.534   4.522  -4.210  1.00  0.00           H  
HETATM  149 C149 UNK     1       8.501   5.378  -7.547  1.00  0.00           C  
HETATM  150 C150 UNK     1       7.548   4.444  -6.788  1.00  0.00           C  
HETATM  151 C151 UNK     1       8.259   3.647  -5.678  1.00  0.00           C  
HETATM  152 C152 UNK     1       7.328   2.696  -4.910  1.00  0.00           C  
HETATM  153 O153 UNK     1       6.344   3.468  -4.229  1.00  0.00           O  
HETATM  154 C154 UNK     1       5.379   2.827  -3.482  1.00  0.00           C  
HETATM  155 C155 UNK     1       5.295   1.439  -3.311  1.00  0.00           C  
HETATM  156 C156 UNK     1       4.291   0.914  -2.507  1.00  0.00           C  
HETATM  157 N157 UNK     1       4.137  -0.464  -2.338  1.00  0.00           N  
HETATM  158 N158 UNK     1       3.354   1.712  -1.940  1.00  0.00           N  
HETATM  159 C159 UNK     1       3.409   3.052  -2.126  1.00  0.00           C  
HETATM  160 N160 UNK     1       2.445   3.818  -1.467  1.00  0.00           N  
HETATM  161 C161 UNK     1       4.430   3.635  -2.864  1.00  0.00           C  
HETATM  162 H162 UNK     1       9.304   4.821  -8.031  1.00  0.00           H  
HETATM  163 H163 UNK     1       8.957   6.109  -6.878  1.00  0.00           H  
HETATM  164 H164 UNK     1       7.970   5.930  -8.324  1.00  0.00           H  
HETATM  165 H165 UNK     1       6.737   5.034  -6.355  1.00  0.00           H  
HETATM  166 H166 UNK     1       7.077   3.758  -7.494  1.00  0.00           H  
HETATM  167 H167 UNK     1       8.721   4.335  -4.968  1.00  0.00           H  
HETATM  168 H168 UNK     1       9.073   3.066  -6.113  1.00  0.00           H  
HETATM  169 H169 UNK     1       7.910   2.117  -4.190  1.00  0.00           H  
HETATM  170 H170 UNK     1       6.859   1.993  -5.602  1.00  0.00           H  
HETATM  171 H171 UNK     1       5.989   0.757  -3.769  1.00  0.00           H  
HETATM  172 H172 UNK     1       4.471   4.706  -2.970  1.00  0.00           H  
CONECT    1    2    5   37
CONECT    2    1    3    4
CONECT    3    2    6   85
CONECT    4    2    7   61
CONECT    5    1
CONECT    6    3
CONECT    7    4
CONECT    8    9   12   40
CONECT    9    8   10   11
CONECT   10    9   13  109
CONECT   11    9   14  133
CONECT   12    8
CONECT   13   10
CONECT   14   11
CONECT   15   16   19   64
CONECT   16   15   17   18
CONECT   17   16   20  157
CONECT   18   16   21  112
CONECT   19   15
CONECT   20   17
CONECT   21   18
CONECT   22   23   26   88
CONECT   23   22   24   25
CONECT   24   23   27  136
CONECT   25   23   28  160
CONECT   26   22
CONECT   27   24
CONECT   28   25
CONECT   29   30   42   43   44
CONECT   30   29   31   45   46
CONECT   31   30   32   47   48
CONECT   32   31   33   49   50
CONECT   33   32   34
CONECT   34   33   35   41
CONECT   35   34   36   51
CONECT   36   35   37   38
CONECT   37    1   36
CONECT   38   36   39
CONECT   39   38   40   41
CONECT   40    8   39
CONECT   41   34   39   52
CONECT   42   29
CONECT   43   29
CONECT   44   29
CONECT   45   30
CONECT   46   30
CONECT   47   31
CONECT   48   31
CONECT   49   32
CONECT   50   32
CONECT   51   35
CONECT   52   41
CONECT   53   54   66   67   68
CONECT   54   53   55   69   70
CONECT   55   54   56   71   72
CONECT   56   55   57   73   74
CONECT   57   56   58
CONECT   58   57   59   65
CONECT   59   58   60   75
CONECT   60   59   61   62
CONECT   61    4   60
CONECT   62   60   63
CONECT   63   62   64   65
CONECT   64   15   63
CONECT   65   58   63   76
CONECT   66   53
CONECT   67   53
CONECT   68   53
CONECT   69   54
CONECT   70   54
CONECT   71   55
CONECT   72   55
CONECT   73   56
CONECT   74   56
CONECT   75   59
CONECT   76   65
CONECT   77   78   90   91   92
CONECT   78   77   79   93   94
CONECT   79   78   80   95   96
CONECT   80   79   81   97   98
CONECT   81   80   82
CONECT   82   81   83   89
CONECT   83   82   84   99
CONECT   84   83   85   86
CONECT   85    3   84
CONECT   86   84   87
CONECT   87   86   88   89
CONECT   88   22   87
CONECT   89   82   87  100
CONECT   90   77
CONECT   91   77
CONECT   92   77
CONECT   93   78
CONECT   94   78
CONECT   95   79
CONECT   96   79
CONECT   97   80
CONECT   98   80
CONECT   99   83
CONECT  100   89
CONECT  101  102  114  115  116
CONECT  102  101  103  117  118
CONECT  103  102  104  119  120
CONECT  104  103  105  121  122
CONECT  105  104  106
CONECT  106  105  107  113
CONECT  107  106  108  123
CONECT  108  107  109  110
CONECT  109   10  108
CONECT  110  108  111
CONECT  111  110  112  113
CONECT  112   18  111
CONECT  113  106  111  124
CONECT  114  101
CONECT  115  101
CONECT  116  101
CONECT  117  102
CONECT  118  102
CONECT  119  103
CONECT  120  103
CONECT  121  104
CONECT  122  104
CONECT  123  107
CONECT  124  113
CONECT  125  126  138  139  140
CONECT  126  125  127  141  142
CONECT  127  126  128  143  144
CONECT  128  127  129  145  146
CONECT  129  128  130
CONECT  130  129  131  137
CONECT  131  130  132  147
CONECT  132  131  133  134
CONECT  133   11  132
CONECT  134  132  135
CONECT  135  134  136  137
CONECT  136   24  135
CONECT  137  130  135  148
CONECT  138  125
CONECT  139  125
CONECT  140  125
CONECT  141  126
CONECT  142  126
CONECT  143  127
CONECT  144  127
CONECT  145  128
CONECT  146  128
CONECT  147  131
CONECT  148  137
CONECT  149  150  162  163  164
CONECT  150  149  151  165  166
CONECT  151  150  152  167  168
CONECT  152  151  153  169  170
CONECT  153  152  154
CONECT  154  153  155  161
CONECT  155  154  156  171
CONECT  156  155  157  158
CONECT  157   17  156
CONECT  158  156  159
CONECT  159  158  160  161
CONECT  160   25  159
CONECT  161  154  159  172
CONECT  162  149
CONECT  163  149
CONECT  164  149
CONECT  165  150
CONECT  166  150
CONECT  167  151
CONECT  168  151
CONECT  169  152
CONECT  170  152
CONECT  171  155
CONECT  172  161
MASTER        0    0    0    0    0    0    0    3  172    0  172    0
END
