# Supplementary material for: An evolutionary algorithm for the discovery of porous organic cages
Source: Chem Sci. 2018 Sep 11;9(45):8513–27. doi: 10.1039/c8sc03560a (PMC6251339; doi:10.1039/c8sc03560a)
Supplement: Supplementary file 1 [file SC-009-C8SC03560A-s001.zip › Best_five/Case_Study1/RunB_2.pdb]

HEADER    CSD ENTRY RDKit          3D
CRYST1   1.0000   1.0000   1.0000  90.00  90.00  90.00          
SCALE1      1.000000  0.000000  0.000000       0.000000
SCALE2      0.000000  1.000000  0.000000       0.000000
SCALE3      0.000000  0.000000  1.000000       0.000000
HETATM    1  C1  UNK     1      -2.664  -1.215   4.132  1.00  0.00           C  
HETATM    2  C2  UNK     1      -1.302  -0.663   4.110  1.00  0.00           C  
HETATM    3  C3  UNK     1      -0.162  -1.479   4.080  1.00  0.00           C  
HETATM    4  C4  UNK     1       1.129  -0.937   4.074  1.00  0.00           C  
HETATM    5  C5  UNK     1       2.292  -1.836   4.062  1.00  0.00           C  
HETATM    6  C6  UNK     1       1.265   0.459   4.092  1.00  0.00           C  
HETATM    7  C7  UNK     1       0.150   1.306   4.123  1.00  0.00           C  
HETATM    8  C8  UNK     1       0.344   2.762   4.159  1.00  0.00           C  
HETATM    9  C9  UNK     1      -1.126   0.725   4.128  1.00  0.00           C  
HETATM   10  H10 UNK     1      -3.450  -0.476   3.982  1.00  0.00           H  
HETATM   11  H11 UNK     1      -0.288  -2.554   4.069  1.00  0.00           H  
HETATM   12  H12 UNK     1       2.052  -2.882   3.876  1.00  0.00           H  
HETATM   13  H13 UNK     1       2.259   0.889   4.091  1.00  0.00           H  
HETATM   14  H14 UNK     1       1.365   3.088   3.968  1.00  0.00           H  
HETATM   15  H15 UNK     1      -1.994   1.371   4.153  1.00  0.00           H  
HETATM   16  C16 UNK     1      -4.278  -2.707   1.247  1.00  0.00           C  
HETATM   17  C17 UNK     1      -3.911  -2.263  -0.103  1.00  0.00           C  
HETATM   18  C18 UNK     1      -4.296  -1.018  -0.621  1.00  0.00           C  
HETATM   19  C19 UNK     1      -3.965  -0.632  -1.925  1.00  0.00           C  
HETATM   20  C20 UNK     1      -4.438   0.658  -2.447  1.00  0.00           C  
HETATM   21  C21 UNK     1      -3.198  -1.510  -2.705  1.00  0.00           C  
HETATM   22  C22 UNK     1      -2.782  -2.754  -2.218  1.00  0.00           C  
HETATM   23  C23 UNK     1      -1.975  -3.636  -3.071  1.00  0.00           C  
HETATM   24  C24 UNK     1      -3.157  -3.116  -0.917  1.00  0.00           C  
HETATM   25  H25 UNK     1      -3.913  -3.702   1.501  1.00  0.00           H  
HETATM   26  H26 UNK     1      -4.887  -0.356   0.000  1.00  0.00           H  
HETATM   27  H27 UNK     1      -4.850   1.329  -1.696  1.00  0.00           H  
HETATM   28  H28 UNK     1      -2.929  -1.218  -3.712  1.00  0.00           H  
HETATM   29  H29 UNK     1      -1.610  -3.171  -3.986  1.00  0.00           H  
HETATM   30  H30 UNK     1      -2.848  -4.081  -0.534  1.00  0.00           H  
HETATM   31  C31 UNK     1       4.404  -2.362   1.161  1.00  0.00           C  
HETATM   32  C32 UNK     1       3.828  -2.229  -0.184  1.00  0.00           C  
HETATM   33  C33 UNK     1       2.979  -3.196  -0.739  1.00  0.00           C  
HETATM   34  C34 UNK     1       2.449  -3.058  -2.027  1.00  0.00           C  
HETATM   35  C35 UNK     1       1.611  -4.131  -2.580  1.00  0.00           C  
HETATM   36  C36 UNK     1       2.765  -1.902  -2.757  1.00  0.00           C  
HETATM   37  C37 UNK     1       3.620  -0.920  -2.242  1.00  0.00           C  
HETATM   38  C38 UNK     1       3.962   0.255  -3.057  1.00  0.00           C  
HETATM   39  C39 UNK     1       4.143  -1.104  -0.954  1.00  0.00           C  
HETATM   40  H40 UNK     1       5.070  -1.546   1.441  1.00  0.00           H  
HETATM   41  H41 UNK     1       2.747  -4.078  -0.155  1.00  0.00           H  
HETATM   42  H42 UNK     1       1.467  -4.976  -1.906  1.00  0.00           H  
HETATM   43  H43 UNK     1       2.360  -1.788  -3.754  1.00  0.00           H  
HETATM   44  H44 UNK     1       3.364   0.372  -3.960  1.00  0.00           H  
HETATM   45  H45 UNK     1       4.806  -0.351  -0.547  1.00  0.00           H  
HETATM   46  C46 UNK     1      -0.287   4.951   1.324  1.00  0.00           C  
HETATM   47  C47 UNK     1      -0.111   4.455  -0.048  1.00  0.00           C  
HETATM   48  C48 UNK     1       1.155   4.233  -0.608  1.00  0.00           C  
HETATM   49  C49 UNK     1       1.307   3.791  -1.928  1.00  0.00           C  
HETATM   50  C50 UNK     1       2.656   3.606  -2.480  1.00  0.00           C  
HETATM   51  C51 UNK     1       0.152   3.560  -2.688  1.00  0.00           C  
HETATM   52  C52 UNK     1      -1.128   3.771  -2.165  1.00  0.00           C  
HETATM   53  C53 UNK     1      -2.304   3.547  -3.017  1.00  0.00           C  
HETATM   54  C54 UNK     1      -1.239   4.214  -0.840  1.00  0.00           C  
HETATM   55  H55 UNK     1      -1.327   5.101   1.613  1.00  0.00           H  
HETATM   56  H56 UNK     1       2.033   4.426  -0.005  1.00  0.00           H  
HETATM   57  H57 UNK     1       3.460   3.850  -1.787  1.00  0.00           H  
HETATM   58  H58 UNK     1       0.262   3.226  -3.712  1.00  0.00           H  
HETATM   59  H59 UNK     1      -2.065   3.228  -4.031  1.00  0.00           H  
HETATM   60  H60 UNK     1      -2.227   4.387  -0.430  1.00  0.00           H  
HETATM   61  C61 UNK     1      -4.270  -2.803   7.599  1.00  0.00           C  
HETATM   62  C62 UNK     1      -4.314  -3.953   6.574  1.00  0.00           C  
HETATM   63  C63 UNK     1      -4.963  -3.500   5.261  1.00  0.00           C  
HETATM   64  N64 UNK     1      -6.236  -3.663   4.979  1.00  0.00           N  
HETATM   65  C65 UNK     1      -6.424  -3.126   3.783  1.00  0.00           C  
HETATM   66  C66 UNK     1      -5.227  -2.609   3.279  1.00  0.00           C  
HETATM   67  N67 UNK     1      -4.277  -2.803   4.283  1.00  0.00           N  
HETATM   68  N68 UNK     1      -2.930  -2.449   4.322  1.00  0.00           N  
HETATM   69  N69 UNK     1      -4.967  -2.016   2.073  1.00  0.00           N  
HETATM   70  C70 UNK     1      -7.793  -3.143   3.111  1.00  0.00           C  
HETATM   71  C71 UNK     1      -9.043  -3.059   3.972  1.00  0.00           C  
HETATM   72  C72 UNK     1      -8.691  -4.355   3.295  1.00  0.00           C  
HETATM   73  C73 UNK     1      -4.990  -5.200   7.183  1.00  0.00           C  
HETATM   74  H74 UNK     1      -5.275  -2.462   7.855  1.00  0.00           H  
HETATM   75  H75 UNK     1      -3.781  -3.113   8.523  1.00  0.00           H  
HETATM   76  H76 UNK     1      -3.720  -1.945   7.212  1.00  0.00           H  
HETATM   77  H77 UNK     1      -3.283  -4.239   6.363  1.00  0.00           H  
HETATM   78  H78 UNK     1      -7.828  -2.641   2.143  1.00  0.00           H  
HETATM   79  H79 UNK     1      -8.940  -2.994   5.057  1.00  0.00           H  
HETATM   80  H80 UNK     1      -9.894  -2.488   3.601  1.00  0.00           H  
HETATM   81  H81 UNK     1      -9.298  -4.687   2.453  1.00  0.00           H  
HETATM   82  H82 UNK     1      -8.344  -5.186   3.911  1.00  0.00           H  
HETATM   83  H83 UNK     1      -6.028  -4.999   7.454  1.00  0.00           H  
HETATM   84  H84 UNK     1      -4.473  -5.536   8.082  1.00  0.00           H  
HETATM   85  H85 UNK     1      -4.993  -6.031   6.477  1.00  0.00           H  
HETATM   86  C86 UNK     1       5.890  -0.478   6.353  1.00  0.00           C  
HETATM   87  C87 UNK     1       5.554  -1.974   6.516  1.00  0.00           C  
HETATM   88  C88 UNK     1       5.431  -2.699   5.172  1.00  0.00           C  
HETATM   89  N89 UNK     1       6.231  -3.687   4.845  1.00  0.00           N  
HETATM   90  C90 UNK     1       5.864  -4.079   3.634  1.00  0.00           C  
HETATM   91  C91 UNK     1       4.806  -3.299   3.163  1.00  0.00           C  
HETATM   92  N92 UNK     1       4.484  -2.423   4.200  1.00  0.00           N  
HETATM   93  N93 UNK     1       3.491  -1.447   4.266  1.00  0.00           N  
HETATM   94  N94 UNK     1       4.165  -3.335   1.954  1.00  0.00           N  
HETATM   95  C95 UNK     1       6.582  -5.218   2.916  1.00  0.00           C  
HETATM   96  C96 UNK     1       7.143  -6.371   3.731  1.00  0.00           C  
HETATM   97  C97 UNK     1       8.081  -5.378   3.099  1.00  0.00           C  
HETATM   98  C98 UNK     1       4.323  -2.187   7.419  1.00  0.00           C  
HETATM   99  H99 UNK     1       6.790  -0.341   5.753  1.00  0.00           H  
HETATM  100 H100 UNK     1       5.083   0.072   5.868  1.00  0.00           H  
HETATM  101 H101 UNK     1       6.070  -0.007   7.320  1.00  0.00           H  
HETATM  102 H102 UNK     1       6.398  -2.415   7.050  1.00  0.00           H  
HETATM  103 H103 UNK     1       6.173  -5.461   1.934  1.00  0.00           H  
HETATM  104 H104 UNK     1       7.029  -6.362   4.816  1.00  0.00           H  
HETATM  105 H105 UNK     1       7.089  -7.377   3.316  1.00  0.00           H  
HETATM  106 H106 UNK     1       8.681  -5.694   2.246  1.00  0.00           H  
HETATM  107 H107 UNK     1       8.617  -4.683   3.748  1.00  0.00           H  
HETATM  108 H108 UNK     1       4.481  -1.753   8.407  1.00  0.00           H  
HETATM  109 H109 UNK     1       4.117  -3.249   7.560  1.00  0.00           H  
HETATM  110 H110 UNK     1       3.426  -1.728   7.002  1.00  0.00           H  
HETATM  111 C111 UNK     1      -0.122   4.890   7.684  1.00  0.00           C  
HETATM  112 C112 UNK     1      -1.151   5.495   6.709  1.00  0.00           C  
HETATM  113 C113 UNK     1      -0.497   5.865   5.373  1.00  0.00           C  
HETATM  114 N114 UNK     1      -0.039   7.064   5.090  1.00  0.00           N  
HETATM  115 C115 UNK     1       0.469   6.989   3.869  1.00  0.00           C  
HETATM  116 C116 UNK     1       0.328   5.698   3.353  1.00  0.00           C  
HETATM  117 N117 UNK     1      -0.257   4.944   4.370  1.00  0.00           N  
HETATM  118 N118 UNK     1      -0.594   3.593   4.405  1.00  0.00           N  
HETATM  119 N119 UNK     1       0.677   5.203   2.126  1.00  0.00           N  
HETATM  120 C120 UNK     1       1.084   8.208   3.189  1.00  0.00           C  
HETATM  121 C121 UNK     1       1.816   9.237   4.034  1.00  0.00           C  
HETATM  122 C122 UNK     1       0.477   9.578   3.439  1.00  0.00           C  
HETATM  123 C123 UNK     1      -1.894   6.678   7.367  1.00  0.00           C  
HETATM  124 H124 UNK     1       0.349   4.001   7.264  1.00  0.00           H  
HETATM  125 H125 UNK     1       0.669   5.604   7.918  1.00  0.00           H  
HETATM  126 H126 UNK     1      -0.590   4.596   8.624  1.00  0.00           H  
HETATM  127 H127 UNK     1      -1.906   4.731   6.518  1.00  0.00           H  
HETATM  128 H128 UNK     1       1.481   8.017   2.192  1.00  0.00           H  
HETATM  129 H129 UNK     1       1.884   9.090   5.113  1.00  0.00           H  
HETATM  130 H130 UNK     1       2.708   9.710   3.623  1.00  0.00           H  
HETATM  131 H131 UNK     1       0.437  10.289   2.614  1.00  0.00           H  
HETATM  132 H132 UNK     1      -0.382   9.668   4.106  1.00  0.00           H  
HETATM  133 H133 UNK     1      -2.650   7.089   6.697  1.00  0.00           H  
HETATM  134 H134 UNK     1      -1.209   7.488   7.621  1.00  0.00           H  
HETATM  135 H135 UNK     1      -2.400   6.372   8.283  1.00  0.00           H  
HETATM  136 C136 UNK     1      -2.837  -8.496  -5.125  1.00  0.00           C  
HETATM  137 C137 UNK     1      -2.443  -7.552  -3.969  1.00  0.00           C  
HETATM  138 C138 UNK     1      -1.157  -6.764  -4.245  1.00  0.00           C  
HETATM  139 N139 UNK     1      -0.191  -7.188  -5.029  1.00  0.00           N  
HETATM  140 C140 UNK     1       0.755  -6.262  -4.987  1.00  0.00           C  
HETATM  141 C141 UNK     1       0.396  -5.227  -4.120  1.00  0.00           C  
HETATM  142 N142 UNK     1      -0.884  -5.540  -3.663  1.00  0.00           N  
HETATM  143 N143 UNK     1      -1.714  -4.852  -2.782  1.00  0.00           N  
HETATM  144 N144 UNK     1       1.096  -4.111  -3.750  1.00  0.00           N  
HETATM  145 C145 UNK     1       2.046  -6.410  -5.786  1.00  0.00           C  
HETATM  146 C146 UNK     1       2.008  -7.114  -7.132  1.00  0.00           C  
HETATM  147 C147 UNK     1       2.656  -7.791  -5.955  1.00  0.00           C  
HETATM  148 C148 UNK     1      -2.346  -8.329  -2.642  1.00  0.00           C  
HETATM  149 H149 UNK     1      -3.785  -8.998  -4.927  1.00  0.00           H  
HETATM  150 H150 UNK     1      -2.945  -7.949  -6.062  1.00  0.00           H  
HETATM  151 H151 UNK     1      -2.082  -9.268  -5.284  1.00  0.00           H  
HETATM  152 H152 UNK     1      -3.263  -6.838  -3.868  1.00  0.00           H  
HETATM  153 H153 UNK     1       2.737  -5.571  -5.689  1.00  0.00           H  
HETATM  154 H154 UNK     1       1.060  -7.508  -7.502  1.00  0.00           H  
HETATM  155 H155 UNK     1       2.643  -6.739  -7.935  1.00  0.00           H  
HETATM  156 H156 UNK     1       3.742  -7.888  -5.939  1.00  0.00           H  
HETATM  157 H157 UNK     1       2.156  -8.653  -5.510  1.00  0.00           H  
HETATM  158 H158 UNK     1      -2.149  -7.660  -1.804  1.00  0.00           H  
HETATM  159 H159 UNK     1      -1.541  -9.065  -2.673  1.00  0.00           H  
HETATM  160 H160 UNK     1      -3.272  -8.860  -2.423  1.00  0.00           H  
HETATM  161 C161 UNK     1      -7.881   1.819  -6.358  1.00  0.00           C  
HETATM  162 C162 UNK     1      -6.481   1.420  -5.843  1.00  0.00           C  
HETATM  163 C163 UNK     1      -5.817   2.510  -4.993  1.00  0.00           C  
HETATM  164 N164 UNK     1      -6.069   3.794  -5.119  1.00  0.00           N  
HETATM  165 C165 UNK     1      -5.287   4.413  -4.248  1.00  0.00           C  
HETATM  166 C166 UNK     1      -4.483   3.496  -3.567  1.00  0.00           C  
HETATM  167 N167 UNK     1      -4.864   2.237  -4.029  1.00  0.00           N  
HETATM  168 N168 UNK     1      -4.393   0.974  -3.684  1.00  0.00           N  
HETATM  169 N169 UNK     1      -3.510   3.712  -2.629  1.00  0.00           N  
HETATM  170 C170 UNK     1      -5.307   5.932  -4.103  1.00  0.00           C  
HETATM  171 C171 UNK     1      -6.612   6.680  -4.317  1.00  0.00           C  
HETATM  172 C172 UNK     1      -5.514   6.789  -5.340  1.00  0.00           C  
HETATM  173 C173 UNK     1      -5.572   0.997  -7.013  1.00  0.00           C  
HETATM  174 H174 UNK     1      -8.543   2.084  -5.533  1.00  0.00           H  
HETATM  175 H175 UNK     1      -7.830   2.682  -7.024  1.00  0.00           H  
HETATM  176 H176 UNK     1      -8.352   1.004  -6.908  1.00  0.00           H  
HETATM  177 H177 UNK     1      -6.629   0.542  -5.213  1.00  0.00           H  
HETATM  178 H178 UNK     1      -4.635   6.321  -3.336  1.00  0.00           H  
HETATM  179 H179 UNK     1      -7.512   6.120  -4.576  1.00  0.00           H  
HETATM  180 H180 UNK     1      -6.827   7.542  -3.686  1.00  0.00           H  
HETATM  181 H181 UNK     1      -4.966   7.728  -5.422  1.00  0.00           H  
HETATM  182 H182 UNK     1      -5.654   6.304  -6.307  1.00  0.00           H  
HETATM  183 H183 UNK     1      -5.380   1.832  -7.688  1.00  0.00           H  
HETATM  184 H184 UNK     1      -6.025   0.195  -7.599  1.00  0.00           H  
HETATM  185 H185 UNK     1      -4.608   0.633  -6.655  1.00  0.00           H  
HETATM  186 C186 UNK     1       8.625   1.891  -5.078  1.00  0.00           C  
HETATM  187 C187 UNK     1       7.609   1.757  -3.924  1.00  0.00           C  
HETATM  188 C188 UNK     1       6.300   2.513  -4.182  1.00  0.00           C  
HETATM  189 N189 UNK     1       6.208   3.581  -4.941  1.00  0.00           N  
HETATM  190 C190 UNK     1       4.941   3.965  -4.891  1.00  0.00           C  
HETATM  191 C191 UNK     1       4.206   3.134  -4.040  1.00  0.00           C  
HETATM  192 N192 UNK     1       5.095   2.152  -3.607  1.00  0.00           N  
HETATM  193 N193 UNK     1       4.894   1.072  -2.751  1.00  0.00           N  
HETATM  194 N194 UNK     1       2.891   3.205  -3.671  1.00  0.00           N  
HETATM  195 C195 UNK     1       4.449   5.185  -5.664  1.00  0.00           C  
HETATM  196 C196 UNK     1       5.077   5.511  -7.009  1.00  0.00           C  
HETATM  197 C197 UNK     1       5.372   6.383  -5.818  1.00  0.00           C  
HETATM  198 C198 UNK     1       8.245   2.185  -2.587  1.00  0.00           C  
HETATM  199 H199 UNK     1       9.520   1.295  -4.894  1.00  0.00           H  
HETATM  200 H200 UNK     1       8.195   1.554  -6.023  1.00  0.00           H  
HETATM  201 H201 UNK     1       8.940   2.927  -5.214  1.00  0.00           H  
HETATM  202 H202 UNK     1       7.376   0.694  -3.847  1.00  0.00           H  
HETATM  203 H203 UNK     1       3.384   5.390  -5.554  1.00  0.00           H  
HETATM  204 H204 UNK     1       5.872   4.872  -7.396  1.00  0.00           H  
HETATM  205 H205 UNK     1       4.438   5.903  -7.800  1.00  0.00           H  
HETATM  206 H206 UNK     1       4.938   7.383  -5.781  1.00  0.00           H  
HETATM  207 H207 UNK     1       6.370   6.346  -5.380  1.00  0.00           H  
HETATM  208 H208 UNK     1       8.504   3.244  -2.594  1.00  0.00           H  
HETATM  209 H209 UNK     1       9.156   1.622  -2.382  1.00  0.00           H  
HETATM  210 H210 UNK     1       7.564   2.017  -1.752  1.00  0.00           H  
CONECT    1    2   10   68
CONECT    2    1    3    9
CONECT    3    2    4   11
CONECT    4    3    5    6
CONECT    5    4   12   93
CONECT    6    4    7   13
CONECT    7    6    8    9
CONECT    8    7   14  118
CONECT    9    2    7   15
CONECT   10    1
CONECT   11    3
CONECT   12    5
CONECT   13    6
CONECT   14    8
CONECT   15    9
CONECT   16   17   25   69
CONECT   17   16   18   24
CONECT   18   17   19   26
CONECT   19   18   20   21
CONECT   20   19   27  168
CONECT   21   19   22   28
CONECT   22   21   23   24
CONECT   23   22   29  143
CONECT   24   17   22   30
CONECT   25   16
CONECT   26   18
CONECT   27   20
CONECT   28   21
CONECT   29   23
CONECT   30   24
CONECT   31   32   40   94
CONECT   32   31   33   39
CONECT   33   32   34   41
CONECT   34   33   35   36
CONECT   35   34   42  144
CONECT   36   34   37   43
CONECT   37   36   38   39
CONECT   38   37   44  193
CONECT   39   32   37   45
CONECT   40   31
CONECT   41   33
CONECT   42   35
CONECT   43   36
CONECT   44   38
CONECT   45   39
CONECT   46   47   55  119
CONECT   47   46   48   54
CONECT   48   47   49   56
CONECT   49   48   50   51
CONECT   50   49   57  194
CONECT   51   49   52   58
CONECT   52   51   53   54
CONECT   53   52   59  169
CONECT   54   47   52   60
CONECT   55   46
CONECT   56   48
CONECT   57   50
CONECT   58   51
CONECT   59   53
CONECT   60   54
CONECT   61   62   74   75   76
CONECT   62   61   63   73   77
CONECT   63   62   64   67
CONECT   64   63   65
CONECT   65   64   66   70
CONECT   66   65   67   69
CONECT   67   63   66   68
CONECT   68    1   67
CONECT   69   16   66
CONECT   70   65   71   72   78
CONECT   71   70   72   79   80
CONECT   72   70   71   81   82
CONECT   73   62   83   84   85
CONECT   74   61
CONECT   75   61
CONECT   76   61
CONECT   77   62
CONECT   78   70
CONECT   79   71
CONECT   80   71
CONECT   81   72
CONECT   82   72
CONECT   83   73
CONECT   84   73
CONECT   85   73
CONECT   86   87   99  100  101
CONECT   87   86   88   98  102
CONECT   88   87   89   92
CONECT   89   88   90
CONECT   90   89   91   95
CONECT   91   90   92   94
CONECT   92   88   91   93
CONECT   93    5   92
CONECT   94   31   91
CONECT   95   90   96   97  103
CONECT   96   95   97  104  105
CONECT   97   95   96  106  107
CONECT   98   87  108  109  110
CONECT   99   86
CONECT  100   86
CONECT  101   86
CONECT  102   87
CONECT  103   95
CONECT  104   96
CONECT  105   96
CONECT  106   97
CONECT  107   97
CONECT  108   98
CONECT  109   98
CONECT  110   98
CONECT  111  112  124  125  126
CONECT  112  111  113  123  127
CONECT  113  112  114  117
CONECT  114  113  115
CONECT  115  114  116  120
CONECT  116  115  117  119
CONECT  117  113  116  118
CONECT  118    8  117
CONECT  119   46  116
CONECT  120  115  121  122  128
CONECT  121  120  122  129  130
CONECT  122  120  121  131  132
CONECT  123  112  133  134  135
CONECT  124  111
CONECT  125  111
CONECT  126  111
CONECT  127  112
CONECT  128  120
CONECT  129  121
CONECT  130  121
CONECT  131  122
CONECT  132  122
CONECT  133  123
CONECT  134  123
CONECT  135  123
CONECT  136  137  149  150  151
CONECT  137  136  138  148  152
CONECT  138  137  139  142
CONECT  139  138  140
CONECT  140  139  141  145
CONECT  141  140  142  144
CONECT  142  138  141  143
CONECT  143   23  142
CONECT  144   35  141
CONECT  145  140  146  147  153
CONECT  146  145  147  154  155
CONECT  147  145  146  156  157
CONECT  148  137  158  159  160
CONECT  149  136
CONECT  150  136
CONECT  151  136
CONECT  152  137
CONECT  153  145
CONECT  154  146
CONECT  155  146
CONECT  156  147
CONECT  157  147
CONECT  158  148
CONECT  159  148
CONECT  160  148
CONECT  161  162  174  175  176
CONECT  162  161  163  173  177
CONECT  163  162  164  167
CONECT  164  163  165
CONECT  165  164  166  170
CONECT  166  165  167  169
CONECT  167  163  166  168
CONECT  168   20  167
CONECT  169   53  166
CONECT  170  165  171  172  178
CONECT  171  170  172  179  180
CONECT  172  170  171  181  182
CONECT  173  162  183  184  185
CONECT  174  161
CONECT  175  161
CONECT  176  161
CONECT  177  162
CONECT  178  170
CONECT  179  171
CONECT  180  171
CONECT  181  172
CONECT  182  172
CONECT  183  173
CONECT  184  173
CONECT  185  173
CONECT  186  187  199  200  201
CONECT  187  186  188  198  202
CONECT  188  187  189  192
CONECT  189  188  190
CONECT  190  189  191  195
CONECT  191  190  192  194
CONECT  192  188  191  193
CONECT  193   38  192
CONECT  194   50  191
CONECT  195  190  196  197  203
CONECT  196  195  197  204  205
CONECT  197  195  196  206  207
CONECT  198  187  208  209  210
CONECT  199  186
CONECT  200  186
CONECT  201  186
CONECT  202  187
CONECT  203  195
CONECT  204  196
CONECT  205  196
CONECT  206  197
CONECT  207  197
CONECT  208  198
CONECT  209  198
CONECT  210  198
MASTER        0    0    0    0    0    0    0    3  210    0  210    0
END
