# Supplementary material for: An evolutionary algorithm for the discovery of porous organic cages
Source: Chem Sci. 2018 Sep 11;9(45):8513–27. doi: 10.1039/c8sc03560a (PMC6251339; doi:10.1039/c8sc03560a)
Supplement: Supplementary file 1 [file SC-009-C8SC03560A-s001.zip › Best_five/Case_Study1/RunB_3.pdb]

HEADER    CSD ENTRY RDKit          3D
CRYST1   1.0000   1.0000   1.0000  90.00  90.00  90.00          
SCALE1      1.000000  0.000000  0.000000       0.000000
SCALE2      0.000000  1.000000  0.000000       0.000000
SCALE3      0.000000  0.000000  1.000000       0.000000
HETATM    1  C1  UNK     1      -2.669  -1.206   4.225  1.00  0.00           C  
HETATM    2  C2  UNK     1      -1.331  -0.597   4.232  1.00  0.00           C  
HETATM    3  C3  UNK     1      -0.162  -1.369   4.257  1.00  0.00           C  
HETATM    4  C4  UNK     1       1.107  -0.780   4.303  1.00  0.00           C  
HETATM    5  C5  UNK     1       2.299  -1.637   4.364  1.00  0.00           C  
HETATM    6  C6  UNK     1       1.191   0.619   4.311  1.00  0.00           C  
HETATM    7  C7  UNK     1       0.047   1.425   4.284  1.00  0.00           C  
HETATM    8  C8  UNK     1       0.195   2.886   4.324  1.00  0.00           C  
HETATM    9  C9  UNK     1      -1.206   0.798   4.240  1.00  0.00           C  
HETATM   10  H10 UNK     1      -3.487  -0.487   4.251  1.00  0.00           H  
HETATM   11  H11 UNK     1      -0.250  -2.447   4.259  1.00  0.00           H  
HETATM   12  H12 UNK     1       2.082  -2.704   4.378  1.00  0.00           H  
HETATM   13  H13 UNK     1       2.169   1.081   4.355  1.00  0.00           H  
HETATM   14  H14 UNK     1       1.227   3.226   4.400  1.00  0.00           H  
HETATM   15  H15 UNK     1      -2.096   1.415   4.229  1.00  0.00           H  
HETATM   16  C16 UNK     1      -3.928  -2.869   1.216  1.00  0.00           C  
HETATM   17  C17 UNK     1      -3.589  -2.467  -0.157  1.00  0.00           C  
HETATM   18  C18 UNK     1      -4.136  -1.318  -0.745  1.00  0.00           C  
HETATM   19  C19 UNK     1      -3.820  -0.938  -2.054  1.00  0.00           C  
HETATM   20  C20 UNK     1      -4.418   0.283  -2.610  1.00  0.00           C  
HETATM   21  C21 UNK     1      -2.948  -1.752  -2.789  1.00  0.00           C  
HETATM   22  C22 UNK     1      -2.394  -2.917  -2.244  1.00  0.00           C  
HETATM   23  C23 UNK     1      -1.530  -3.763  -3.080  1.00  0.00           C  
HETATM   24  C24 UNK     1      -2.710  -3.247  -0.918  1.00  0.00           C  
HETATM   25  H25 UNK     1      -3.310  -3.667   1.624  1.00  0.00           H  
HETATM   26  H26 UNK     1      -4.816  -0.707  -0.166  1.00  0.00           H  
HETATM   27  H27 UNK     1      -5.107   0.787  -1.932  1.00  0.00           H  
HETATM   28  H28 UNK     1      -2.715  -1.474  -3.809  1.00  0.00           H  
HETATM   29  H29 UNK     1      -1.396  -3.394  -4.097  1.00  0.00           H  
HETATM   30  H30 UNK     1      -2.286  -4.146  -0.489  1.00  0.00           H  
HETATM   31  C31 UNK     1       4.453  -1.980   1.461  1.00  0.00           C  
HETATM   32  C32 UNK     1       3.990  -1.907   0.069  1.00  0.00           C  
HETATM   33  C33 UNK     1       3.250  -2.943  -0.521  1.00  0.00           C  
HETATM   34  C34 UNK     1       2.846  -2.888  -1.859  1.00  0.00           C  
HETATM   35  C35 UNK     1       2.065  -3.994  -2.428  1.00  0.00           C  
HETATM   36  C36 UNK     1       3.206  -1.764  -2.616  1.00  0.00           C  
HETATM   37  C37 UNK     1       3.930  -0.704  -2.061  1.00  0.00           C  
HETATM   38  C38 UNK     1       4.280   0.442  -2.911  1.00  0.00           C  
HETATM   39  C39 UNK     1       4.304  -0.787  -0.712  1.00  0.00           C  
HETATM   40  H40 UNK     1       4.853  -1.048   1.858  1.00  0.00           H  
HETATM   41  H41 UNK     1       2.993  -3.809   0.076  1.00  0.00           H  
HETATM   42  H42 UNK     1       1.708  -4.719  -1.699  1.00  0.00           H  
HETATM   43  H43 UNK     1       2.905  -1.717  -3.655  1.00  0.00           H  
HETATM   44  H44 UNK     1       3.942   0.346  -3.942  1.00  0.00           H  
HETATM   45  H45 UNK     1       4.874   0.025  -0.278  1.00  0.00           H  
HETATM   46  C46 UNK     1      -0.473   4.860   1.330  1.00  0.00           C  
HETATM   47  C47 UNK     1      -0.261   4.365  -0.037  1.00  0.00           C  
HETATM   48  C48 UNK     1       1.022   4.212  -0.581  1.00  0.00           C  
HETATM   49  C49 UNK     1       1.217   3.756  -1.889  1.00  0.00           C  
HETATM   50  C50 UNK     1       2.584   3.631  -2.410  1.00  0.00           C  
HETATM   51  C51 UNK     1       0.088   3.441  -2.659  1.00  0.00           C  
HETATM   52  C52 UNK     1      -1.210   3.580  -2.152  1.00  0.00           C  
HETATM   53  C53 UNK     1      -2.360   3.255  -3.007  1.00  0.00           C  
HETATM   54  C54 UNK     1      -1.364   4.039  -0.835  1.00  0.00           C  
HETATM   55  H55 UNK     1      -1.491   4.749   1.701  1.00  0.00           H  
HETATM   56  H56 UNK     1       1.881   4.462   0.029  1.00  0.00           H  
HETATM   57  H57 UNK     1       3.364   3.731  -1.656  1.00  0.00           H  
HETATM   58  H58 UNK     1       0.229   3.090  -3.674  1.00  0.00           H  
HETATM   59  H59 UNK     1      -2.104   2.744  -3.934  1.00  0.00           H  
HETATM   60  H60 UNK     1      -2.363   4.152  -0.433  1.00  0.00           H  
HETATM   61  C61 UNK     1      -4.651  -2.823   9.186  1.00  0.00           C  
HETATM   62  C62 UNK     1      -5.316  -3.355   7.909  1.00  0.00           C  
HETATM   63  C63 UNK     1      -5.098  -4.798   7.545  1.00  0.00           C  
HETATM   64  C64 UNK     1      -4.420  -3.702   6.733  1.00  0.00           C  
HETATM   65  C65 UNK     1      -4.913  -3.398   5.323  1.00  0.00           C  
HETATM   66  N66 UNK     1      -6.176  -3.597   4.976  1.00  0.00           N  
HETATM   67  C67 UNK     1      -6.272  -3.240   3.715  1.00  0.00           C  
HETATM   68  N68 UNK     1      -5.074  -2.797   3.184  1.00  0.00           N  
HETATM   69  C69 UNK     1      -4.186  -2.864   4.256  1.00  0.00           C  
HETATM   70  N70 UNK     1      -2.878  -2.466   4.201  1.00  0.00           N  
HETATM   71  N71 UNK     1      -4.880  -2.341   1.883  1.00  0.00           N  
HETATM   72  C72 UNK     1      -7.579  -3.274   2.914  1.00  0.00           C  
HETATM   73  C73 UNK     1      -8.241  -1.883   2.872  1.00  0.00           C  
HETATM   74  C74 UNK     1      -8.577  -4.336   3.423  1.00  0.00           C  
HETATM   75  H75 UNK     1      -5.274  -3.026  10.058  1.00  0.00           H  
HETATM   76  H76 UNK     1      -3.676  -3.277   9.364  1.00  0.00           H  
HETATM   77  H77 UNK     1      -4.507  -1.744   9.125  1.00  0.00           H  
HETATM   78  H78 UNK     1      -6.296  -2.919   7.711  1.00  0.00           H  
HETATM   79  H79 UNK     1      -5.927  -5.353   7.103  1.00  0.00           H  
HETATM   80  H80 UNK     1      -4.483  -5.424   8.192  1.00  0.00           H  
HETATM   81  H81 UNK     1      -3.343  -3.593   6.866  1.00  0.00           H  
HETATM   82  H82 UNK     1      -7.340  -3.551   1.886  1.00  0.00           H  
HETATM   83  H83 UNK     1      -8.508  -1.541   3.873  1.00  0.00           H  
HETATM   84  H84 UNK     1      -9.152  -1.894   2.272  1.00  0.00           H  
HETATM   85  H85 UNK     1      -7.574  -1.139   2.436  1.00  0.00           H  
HETATM   86  H86 UNK     1      -8.897  -4.125   4.445  1.00  0.00           H  
HETATM   87  H87 UNK     1      -8.128  -5.330   3.421  1.00  0.00           H  
HETATM   88  H88 UNK     1      -9.470  -4.378   2.799  1.00  0.00           H  
HETATM   89  C89 UNK     1       4.662  -2.379   9.457  1.00  0.00           C  
HETATM   90  C90 UNK     1       5.461  -2.728   8.194  1.00  0.00           C  
HETATM   91  C91 UNK     1       6.592  -1.819   7.797  1.00  0.00           C  
HETATM   92  C92 UNK     1       5.305  -1.827   6.982  1.00  0.00           C  
HETATM   93  C93 UNK     1       5.301  -2.459   5.594  1.00  0.00           C  
HETATM   94  N94 UNK     1       6.104  -3.467   5.292  1.00  0.00           N  
HETATM   95  C95 UNK     1       5.849  -3.781   4.044  1.00  0.00           C  
HETATM   96  N96 UNK     1       4.886  -2.970   3.465  1.00  0.00           N  
HETATM   97  C97 UNK     1       4.488  -2.131   4.506  1.00  0.00           C  
HETATM   98  N98 UNK     1       3.498  -1.193   4.409  1.00  0.00           N  
HETATM   99  N99 UNK     1       4.417  -3.050   2.157  1.00  0.00           N  
HETATM  100 C100 UNK     1       6.584  -4.921   3.333  1.00  0.00           C  
HETATM  101 C101 UNK     1       7.463  -4.424   2.167  1.00  0.00           C  
HETATM  102 C102 UNK     1       5.635  -6.052   2.890  1.00  0.00           C  
HETATM  103 H103 UNK     1       4.556  -1.302   9.593  1.00  0.00           H  
HETATM  104 H104 UNK     1       3.660  -2.807   9.410  1.00  0.00           H  
HETATM  105 H105 UNK     1       5.152  -2.778  10.345  1.00  0.00           H  
HETATM  106 H106 UNK     1       5.587  -3.801   8.037  1.00  0.00           H  
HETATM  107 H107 UNK     1       7.493  -2.266   7.374  1.00  0.00           H  
HETATM  108 H108 UNK     1       6.814  -0.947   8.411  1.00  0.00           H  
HETATM  109 H109 UNK     1       4.660  -0.952   7.080  1.00  0.00           H  
HETATM  110 H110 UNK     1       7.270  -5.370   4.055  1.00  0.00           H  
HETATM  111 H111 UNK     1       6.867  -4.007   1.355  1.00  0.00           H  
HETATM  112 H112 UNK     1       8.058  -5.237   1.749  1.00  0.00           H  
HETATM  113 H113 UNK     1       8.157  -3.651   2.499  1.00  0.00           H  
HETATM  114 H114 UNK     1       5.052  -6.429   3.732  1.00  0.00           H  
HETATM  115 H115 UNK     1       6.191  -6.895   2.478  1.00  0.00           H  
HETATM  116 H116 UNK     1       4.933  -5.720   2.124  1.00  0.00           H  
HETATM  117 C117 UNK     1      -0.412   5.369   9.316  1.00  0.00           C  
HETATM  118 C118 UNK     1      -0.474   6.221   8.042  1.00  0.00           C  
HETATM  119 C119 UNK     1      -1.811   6.766   7.617  1.00  0.00           C  
HETATM  120 C120 UNK     1      -1.168   5.633   6.826  1.00  0.00           C  
HETATM  121 C121 UNK     1      -0.590   5.918   5.444  1.00  0.00           C  
HETATM  122 N122 UNK     1      -0.098   7.108   5.134  1.00  0.00           N  
HETATM  123 C123 UNK     1       0.316   7.023   3.890  1.00  0.00           C  
HETATM  124 N124 UNK     1       0.103   5.776   3.332  1.00  0.00           N  
HETATM  125 C125 UNK     1      -0.457   5.034   4.371  1.00  0.00           C  
HETATM  126 N126 UNK     1      -0.783   3.708   4.282  1.00  0.00           N  
HETATM  127 N127 UNK     1       0.447   5.391   2.038  1.00  0.00           N  
HETATM  128 C128 UNK     1       0.996   8.171   3.134  1.00  0.00           C  
HETATM  129 C129 UNK     1       2.529   8.020   3.154  1.00  0.00           C  
HETATM  130 C130 UNK     1       0.581   9.567   3.647  1.00  0.00           C  
HETATM  131 H131 UNK     1      -0.315   6.001  10.199  1.00  0.00           H  
HETATM  132 H132 UNK     1      -1.304   4.755   9.446  1.00  0.00           H  
HETATM  133 H133 UNK     1       0.448   4.700   9.291  1.00  0.00           H  
HETATM  134 H134 UNK     1       0.406   6.850   7.891  1.00  0.00           H  
HETATM  135 H135 UNK     1      -1.850   7.765   7.181  1.00  0.00           H  
HETATM  136 H136 UNK     1      -2.692   6.545   8.220  1.00  0.00           H  
HETATM  137 H137 UNK     1      -1.623   4.647   6.929  1.00  0.00           H  
HETATM  138 H138 UNK     1       0.678   8.125   2.091  1.00  0.00           H  
HETATM  139 H139 UNK     1       2.917   8.056   4.173  1.00  0.00           H  
HETATM  140 H140 UNK     1       3.015   8.814   2.586  1.00  0.00           H  
HETATM  141 H141 UNK     1       2.840   7.070   2.716  1.00  0.00           H  
HETATM  142 H142 UNK     1       0.883   9.716   4.685  1.00  0.00           H  
HETATM  143 H143 UNK     1      -0.501   9.698   3.602  1.00  0.00           H  
HETATM  144 H144 UNK     1       1.033  10.362   3.054  1.00  0.00           H  
HETATM  145 C145 UNK     1      -4.042  -8.073  -5.598  1.00  0.00           C  
HETATM  146 C146 UNK     1      -2.510  -8.049  -5.507  1.00  0.00           C  
HETATM  147 C147 UNK     1      -1.841  -9.007  -4.560  1.00  0.00           C  
HETATM  148 C148 UNK     1      -1.881  -7.520  -4.231  1.00  0.00           C  
HETATM  149 C149 UNK     1      -0.602  -6.696  -4.332  1.00  0.00           C  
HETATM  150 N150 UNK     1       0.355  -7.010  -5.191  1.00  0.00           N  
HETATM  151 C151 UNK     1       1.304  -6.115  -5.031  1.00  0.00           C  
HETATM  152 N152 UNK     1       1.008  -5.182  -4.053  1.00  0.00           N  
HETATM  153 C153 UNK     1      -0.268  -5.540  -3.620  1.00  0.00           C  
HETATM  154 N154 UNK     1      -0.986  -4.850  -2.682  1.00  0.00           N  
HETATM  155 N155 UNK     1       1.816  -4.113  -3.675  1.00  0.00           N  
HETATM  156 C156 UNK     1       2.596  -6.079  -5.855  1.00  0.00           C  
HETATM  157 C157 UNK     1       2.492  -5.061  -7.007  1.00  0.00           C  
HETATM  158 C158 UNK     1       3.015  -7.465  -6.390  1.00  0.00           C  
HETATM  159 H159 UNK     1      -4.375  -8.835  -6.302  1.00  0.00           H  
HETATM  160 H160 UNK     1      -4.509  -8.286  -4.635  1.00  0.00           H  
HETATM  161 H161 UNK     1      -4.423  -7.112  -5.944  1.00  0.00           H  
HETATM  162 H162 UNK     1      -2.018  -7.843  -6.460  1.00  0.00           H  
HETATM  163 H163 UNK     1      -0.896  -9.461  -4.862  1.00  0.00           H  
HETATM  164 H164 UNK     1      -2.454  -9.688  -3.970  1.00  0.00           H  
HETATM  165 H165 UNK     1      -2.549  -7.217  -3.423  1.00  0.00           H  
HETATM  166 H166 UNK     1       3.406  -5.748  -5.203  1.00  0.00           H  
HETATM  167 H167 UNK     1       1.697  -5.331  -7.704  1.00  0.00           H  
HETATM  168 H168 UNK     1       3.423  -5.005  -7.574  1.00  0.00           H  
HETATM  169 H169 UNK     1       2.278  -4.059  -6.634  1.00  0.00           H  
HETATM  170 H170 UNK     1       3.966  -7.419  -6.921  1.00  0.00           H  
HETATM  171 H171 UNK     1       2.271  -7.868  -7.079  1.00  0.00           H  
HETATM  172 H172 UNK     1       3.127  -8.184  -5.577  1.00  0.00           H  
HETATM  173 C173 UNK     1      -8.869  -0.272  -6.042  1.00  0.00           C  
HETATM  174 C174 UNK     1      -8.107   1.059  -6.002  1.00  0.00           C  
HETATM  175 C175 UNK     1      -7.249   1.421  -7.185  1.00  0.00           C  
HETATM  176 C176 UNK     1      -6.595   1.009  -5.872  1.00  0.00           C  
HETATM  177 C177 UNK     1      -5.899   2.064  -5.019  1.00  0.00           C  
HETATM  178 N178 UNK     1      -6.290   3.329  -5.030  1.00  0.00           N  
HETATM  179 C179 UNK     1      -5.512   3.964  -4.183  1.00  0.00           C  
HETATM  180 N180 UNK     1      -4.547   3.149  -3.620  1.00  0.00           N  
HETATM  181 C181 UNK     1      -4.838   1.883  -4.127  1.00  0.00           C  
HETATM  182 N182 UNK     1      -4.173   0.739  -3.778  1.00  0.00           N  
HETATM  183 N183 UNK     1      -3.567   3.550  -2.713  1.00  0.00           N  
HETATM  184 C184 UNK     1      -5.604   5.468  -3.902  1.00  0.00           C  
HETATM  185 C185 UNK     1      -7.036   6.024  -4.056  1.00  0.00           C  
HETATM  186 C186 UNK     1      -4.615   6.260  -4.779  1.00  0.00           C  
HETATM  187 H187 UNK     1      -8.308  -1.054  -6.554  1.00  0.00           H  
HETATM  188 H188 UNK     1      -9.082  -0.624  -5.032  1.00  0.00           H  
HETATM  189 H189 UNK     1      -9.821  -0.155  -6.561  1.00  0.00           H  
HETATM  190 H190 UNK     1      -8.650   1.862  -5.500  1.00  0.00           H  
HETATM  191 H191 UNK     1      -7.209   2.465  -7.497  1.00  0.00           H  
HETATM  192 H192 UNK     1      -7.195   0.736  -8.031  1.00  0.00           H  
HETATM  193 H193 UNK     1      -6.119   0.028  -5.851  1.00  0.00           H  
HETATM  194 H194 UNK     1      -5.323   5.638  -2.861  1.00  0.00           H  
HETATM  195 H195 UNK     1      -7.084   7.082  -3.792  1.00  0.00           H  
HETATM  196 H196 UNK     1      -7.737   5.493  -3.411  1.00  0.00           H  
HETATM  197 H197 UNK     1      -7.395   5.923  -5.082  1.00  0.00           H  
HETATM  198 H198 UNK     1      -4.837   6.131  -5.840  1.00  0.00           H  
HETATM  199 H199 UNK     1      -3.588   5.933  -4.615  1.00  0.00           H  
HETATM  200 H200 UNK     1      -4.656   7.327  -4.560  1.00  0.00           H  
HETATM  201 C201 UNK     1       9.402   0.510  -5.179  1.00  0.00           C  
HETATM  202 C202 UNK     1       8.568   1.798  -5.171  1.00  0.00           C  
HETATM  203 C203 UNK     1       8.986   2.908  -4.246  1.00  0.00           C  
HETATM  204 C204 UNK     1       7.733   2.098  -3.938  1.00  0.00           C  
HETATM  205 C205 UNK     1       6.362   2.739  -4.122  1.00  0.00           C  
HETATM  206 N206 UNK     1       6.159   3.693  -5.017  1.00  0.00           N  
HETATM  207 C207 UNK     1       4.891   4.025  -4.925  1.00  0.00           C  
HETATM  208 N208 UNK     1       4.213   3.304  -3.959  1.00  0.00           N  
HETATM  209 C209 UNK     1       5.173   2.425  -3.458  1.00  0.00           C  
HETATM  210 N210 UNK     1       4.923   1.470  -2.509  1.00  0.00           N  
HETATM  211 N211 UNK     1       2.862   3.433  -3.640  1.00  0.00           N  
HETATM  212 C212 UNK     1       4.215   5.078  -5.809  1.00  0.00           C  
HETATM  213 C213 UNK     1       3.470   4.420  -6.986  1.00  0.00           C  
HETATM  214 C214 UNK     1       5.191   6.160  -6.320  1.00  0.00           C  
HETATM  215 H215 UNK     1       9.788   0.263  -4.190  1.00  0.00           H  
HETATM  216 H216 UNK     1       8.804  -0.335  -5.521  1.00  0.00           H  
HETATM  217 H217 UNK     1      10.254   0.608  -5.852  1.00  0.00           H  
HETATM  218 H218 UNK     1       8.173   2.071  -6.152  1.00  0.00           H  
HETATM  219 H219 UNK     1       8.884   3.938  -4.591  1.00  0.00           H  
HETATM  220 H220 UNK     1       9.863   2.771  -3.613  1.00  0.00           H  
HETATM  221 H221 UNK     1       7.796   1.402  -3.101  1.00  0.00           H  
HETATM  222 H222 UNK     1       3.471   5.601  -5.206  1.00  0.00           H  
HETATM  223 H223 UNK     1       2.718   3.712  -6.635  1.00  0.00           H  
HETATM  224 H224 UNK     1       4.158   3.876  -7.635  1.00  0.00           H  
HETATM  225 H225 UNK     1       2.956   5.163  -7.598  1.00  0.00           H  
HETATM  226 H226 UNK     1       5.696   6.659  -5.491  1.00  0.00           H  
HETATM  227 H227 UNK     1       4.672   6.927  -6.897  1.00  0.00           H  
HETATM  228 H228 UNK     1       5.963   5.731  -6.960  1.00  0.00           H  
CONECT    1    2   10   70
CONECT    2    1    3    9
CONECT    3    2    4   11
CONECT    4    3    5    6
CONECT    5    4   12   98
CONECT    6    4    7   13
CONECT    7    6    8    9
CONECT    8    7   14  126
CONECT    9    2    7   15
CONECT   10    1
CONECT   11    3
CONECT   12    5
CONECT   13    6
CONECT   14    8
CONECT   15    9
CONECT   16   17   25   71
CONECT   17   16   18   24
CONECT   18   17   19   26
CONECT   19   18   20   21
CONECT   20   19   27  182
CONECT   21   19   22   28
CONECT   22   21   23   24
CONECT   23   22   29  154
CONECT   24   17   22   30
CONECT   25   16
CONECT   26   18
CONECT   27   20
CONECT   28   21
CONECT   29   23
CONECT   30   24
CONECT   31   32   40   99
CONECT   32   31   33   39
CONECT   33   32   34   41
CONECT   34   33   35   36
CONECT   35   34   42  155
CONECT   36   34   37   43
CONECT   37   36   38   39
CONECT   38   37   44  210
CONECT   39   32   37   45
CONECT   40   31
CONECT   41   33
CONECT   42   35
CONECT   43   36
CONECT   44   38
CONECT   45   39
CONECT   46   47   55  127
CONECT   47   46   48   54
CONECT   48   47   49   56
CONECT   49   48   50   51
CONECT   50   49   57  211
CONECT   51   49   52   58
CONECT   52   51   53   54
CONECT   53   52   59  183
CONECT   54   47   52   60
CONECT   55   46
CONECT   56   48
CONECT   57   50
CONECT   58   51
CONECT   59   53
CONECT   60   54
CONECT   61   62   75   76   77
CONECT   62   61   63   64   78
CONECT   63   62   64   79   80
CONECT   64   62   63   65   81
CONECT   65   64   66   69
CONECT   66   65   67
CONECT   67   66   68   72
CONECT   68   67   69   71
CONECT   69   65   68   70
CONECT   70    1   69
CONECT   71   16   68
CONECT   72   67   73   74   82
CONECT   73   72   83   84   85
CONECT   74   72   86   87   88
CONECT   75   61
CONECT   76   61
CONECT   77   61
CONECT   78   62
CONECT   79   63
CONECT   80   63
CONECT   81   64
CONECT   82   72
CONECT   83   73
CONECT   84   73
CONECT   85   73
CONECT   86   74
CONECT   87   74
CONECT   88   74
CONECT   89   90  103  104  105
CONECT   90   89   91   92  106
CONECT   91   90   92  107  108
CONECT   92   90   91   93  109
CONECT   93   92   94   97
CONECT   94   93   95
CONECT   95   94   96  100
CONECT   96   95   97   99
CONECT   97   93   96   98
CONECT   98    5   97
CONECT   99   31   96
CONECT  100   95  101  102  110
CONECT  101  100  111  112  113
CONECT  102  100  114  115  116
CONECT  103   89
CONECT  104   89
CONECT  105   89
CONECT  106   90
CONECT  107   91
CONECT  108   91
CONECT  109   92
CONECT  110  100
CONECT  111  101
CONECT  112  101
CONECT  113  101
CONECT  114  102
CONECT  115  102
CONECT  116  102
CONECT  117  118  131  132  133
CONECT  118  117  119  120  134
CONECT  119  118  120  135  136
CONECT  120  118  119  121  137
CONECT  121  120  122  125
CONECT  122  121  123
CONECT  123  122  124  128
CONECT  124  123  125  127
CONECT  125  121  124  126
CONECT  126    8  125
CONECT  127   46  124
CONECT  128  123  129  130  138
CONECT  129  128  139  140  141
CONECT  130  128  142  143  144
CONECT  131  117
CONECT  132  117
CONECT  133  117
CONECT  134  118
CONECT  135  119
CONECT  136  119
CONECT  137  120
CONECT  138  128
CONECT  139  129
CONECT  140  129
CONECT  141  129
CONECT  142  130
CONECT  143  130
CONECT  144  130
CONECT  145  146  159  160  161
CONECT  146  145  147  148  162
CONECT  147  146  148  163  164
CONECT  148  146  147  149  165
CONECT  149  148  150  153
CONECT  150  149  151
CONECT  151  150  152  156
CONECT  152  151  153  155
CONECT  153  149  152  154
CONECT  154   23  153
CONECT  155   35  152
CONECT  156  151  157  158  166
CONECT  157  156  167  168  169
CONECT  158  156  170  171  172
CONECT  159  145
CONECT  160  145
CONECT  161  145
CONECT  162  146
CONECT  163  147
CONECT  164  147
CONECT  165  148
CONECT  166  156
CONECT  167  157
CONECT  168  157
CONECT  169  157
CONECT  170  158
CONECT  171  158
CONECT  172  158
CONECT  173  174  187  188  189
CONECT  174  173  175  176  190
CONECT  175  174  176  191  192
CONECT  176  174  175  177  193
CONECT  177  176  178  181
CONECT  178  177  179
CONECT  179  178  180  184
CONECT  180  179  181  183
CONECT  181  177  180  182
CONECT  182   20  181
CONECT  183   53  180
CONECT  184  179  185  186  194
CONECT  185  184  195  196  197
CONECT  186  184  198  199  200
CONECT  187  173
CONECT  188  173
CONECT  189  173
CONECT  190  174
CONECT  191  175
CONECT  192  175
CONECT  193  176
CONECT  194  184
CONECT  195  185
CONECT  196  185
CONECT  197  185
CONECT  198  186
CONECT  199  186
CONECT  200  186
CONECT  201  202  215  216  217
CONECT  202  201  203  204  218
CONECT  203  202  204  219  220
CONECT  204  202  203  205  221
CONECT  205  204  206  209
CONECT  206  205  207
CONECT  207  206  208  212
CONECT  208  207  209  211
CONECT  209  205  208  210
CONECT  210   38  209
CONECT  211   50  208
CONECT  212  207  213  214  222
CONECT  213  212  223  224  225
CONECT  214  212  226  227  228
CONECT  215  201
CONECT  216  201
CONECT  217  201
CONECT  218  202
CONECT  219  203
CONECT  220  203
CONECT  221  204
CONECT  222  212
CONECT  223  213
CONECT  224  213
CONECT  225  213
CONECT  226  214
CONECT  227  214
CONECT  228  214
MASTER        0    0    0    0    0    0    0    3  228    0  228    0
END
