# Supplementary material for: An evolutionary algorithm for the discovery of porous organic cages
Source: Chem Sci. 2018 Sep 11;9(45):8513–27. doi: 10.1039/c8sc03560a (PMC6251339; doi:10.1039/c8sc03560a)
Supplement: Supplementary file 1 [file SC-009-C8SC03560A-s001.zip › Best_five/Case_Study1/RunB_4.pdb]

HEADER    CSD ENTRY RDKit          3D
CRYST1   1.0000   1.0000   1.0000  90.00  90.00  90.00          
SCALE1      1.000000  0.000000  0.000000       0.000000
SCALE2      0.000000  1.000000  0.000000       0.000000
SCALE3      0.000000  0.000000  1.000000       0.000000
HETATM    1  C1  UNK     1      -3.219  -1.165   3.925  1.00  0.00           C  
HETATM    2  C2  UNK     1      -1.952  -0.433   4.054  1.00  0.00           C  
HETATM    3  C3  UNK     1      -0.723  -1.079   4.242  1.00  0.00           C  
HETATM    4  C4  UNK     1       0.473  -0.360   4.394  1.00  0.00           C  
HETATM    5  C5  UNK     1       1.763  -1.023   4.631  1.00  0.00           C  
HETATM    6  C6  UNK     1       0.415   1.037   4.341  1.00  0.00           C  
HETATM    7  C7  UNK     1      -0.797   1.719   4.165  1.00  0.00           C  
HETATM    8  C8  UNK     1      -0.879   3.185   4.169  1.00  0.00           C  
HETATM    9  C9  UNK     1      -1.966   0.966   4.013  1.00  0.00           C  
HETATM   10  H10 UNK     1      -4.088  -0.534   3.747  1.00  0.00           H  
HETATM   11  H11 UNK     1      -0.697  -2.161   4.281  1.00  0.00           H  
HETATM   12  H12 UNK     1       2.609  -0.347   4.745  1.00  0.00           H  
HETATM   13  H13 UNK     1       1.322   1.614   4.465  1.00  0.00           H  
HETATM   14  H14 UNK     1      -1.888   3.582   4.069  1.00  0.00           H  
HETATM   15  H15 UNK     1      -2.909   1.480   3.878  1.00  0.00           H  
HETATM   16  C16 UNK     1      -3.936  -3.146   0.910  1.00  0.00           C  
HETATM   17  C17 UNK     1      -3.376  -2.760  -0.394  1.00  0.00           C  
HETATM   18  C18 UNK     1      -3.813  -1.624  -1.090  1.00  0.00           C  
HETATM   19  C19 UNK     1      -3.293  -1.285  -2.348  1.00  0.00           C  
HETATM   20  C20 UNK     1      -3.759  -0.116  -3.107  1.00  0.00           C  
HETATM   21  C21 UNK     1      -2.316  -2.117  -2.905  1.00  0.00           C  
HETATM   22  C22 UNK     1      -1.857  -3.265  -2.243  1.00  0.00           C  
HETATM   23  C23 UNK     1      -0.864  -4.166  -2.846  1.00  0.00           C  
HETATM   24  C24 UNK     1      -2.389  -3.561  -0.982  1.00  0.00           C  
HETATM   25  H25 UNK     1      -3.449  -4.001   1.375  1.00  0.00           H  
HETATM   26  H26 UNK     1      -4.577  -0.996  -0.650  1.00  0.00           H  
HETATM   27  H27 UNK     1      -3.281   0.015  -4.076  1.00  0.00           H  
HETATM   28  H28 UNK     1      -1.908  -1.880  -3.880  1.00  0.00           H  
HETATM   29  H29 UNK     1      -0.572  -5.009  -2.223  1.00  0.00           H  
HETATM   30  H30 UNK     1      -2.045  -4.444  -0.459  1.00  0.00           H  
HETATM   31  C31 UNK     1       4.082  -2.001   2.012  1.00  0.00           C  
HETATM   32  C32 UNK     1       3.883  -1.806   0.567  1.00  0.00           C  
HETATM   33  C33 UNK     1       3.347  -2.813  -0.248  1.00  0.00           C  
HETATM   34  C34 UNK     1       3.196  -2.643  -1.629  1.00  0.00           C  
HETATM   35  C35 UNK     1       2.645  -3.735  -2.442  1.00  0.00           C  
HETATM   36  C36 UNK     1       3.589  -1.422  -2.191  1.00  0.00           C  
HETATM   37  C37 UNK     1       4.126  -0.387  -1.413  1.00  0.00           C  
HETATM   38  C38 UNK     1       4.566   0.881  -2.013  1.00  0.00           C  
HETATM   39  C39 UNK     1       4.259  -0.596  -0.033  1.00  0.00           C  
HETATM   40  H40 UNK     1       4.495  -1.142   2.538  1.00  0.00           H  
HETATM   41  H41 UNK     1       3.054  -3.751   0.206  1.00  0.00           H  
HETATM   42  H42 UNK     1       2.328  -4.608  -1.874  1.00  0.00           H  
HETATM   43  H43 UNK     1       3.478  -1.277  -3.258  1.00  0.00           H  
HETATM   44  H44 UNK     1       4.970   1.607  -1.309  1.00  0.00           H  
HETATM   45  H45 UNK     1       4.678   0.191   0.579  1.00  0.00           H  
HETATM   46  C46 UNK     1       0.132   5.179   1.282  1.00  0.00           C  
HETATM   47  C47 UNK     1      -0.009   4.571  -0.048  1.00  0.00           C  
HETATM   48  C48 UNK     1       1.136   4.307  -0.806  1.00  0.00           C  
HETATM   49  C49 UNK     1       1.061   3.752  -2.091  1.00  0.00           C  
HETATM   50  C50 UNK     1       2.261   3.519  -2.909  1.00  0.00           C  
HETATM   51  C51 UNK     1      -0.205   3.443  -2.606  1.00  0.00           C  
HETATM   52  C52 UNK     1      -1.377   3.691  -1.877  1.00  0.00           C  
HETATM   53  C53 UNK     1      -2.716   3.406  -2.417  1.00  0.00           C  
HETATM   54  C54 UNK     1      -1.258   4.253  -0.600  1.00  0.00           C  
HETATM   55  H55 UNK     1       1.159   5.267   1.631  1.00  0.00           H  
HETATM   56  H56 UNK     1       2.110   4.551  -0.400  1.00  0.00           H  
HETATM   57  H57 UNK     1       2.072   3.040  -3.869  1.00  0.00           H  
HETATM   58  H58 UNK     1      -0.287   3.015  -3.597  1.00  0.00           H  
HETATM   59  H59 UNK     1      -3.532   3.602  -1.723  1.00  0.00           H  
HETATM   60  H60 UNK     1      -2.150   4.458  -0.021  1.00  0.00           H  
HETATM   61  N61 UNK     1      -3.334  -2.434   4.019  1.00  0.00           N  
HETATM   62  C62 UNK     1      -4.633  -3.008   3.910  1.00  0.00           C  
HETATM   63  C63 UNK     1      -5.274  -3.562   5.038  1.00  0.00           C  
HETATM   64  N64 UNK     1      -4.604  -3.559   6.265  1.00  0.00           N  
HETATM   65  C65 UNK     1      -5.072  -4.324   7.420  1.00  0.00           C  
HETATM   66  C66 UNK     1      -4.313  -4.150   8.728  1.00  0.00           C  
HETATM   67  C67 UNK     1      -3.264  -3.345   8.969  1.00  0.00           C  
HETATM   68 Br68 UNK     1      -5.027  -5.282  10.177  1.00  0.00          Br  
HETATM   69  N69 UNK     1      -6.514  -4.092   5.019  1.00  0.00           N  
HETATM   70  C70 UNK     1      -7.195  -4.086   3.863  1.00  0.00           C  
HETATM   71  C71 UNK     1      -6.665  -3.572   2.698  1.00  0.00           C  
HETATM   72  C72 UNK     1      -5.382  -3.037   2.702  1.00  0.00           C  
HETATM   73  N73 UNK     1      -4.920  -2.557   1.470  1.00  0.00           N  
HETATM   74  H74 UNK     1      -3.619  -3.369   6.155  1.00  0.00           H  
HETATM   75  H75 UNK     1      -6.114  -4.066   7.620  1.00  0.00           H  
HETATM   76  H76 UNK     1      -5.063  -5.385   7.165  1.00  0.00           H  
HETATM   77  H77 UNK     1      -2.808  -3.312   9.947  1.00  0.00           H  
HETATM   78  H78 UNK     1      -2.849  -2.708   8.202  1.00  0.00           H  
HETATM   79  H79 UNK     1      -8.188  -4.510   3.881  1.00  0.00           H  
HETATM   80  H80 UNK     1      -7.245  -3.590   1.790  1.00  0.00           H  
HETATM   81  N81 UNK     1       1.906  -2.288   4.719  1.00  0.00           N  
HETATM   82  C82 UNK     1       3.192  -2.827   5.004  1.00  0.00           C  
HETATM   83  C83 UNK     1       3.662  -2.974   6.328  1.00  0.00           C  
HETATM   84  N84 UNK     1       2.818  -2.636   7.391  1.00  0.00           N  
HETATM   85  C85 UNK     1       3.245  -2.549   8.788  1.00  0.00           C  
HETATM   86  C86 UNK     1       3.659  -1.173   9.280  1.00  0.00           C  
HETATM   87  C87 UNK     1       3.066  -0.476  10.262  1.00  0.00           C  
HETATM   88 Br88 UNK     1       5.228  -0.412   8.348  1.00  0.00          Br  
HETATM   89  N89 UNK     1       4.890  -3.435   6.645  1.00  0.00           N  
HETATM   90  C90 UNK     1       5.727  -3.766   5.652  1.00  0.00           C  
HETATM   91  C91 UNK     1       5.374  -3.656   4.323  1.00  0.00           C  
HETATM   92  C92 UNK     1       4.102  -3.203   3.984  1.00  0.00           C  
HETATM   93  N93 UNK     1       3.817  -3.092   2.618  1.00  0.00           N  
HETATM   94  H94 UNK     1       1.941  -2.236   7.094  1.00  0.00           H  
HETATM   95  H95 UNK     1       2.419  -2.901   9.407  1.00  0.00           H  
HETATM   96  H96 UNK     1       4.066  -3.239   8.991  1.00  0.00           H  
HETATM   97  H97 UNK     1       3.434   0.499  10.547  1.00  0.00           H  
HETATM   98  H98 UNK     1       2.210  -0.865  10.793  1.00  0.00           H  
HETATM   99  H99 UNK     1       6.704  -4.125   5.939  1.00  0.00           H  
HETATM  100 H100 UNK     1       6.077  -3.935   3.556  1.00  0.00           H  
HETATM  101 N101 UNK     1       0.127   3.960   4.295  1.00  0.00           N  
HETATM  102 C102 UNK     1      -0.083   5.364   4.358  1.00  0.00           C  
HETATM  103 C103 UNK     1       0.151   6.109   5.540  1.00  0.00           C  
HETATM  104 N104 UNK     1       0.632   5.636   6.758  1.00  0.00           N  
HETATM  105 C105 UNK     1       1.586   4.529   6.843  1.00  0.00           C  
HETATM  106 C106 UNK     1       1.065   3.175   7.311  1.00  0.00           C  
HETATM  107 C107 UNK     1      -0.178   2.870   7.717  1.00  0.00           C  
HETATM  108 Br10 UNK     1       2.450   1.774   7.273  1.00  0.00          Br  
HETATM  109 N109 UNK     1      -0.085   7.425   5.668  1.00  0.00           N  
HETATM  110 C110 UNK     1      -0.573   8.093   4.611  1.00  0.00           C  
HETATM  111 C111 UNK     1      -0.825   7.479   3.402  1.00  0.00           C  
HETATM  112 C112 UNK     1      -0.582   6.118   3.260  1.00  0.00           C  
HETATM  113 N113 UNK     1      -0.849   5.580   1.993  1.00  0.00           N  
HETATM  114 H114 UNK     1       0.805   6.447   7.328  1.00  0.00           H  
HETATM  115 H115 UNK     1       2.096   4.387   5.889  1.00  0.00           H  
HETATM  116 H116 UNK     1       2.370   4.820   7.543  1.00  0.00           H  
HETATM  117 H117 UNK     1      -0.433   1.867   8.025  1.00  0.00           H  
HETATM  118 H118 UNK     1      -0.956   3.619   7.742  1.00  0.00           H  
HETATM  119 H119 UNK     1      -0.755   9.149   4.745  1.00  0.00           H  
HETATM  120 H120 UNK     1      -1.211   8.055   2.576  1.00  0.00           H  
HETATM  121 N121 UNK     1      -0.375  -4.001  -4.014  1.00  0.00           N  
HETATM  122 C122 UNK     1       0.561  -4.945  -4.521  1.00  0.00           C  
HETATM  123 C123 UNK     1       0.152  -6.131  -5.167  1.00  0.00           C  
HETATM  124 N124 UNK     1      -1.215  -6.371  -5.337  1.00  0.00           N  
HETATM  125 C125 UNK     1      -1.712  -7.393  -6.255  1.00  0.00           C  
HETATM  126 C126 UNK     1      -3.222  -7.531  -6.322  1.00  0.00           C  
HETATM  127 C127 UNK     1      -3.923  -8.660  -6.135  1.00  0.00           C  
HETATM  128 Br12 UNK     1      -4.161  -5.841  -6.729  1.00  0.00          Br  
HETATM  129 N129 UNK     1       1.002  -7.070  -5.635  1.00  0.00           N  
HETATM  130 C130 UNK     1       2.320  -6.871  -5.478  1.00  0.00           C  
HETATM  131 C131 UNK     1       2.830  -5.754  -4.851  1.00  0.00           C  
HETATM  132 C132 UNK     1       1.961  -4.776  -4.378  1.00  0.00           C  
HETATM  133 N133 UNK     1       2.531  -3.687  -3.711  1.00  0.00           N  
HETATM  134 H134 UNK     1      -1.752  -5.524  -5.222  1.00  0.00           H  
HETATM  135 H135 UNK     1      -1.353  -7.170  -7.261  1.00  0.00           H  
HETATM  136 H136 UNK     1      -1.285  -8.361  -5.983  1.00  0.00           H  
HETATM  137 H137 UNK     1      -5.001  -8.661  -6.204  1.00  0.00           H  
HETATM  138 H138 UNK     1      -3.433  -9.596  -5.911  1.00  0.00           H  
HETATM  139 H139 UNK     1       2.976  -7.640  -5.860  1.00  0.00           H  
HETATM  140 H140 UNK     1       3.896  -5.636  -4.739  1.00  0.00           H  
HETATM  141 N141 UNK     1      -4.664   0.688  -2.701  1.00  0.00           N  
HETATM  142 C142 UNK     1      -5.098   1.742  -3.556  1.00  0.00           C  
HETATM  143 C143 UNK     1      -6.435   1.788  -4.005  1.00  0.00           C  
HETATM  144 N144 UNK     1      -7.314   0.775  -3.608  1.00  0.00           N  
HETATM  145 C145 UNK     1      -8.769   0.943  -3.642  1.00  0.00           C  
HETATM  146 C146 UNK     1      -9.420   1.742  -2.519  1.00  0.00           C  
HETATM  147 C147 UNK     1      -8.816   2.331  -1.473  1.00  0.00           C  
HETATM  148 Br14 UNK     1     -11.378   1.869  -2.714  1.00  0.00          Br  
HETATM  149 N149 UNK     1      -6.932   2.750  -4.809  1.00  0.00           N  
HETATM  150 C150 UNK     1      -6.111   3.728  -5.218  1.00  0.00           C  
HETATM  151 C151 UNK     1      -4.788   3.790  -4.834  1.00  0.00           C  
HETATM  152 C152 UNK     1      -4.267   2.806  -4.001  1.00  0.00           C  
HETATM  153 N153 UNK     1      -2.937   2.982  -3.600  1.00  0.00           N  
HETATM  154 H154 UNK     1      -6.896   0.208  -2.885  1.00  0.00           H  
HETATM  155 H155 UNK     1      -9.072   1.386  -4.592  1.00  0.00           H  
HETATM  156 H156 UNK     1      -9.218  -0.051  -3.631  1.00  0.00           H  
HETATM  157 H157 UNK     1      -9.390   2.874  -0.737  1.00  0.00           H  
HETATM  158 H158 UNK     1      -7.745   2.281  -1.338  1.00  0.00           H  
HETATM  159 H159 UNK     1      -6.538   4.484  -5.862  1.00  0.00           H  
HETATM  160 H160 UNK     1      -4.168   4.603  -5.174  1.00  0.00           H  
HETATM  161 N161 UNK     1       4.506   1.129  -3.265  1.00  0.00           N  
HETATM  162 C162 UNK     1       5.006   2.358  -3.783  1.00  0.00           C  
HETATM  163 C163 UNK     1       6.043   2.354  -4.739  1.00  0.00           C  
HETATM  164 N164 UNK     1       6.580   1.130  -5.149  1.00  0.00           N  
HETATM  165 C165 UNK     1       7.435   1.007  -6.331  1.00  0.00           C  
HETATM  166 C166 UNK     1       7.981  -0.375  -6.658  1.00  0.00           C  
HETATM  167 C167 UNK     1       7.792  -1.517  -5.974  1.00  0.00           C  
HETATM  168 Br16 UNK     1       9.081  -0.389  -8.294  1.00  0.00          Br  
HETATM  169 N169 UNK     1       6.572   3.467  -5.289  1.00  0.00           N  
HETATM  170 C170 UNK     1       6.088   4.659  -4.909  1.00  0.00           C  
HETATM  171 C171 UNK     1       5.064   4.782  -3.994  1.00  0.00           C  
HETATM  172 C172 UNK     1       4.505   3.640  -3.429  1.00  0.00           C  
HETATM  173 N173 UNK     1       3.438   3.859  -2.550  1.00  0.00           N  
HETATM  174 H174 UNK     1       5.980   0.363  -4.885  1.00  0.00           H  
HETATM  175 H175 UNK     1       6.883   1.364  -7.203  1.00  0.00           H  
HETATM  176 H176 UNK     1       8.292   1.673  -6.218  1.00  0.00           H  
HETATM  177 H177 UNK     1       8.236  -2.441  -6.312  1.00  0.00           H  
HETATM  178 H178 UNK     1       7.199  -1.548  -5.072  1.00  0.00           H  
HETATM  179 H179 UNK     1       6.534   5.531  -5.364  1.00  0.00           H  
HETATM  180 H180 UNK     1       4.696   5.759  -3.728  1.00  0.00           H  
CONECT    1    2   10   61
CONECT    2    1    3    9
CONECT    3    2    4   11
CONECT    4    3    5    6
CONECT    5    4   12   81
CONECT    6    4    7   13
CONECT    7    6    8    9
CONECT    8    7   14  101
CONECT    9    2    7   15
CONECT   10    1
CONECT   11    3
CONECT   12    5
CONECT   13    6
CONECT   14    8
CONECT   15    9
CONECT   16   17   25   73
CONECT   17   16   18   24
CONECT   18   17   19   26
CONECT   19   18   20   21
CONECT   20   19   27  141
CONECT   21   19   22   28
CONECT   22   21   23   24
CONECT   23   22   29  121
CONECT   24   17   22   30
CONECT   25   16
CONECT   26   18
CONECT   27   20
CONECT   28   21
CONECT   29   23
CONECT   30   24
CONECT   31   32   40   93
CONECT   32   31   33   39
CONECT   33   32   34   41
CONECT   34   33   35   36
CONECT   35   34   42  133
CONECT   36   34   37   43
CONECT   37   36   38   39
CONECT   38   37   44  161
CONECT   39   32   37   45
CONECT   40   31
CONECT   41   33
CONECT   42   35
CONECT   43   36
CONECT   44   38
CONECT   45   39
CONECT   46   47   55  113
CONECT   47   46   48   54
CONECT   48   47   49   56
CONECT   49   48   50   51
CONECT   50   49   57  173
CONECT   51   49   52   58
CONECT   52   51   53   54
CONECT   53   52   59  153
CONECT   54   47   52   60
CONECT   55   46
CONECT   56   48
CONECT   57   50
CONECT   58   51
CONECT   59   53
CONECT   60   54
CONECT   61    1   62
CONECT   62   61   63   72
CONECT   63   62   64   69
CONECT   64   63   65   74
CONECT   65   64   66   75   76
CONECT   66   65   67   68
CONECT   67   66   77   78
CONECT   68   66
CONECT   69   63   70
CONECT   70   69   71   79
CONECT   71   70   72   80
CONECT   72   62   71   73
CONECT   73   16   72
CONECT   74   64
CONECT   75   65
CONECT   76   65
CONECT   77   67
CONECT   78   67
CONECT   79   70
CONECT   80   71
CONECT   81    5   82
CONECT   82   81   83   92
CONECT   83   82   84   89
CONECT   84   83   85   94
CONECT   85   84   86   95   96
CONECT   86   85   87   88
CONECT   87   86   97   98
CONECT   88   86
CONECT   89   83   90
CONECT   90   89   91   99
CONECT   91   90   92  100
CONECT   92   82   91   93
CONECT   93   31   92
CONECT   94   84
CONECT   95   85
CONECT   96   85
CONECT   97   87
CONECT   98   87
CONECT   99   90
CONECT  100   91
CONECT  101    8  102
CONECT  102  101  103  112
CONECT  103  102  104  109
CONECT  104  103  105  114
CONECT  105  104  106  115  116
CONECT  106  105  107  108
CONECT  107  106  117  118
CONECT  108  106
CONECT  109  103  110
CONECT  110  109  111  119
CONECT  111  110  112  120
CONECT  112  102  111  113
CONECT  113   46  112
CONECT  114  104
CONECT  115  105
CONECT  116  105
CONECT  117  107
CONECT  118  107
CONECT  119  110
CONECT  120  111
CONECT  121   23  122
CONECT  122  121  123  132
CONECT  123  122  124  129
CONECT  124  123  125  134
CONECT  125  124  126  135  136
CONECT  126  125  127  128
CONECT  127  126  137  138
CONECT  128  126
CONECT  129  123  130
CONECT  130  129  131  139
CONECT  131  130  132  140
CONECT  132  122  131  133
CONECT  133   35  132
CONECT  134  124
CONECT  135  125
CONECT  136  125
CONECT  137  127
CONECT  138  127
CONECT  139  130
CONECT  140  131
CONECT  141   20  142
CONECT  142  141  143  152
CONECT  143  142  144  149
CONECT  144  143  145  154
CONECT  145  144  146  155  156
CONECT  146  145  147  148
CONECT  147  146  157  158
CONECT  148  146
CONECT  149  143  150
CONECT  150  149  151  159
CONECT  151  150  152  160
CONECT  152  142  151  153
CONECT  153   53  152
CONECT  154  144
CONECT  155  145
CONECT  156  145
CONECT  157  147
CONECT  158  147
CONECT  159  150
CONECT  160  151
CONECT  161   38  162
CONECT  162  161  163  172
CONECT  163  162  164  169
CONECT  164  163  165  174
CONECT  165  164  166  175  176
CONECT  166  165  167  168
CONECT  167  166  177  178
CONECT  168  166
CONECT  169  163  170
CONECT  170  169  171  179
CONECT  171  170  172  180
CONECT  172  162  171  173
CONECT  173   50  172
CONECT  174  164
CONECT  175  165
CONECT  176  165
CONECT  177  167
CONECT  178  167
CONECT  179  170
CONECT  180  171
MASTER        0    0    0    0    0    0    0    3  180    0  180    0
END
