# Supplementary material for: An evolutionary algorithm for the discovery of porous organic cages
Source: Chem Sci. 2018 Sep 11;9(45):8513–27. doi: 10.1039/c8sc03560a (PMC6251339; doi:10.1039/c8sc03560a)
Supplement: Supplementary file 1 [file SC-009-C8SC03560A-s001.zip › Best_five/Case_Study1/RunB_5.pdb]

HEADER    CSD ENTRY RDKit          3D
CRYST1   1.0000   1.0000   1.0000  90.00  90.00  90.00          
SCALE1      1.000000  0.000000  0.000000       0.000000
SCALE2      0.000000  1.000000  0.000000       0.000000
SCALE3      0.000000  0.000000  1.000000       0.000000
HETATM    1  C1  UNK     1      -2.451  -1.904   4.313  1.00  0.00           C  
HETATM    2  C2  UNK     1      -1.302  -0.949   4.274  1.00  0.00           C  
HETATM    3  C3  UNK     1      -1.481   0.452   4.224  1.00  0.00           C  
HETATM    4  O4  UNK     1      -2.764   0.958   4.156  1.00  0.00           O  
HETATM    5  C5  UNK     1      -0.387   1.343   4.246  1.00  0.00           C  
HETATM    6  C6  UNK     1      -0.644   2.814   4.246  1.00  0.00           C  
HETATM    7  C7  UNK     1       0.917   0.799   4.297  1.00  0.00           C  
HETATM    8  O8  UNK     1       1.998   1.656   4.303  1.00  0.00           O  
HETATM    9  C9  UNK     1       1.139  -0.594   4.348  1.00  0.00           C  
HETATM   10  C10 UNK     1       2.538  -1.108   4.460  1.00  0.00           C  
HETATM   11  C11 UNK     1       0.016  -1.451   4.319  1.00  0.00           C  
HETATM   12  O12 UNK     1       0.219  -2.816   4.341  1.00  0.00           O  
HETATM   13  H13 UNK     1      -2.175  -2.956   4.341  1.00  0.00           H  
HETATM   14  H14 UNK     1      -3.391   0.215   4.124  1.00  0.00           H  
HETATM   15  H15 UNK     1      -1.693   3.099   4.210  1.00  0.00           H  
HETATM   16  H16 UNK     1       1.679   2.573   4.245  1.00  0.00           H  
HETATM   17  H17 UNK     1       3.311  -0.341   4.470  1.00  0.00           H  
HETATM   18  H18 UNK     1       1.176  -2.988   4.352  1.00  0.00           H  
HETATM   19  C19 UNK     1      -4.475  -2.556   1.361  1.00  0.00           C  
HETATM   20  C20 UNK     1      -3.882  -2.457  -0.009  1.00  0.00           C  
HETATM   21  C21 UNK     1      -3.007  -3.437  -0.532  1.00  0.00           C  
HETATM   22  O22 UNK     1      -2.662  -4.515   0.258  1.00  0.00           O  
HETATM   23  C23 UNK     1      -2.483  -3.346  -1.839  1.00  0.00           C  
HETATM   24  C24 UNK     1      -1.597  -4.435  -2.353  1.00  0.00           C  
HETATM   25  C25 UNK     1      -2.841  -2.226  -2.625  1.00  0.00           C  
HETATM   26  O26 UNK     1      -2.319  -2.111  -3.898  1.00  0.00           O  
HETATM   27  C27 UNK     1      -3.718  -1.230  -2.146  1.00  0.00           C  
HETATM   28  C28 UNK     1      -4.109  -0.106  -3.048  1.00  0.00           C  
HETATM   29  C29 UNK     1      -4.215  -1.357  -0.828  1.00  0.00           C  
HETATM   30  O30 UNK     1      -5.057  -0.380  -0.337  1.00  0.00           O  
HETATM   31  H31 UNK     1      -5.083  -1.703   1.659  1.00  0.00           H  
HETATM   32  H32 UNK     1      -3.124  -4.450   1.109  1.00  0.00           H  
HETATM   33  H33 UNK     1      -1.380  -5.227  -1.639  1.00  0.00           H  
HETATM   34  H34 UNK     1      -1.724  -2.864  -4.057  1.00  0.00           H  
HETATM   35  H35 UNK     1      -3.655  -0.130  -4.037  1.00  0.00           H  
HETATM   36  H36 UNK     1      -5.179   0.308  -1.013  1.00  0.00           H  
HETATM   37  C37 UNK     1       4.190  -2.718   1.631  1.00  0.00           C  
HETATM   38  C38 UNK     1       3.843  -2.345   0.225  1.00  0.00           C  
HETATM   39  C39 UNK     1       4.263  -1.130  -0.366  1.00  0.00           C  
HETATM   40  O40 UNK     1       5.001  -0.240   0.388  1.00  0.00           O  
HETATM   41  C41 UNK     1       3.951  -0.807  -1.704  1.00  0.00           C  
HETATM   42  C42 UNK     1       4.463   0.471  -2.287  1.00  0.00           C  
HETATM   43  C43 UNK     1       3.182  -1.728  -2.452  1.00  0.00           C  
HETATM   44  O44 UNK     1       2.851  -1.415  -3.755  1.00  0.00           O  
HETATM   45  C45 UNK     1       2.753  -2.957  -1.905  1.00  0.00           C  
HETATM   46  C46 UNK     1       1.995  -3.914  -2.768  1.00  0.00           C  
HETATM   47  C47 UNK     1       3.085  -3.240  -0.560  1.00  0.00           C  
HETATM   48  O48 UNK     1       2.663  -4.431  -0.005  1.00  0.00           O  
HETATM   49  H49 UNK     1       3.752  -3.652   1.979  1.00  0.00           H  
HETATM   50  H50 UNK     1       5.148  -0.613   1.272  1.00  0.00           H  
HETATM   51  H51 UNK     1       5.039   1.091  -1.603  1.00  0.00           H  
HETATM   52  H52 UNK     1       3.195  -0.528  -3.957  1.00  0.00           H  
HETATM   53  H53 UNK     1       1.783  -3.554  -3.773  1.00  0.00           H  
HETATM   54  H54 UNK     1       2.175  -4.943  -0.672  1.00  0.00           H  
HETATM   55  C55 UNK     1      -0.018   4.877   1.304  1.00  0.00           C  
HETATM   56  C56 UNK     1      -0.132   4.309  -0.075  1.00  0.00           C  
HETATM   57  C57 UNK     1      -1.377   4.030  -0.683  1.00  0.00           C  
HETATM   58  O58 UNK     1      -2.536   4.264   0.029  1.00  0.00           O  
HETATM   59  C59 UNK     1      -1.468   3.527  -2.000  1.00  0.00           C  
HETATM   60  C60 UNK     1      -2.816   3.286  -2.599  1.00  0.00           C  
HETATM   61  C61 UNK     1      -0.266   3.292  -2.708  1.00  0.00           C  
HETATM   62  O62 UNK     1      -0.336   2.798  -3.995  1.00  0.00           O  
HETATM   63  C63 UNK     1       0.998   3.554  -2.138  1.00  0.00           C  
HETATM   64  C64 UNK     1       2.230   3.320  -2.953  1.00  0.00           C  
HETATM   65  C65 UNK     1       1.043   4.055  -0.816  1.00  0.00           C  
HETATM   66  O66 UNK     1       2.271   4.312  -0.240  1.00  0.00           O  
HETATM   67  H67 UNK     1       1.000   4.981   1.673  1.00  0.00           H  
HETATM   68  H68 UNK     1      -2.310   4.631   0.899  1.00  0.00           H  
HETATM   69  H69 UNK     1      -3.654   3.458  -1.925  1.00  0.00           H  
HETATM   70  H70 UNK     1      -1.268   2.688  -4.245  1.00  0.00           H  
HETATM   71  H71 UNK     1       2.051   2.905  -3.943  1.00  0.00           H  
HETATM   72  H72 UNK     1       2.976   4.103  -0.874  1.00  0.00           H  
HETATM   73  N73 UNK     1      -3.686  -1.566   4.335  1.00  0.00           N  
HETATM   74  C74 UNK     1      -4.681  -2.579   4.439  1.00  0.00           C  
HETATM   75  C75 UNK     1      -5.444  -2.721   5.617  1.00  0.00           C  
HETATM   76  N76 UNK     1      -5.227  -1.838   6.680  1.00  0.00           N  
HETATM   77  C77 UNK     1      -6.114  -1.764   7.842  1.00  0.00           C  
HETATM   78  C78 UNK     1      -5.704  -0.835   8.975  1.00  0.00           C  
HETATM   79  C79 UNK     1      -4.593  -0.082   9.060  1.00  0.00           C  
HETATM   80 Br80 UNK     1      -7.022  -0.799  10.442  1.00  0.00          Br  
HETATM   81  N81 UNK     1      -6.380  -3.675   5.801  1.00  0.00           N  
HETATM   82  C82 UNK     1      -6.602  -4.554   4.813  1.00  0.00           C  
HETATM   83  C83 UNK     1      -5.916  -4.508   3.617  1.00  0.00           C  
HETATM   84  C84 UNK     1      -4.962  -3.519   3.409  1.00  0.00           C  
HETATM   85  N85 UNK     1      -4.326  -3.544   2.159  1.00  0.00           N  
HETATM   86  H86 UNK     1      -4.670  -1.039   6.426  1.00  0.00           H  
HETATM   87  H87 UNK     1      -7.108  -1.464   7.506  1.00  0.00           H  
HETATM   88  H88 UNK     1      -6.224  -2.762   8.271  1.00  0.00           H  
HETATM   89  H89 UNK     1      -4.417   0.543   9.924  1.00  0.00           H  
HETATM   90  H90 UNK     1      -3.846  -0.076   8.281  1.00  0.00           H  
HETATM   91  H91 UNK     1      -7.353  -5.310   4.993  1.00  0.00           H  
HETATM   92  H92 UNK     1      -6.131  -5.233   2.849  1.00  0.00           H  
HETATM   93  N93 UNK     1       2.863  -2.343   4.557  1.00  0.00           N  
HETATM   94  C94 UNK     1       4.236  -2.686   4.718  1.00  0.00           C  
HETATM   95  C95 UNK     1       4.716  -3.192   5.945  1.00  0.00           C  
HETATM   96  N96 UNK     1       3.820  -3.367   7.007  1.00  0.00           N  
HETATM   97  C97 UNK     1       4.176  -4.071   8.244  1.00  0.00           C  
HETATM   98  C98 UNK     1       4.997  -3.326   9.291  1.00  0.00           C  
HETATM   99  C99 UNK     1       5.432  -2.055   9.242  1.00  0.00           C  
HETATM  100 Br10 UNK     1       5.410  -4.441  10.864  1.00  0.00          Br  
HETATM  101 N101 UNK     1       6.006  -3.515   6.173  1.00  0.00           N  
HETATM  102 C102 UNK     1       6.900  -3.329   5.191  1.00  0.00           C  
HETATM  103 C103 UNK     1       6.542  -2.836   3.954  1.00  0.00           C  
HETATM  104 C104 UNK     1       5.213  -2.520   3.698  1.00  0.00           C  
HETATM  105 N105 UNK     1       4.945  -2.039   2.408  1.00  0.00           N  
HETATM  106 H106 UNK     1       2.860  -3.349   6.702  1.00  0.00           H  
HETATM  107 H107 UNK     1       3.255  -4.396   8.727  1.00  0.00           H  
HETATM  108 H108 UNK     1       4.718  -4.985   7.991  1.00  0.00           H  
HETATM  109 H109 UNK     1       6.008  -1.633  10.052  1.00  0.00           H  
HETATM  110 H110 UNK     1       5.220  -1.425   8.392  1.00  0.00           H  
HETATM  111 H111 UNK     1       7.925  -3.589   5.411  1.00  0.00           H  
HETATM  112 H112 UNK     1       7.295  -2.706   3.193  1.00  0.00           H  
HETATM  113 N113 UNK     1       0.261   3.718   4.304  1.00  0.00           N  
HETATM  114 C114 UNK     1      -0.128   5.087   4.373  1.00  0.00           C  
HETATM  115 C115 UNK     1       0.051   5.826   5.561  1.00  0.00           C  
HETATM  116 N116 UNK     1       0.669   5.216   6.657  1.00  0.00           N  
HETATM  117 C117 UNK     1       0.611   5.779   8.003  1.00  0.00           C  
HETATM  118 C118 UNK     1       1.190   4.905   9.100  1.00  0.00           C  
HETATM  119 C119 UNK     1       2.135   5.264   9.982  1.00  0.00           C  
HETATM  120 Br12 UNK     1       0.419   3.086   9.158  1.00  0.00          Br  
HETATM  121 N121 UNK     1      -0.346   7.106   5.723  1.00  0.00           N  
HETATM  122 C122 UNK     1      -0.945   7.724   4.694  1.00  0.00           C  
HETATM  123 C123 UNK     1      -1.162   7.100   3.483  1.00  0.00           C  
HETATM  124 C124 UNK     1      -0.748   5.786   3.302  1.00  0.00           C  
HETATM  125 N125 UNK     1      -1.003   5.241   2.035  1.00  0.00           N  
HETATM  126 H126 UNK     1       0.769   4.218   6.548  1.00  0.00           H  
HETATM  127 H127 UNK     1       1.124   6.743   8.008  1.00  0.00           H  
HETATM  128 H128 UNK     1      -0.430   5.984   8.259  1.00  0.00           H  
HETATM  129 H129 UNK     1       2.486   4.569  10.731  1.00  0.00           H  
HETATM  130 H130 UNK     1       2.572   6.252   9.969  1.00  0.00           H  
HETATM  131 H131 UNK     1      -1.254   8.747   4.855  1.00  0.00           H  
HETATM  132 H132 UNK     1      -1.645   7.639   2.684  1.00  0.00           H  
HETATM  133 N133 UNK     1      -1.113  -4.492  -3.538  1.00  0.00           N  
HETATM  134 C134 UNK     1      -0.316  -5.612  -3.914  1.00  0.00           C  
HETATM  135 C135 UNK     1      -0.772  -6.527  -4.886  1.00  0.00           C  
HETATM  136 N136 UNK     1      -2.017  -6.316  -5.490  1.00  0.00           N  
HETATM  137 C137 UNK     1      -2.411  -6.977  -6.737  1.00  0.00           C  
HETATM  138 C138 UNK     1      -1.868  -6.412  -8.044  1.00  0.00           C  
HETATM  139 C139 UNK     1      -1.047  -5.361  -8.207  1.00  0.00           C  
HETATM  140 Br14 UNK     1      -2.503  -7.409  -9.623  1.00  0.00          Br  
HETATM  141 N141 UNK     1      -0.082  -7.617  -5.278  1.00  0.00           N  
HETATM  142 C142 UNK     1       1.109  -7.863  -4.712  1.00  0.00           C  
HETATM  143 C143 UNK     1       1.655  -7.030  -3.758  1.00  0.00           C  
HETATM  144 C144 UNK     1       0.962  -5.893  -3.359  1.00  0.00           C  
HETATM  145 N145 UNK     1       1.615  -5.084  -2.417  1.00  0.00           N  
HETATM  146 H146 UNK     1      -2.402  -5.410  -5.273  1.00  0.00           H  
HETATM  147 H147 UNK     1      -2.155  -8.037  -6.695  1.00  0.00           H  
HETATM  148 H148 UNK     1      -3.500  -6.945  -6.801  1.00  0.00           H  
HETATM  149 H149 UNK     1      -0.731  -5.056  -9.194  1.00  0.00           H  
HETATM  150 H150 UNK     1      -0.679  -4.794  -7.365  1.00  0.00           H  
HETATM  151 H151 UNK     1       1.633  -8.747  -5.044  1.00  0.00           H  
HETATM  152 H152 UNK     1       2.622  -7.259  -3.339  1.00  0.00           H  
HETATM  153 N153 UNK     1      -4.927   0.831  -2.746  1.00  0.00           N  
HETATM  154 C154 UNK     1      -5.268   1.801  -3.732  1.00  0.00           C  
HETATM  155 C155 UNK     1      -6.561   1.828  -4.298  1.00  0.00           C  
HETATM  156 N156 UNK     1      -7.524   0.924  -3.840  1.00  0.00           N  
HETATM  157 C157 UNK     1      -8.766   0.669  -4.565  1.00  0.00           C  
HETATM  158 C158 UNK     1      -9.649  -0.418  -3.982  1.00  0.00           C  
HETATM  159 C159 UNK     1     -10.945  -0.296  -3.655  1.00  0.00           C  
HETATM  160 Br16 UNK     1      -8.719  -2.142  -3.714  1.00  0.00          Br  
HETATM  161 N161 UNK     1      -6.941   2.678  -5.274  1.00  0.00           N  
HETATM  162 C162 UNK     1      -6.045   3.559  -5.741  1.00  0.00           C  
HETATM  163 C163 UNK     1      -4.755   3.627  -5.256  1.00  0.00           C  
HETATM  164 C164 UNK     1      -4.355   2.763  -4.244  1.00  0.00           C  
HETATM  165 N165 UNK     1      -3.032   2.917  -3.804  1.00  0.00           N  
HETATM  166 H166 UNK     1      -7.138   0.196  -3.259  1.00  0.00           H  
HETATM  167 H167 UNK     1      -9.341   1.596  -4.628  1.00  0.00           H  
HETATM  168 H168 UNK     1      -8.527   0.386  -5.592  1.00  0.00           H  
HETATM  169 H169 UNK     1     -11.494  -1.130  -3.244  1.00  0.00           H  
HETATM  170 H170 UNK     1     -11.474   0.636  -3.792  1.00  0.00           H  
HETATM  171 H171 UNK     1      -6.379   4.225  -6.524  1.00  0.00           H  
HETATM  172 H172 UNK     1      -4.070   4.356  -5.659  1.00  0.00           H  
HETATM  173 N173 UNK     1       4.285   0.853  -3.498  1.00  0.00           N  
HETATM  174 C174 UNK     1       4.882   2.071  -3.934  1.00  0.00           C  
HETATM  175 C175 UNK     1       5.952   2.065  -4.856  1.00  0.00           C  
HETATM  176 N176 UNK     1       6.419   0.839  -5.347  1.00  0.00           N  
HETATM  177 C177 UNK     1       7.378   0.739  -6.452  1.00  0.00           C  
HETATM  178 C178 UNK     1       8.854   0.981  -6.154  1.00  0.00           C  
HETATM  179 C179 UNK     1       9.418   1.261  -4.967  1.00  0.00           C  
HETATM  180 Br18 UNK     1       9.986   0.836  -7.763  1.00  0.00          Br  
HETATM  181 N181 UNK     1       6.571   3.178  -5.298  1.00  0.00           N  
HETATM  182 C182 UNK     1       6.172   4.368  -4.827  1.00  0.00           C  
HETATM  183 C183 UNK     1       5.141   4.492  -3.921  1.00  0.00           C  
HETATM  184 C184 UNK     1       4.480   3.355  -3.472  1.00  0.00           C  
HETATM  185 N185 UNK     1       3.425   3.580  -2.577  1.00  0.00           N  
HETATM  186 H186 UNK     1       5.749   0.100  -5.205  1.00  0.00           H  
HETATM  187 H187 UNK     1       7.297  -0.260  -6.884  1.00  0.00           H  
HETATM  188 H188 UNK     1       7.085   1.429  -7.245  1.00  0.00           H  
HETATM  189 H189 UNK     1      10.483   1.412  -4.879  1.00  0.00           H  
HETATM  190 H190 UNK     1       8.820   1.348  -4.072  1.00  0.00           H  
HETATM  191 H191 UNK     1       6.696   5.237  -5.196  1.00  0.00           H  
HETATM  192 H192 UNK     1       4.849   5.470  -3.574  1.00  0.00           H  
CONECT    1    2   13   73
CONECT    2    1    3   11
CONECT    3    2    4    5
CONECT    4    3   14
CONECT    5    3    6    7
CONECT    6    5   15  113
CONECT    7    5    8    9
CONECT    8    7   16
CONECT    9    7   10   11
CONECT   10    9   17   93
CONECT   11    2    9   12
CONECT   12   11   18
CONECT   13    1
CONECT   14    4
CONECT   15    6
CONECT   16    8
CONECT   17   10
CONECT   18   12
CONECT   19   20   31   85
CONECT   20   19   21   29
CONECT   21   20   22   23
CONECT   22   21   32
CONECT   23   21   24   25
CONECT   24   23   33  133
CONECT   25   23   26   27
CONECT   26   25   34
CONECT   27   25   28   29
CONECT   28   27   35  153
CONECT   29   20   27   30
CONECT   30   29   36
CONECT   31   19
CONECT   32   22
CONECT   33   24
CONECT   34   26
CONECT   35   28
CONECT   36   30
CONECT   37   38   49  105
CONECT   38   37   39   47
CONECT   39   38   40   41
CONECT   40   39   50
CONECT   41   39   42   43
CONECT   42   41   51  173
CONECT   43   41   44   45
CONECT   44   43   52
CONECT   45   43   46   47
CONECT   46   45   53  145
CONECT   47   38   45   48
CONECT   48   47   54
CONECT   49   37
CONECT   50   40
CONECT   51   42
CONECT   52   44
CONECT   53   46
CONECT   54   48
CONECT   55   56   67  125
CONECT   56   55   57   65
CONECT   57   56   58   59
CONECT   58   57   68
CONECT   59   57   60   61
CONECT   60   59   69  165
CONECT   61   59   62   63
CONECT   62   61   70
CONECT   63   61   64   65
CONECT   64   63   71  185
CONECT   65   56   63   66
CONECT   66   65   72
CONECT   67   55
CONECT   68   58
CONECT   69   60
CONECT   70   62
CONECT   71   64
CONECT   72   66
CONECT   73    1   74
CONECT   74   73   75   84
CONECT   75   74   76   81
CONECT   76   75   77   86
CONECT   77   76   78   87   88
CONECT   78   77   79   80
CONECT   79   78   89   90
CONECT   80   78
CONECT   81   75   82
CONECT   82   81   83   91
CONECT   83   82   84   92
CONECT   84   74   83   85
CONECT   85   19   84
CONECT   86   76
CONECT   87   77
CONECT   88   77
CONECT   89   79
CONECT   90   79
CONECT   91   82
CONECT   92   83
CONECT   93   10   94
CONECT   94   93   95  104
CONECT   95   94   96  101
CONECT   96   95   97  106
CONECT   97   96   98  107  108
CONECT   98   97   99  100
CONECT   99   98  109  110
CONECT  100   98
CONECT  101   95  102
CONECT  102  101  103  111
CONECT  103  102  104  112
CONECT  104   94  103  105
CONECT  105   37  104
CONECT  106   96
CONECT  107   97
CONECT  108   97
CONECT  109   99
CONECT  110   99
CONECT  111  102
CONECT  112  103
CONECT  113    6  114
CONECT  114  113  115  124
CONECT  115  114  116  121
CONECT  116  115  117  126
CONECT  117  116  118  127  128
CONECT  118  117  119  120
CONECT  119  118  129  130
CONECT  120  118
CONECT  121  115  122
CONECT  122  121  123  131
CONECT  123  122  124  132
CONECT  124  114  123  125
CONECT  125   55  124
CONECT  126  116
CONECT  127  117
CONECT  128  117
CONECT  129  119
CONECT  130  119
CONECT  131  122
CONECT  132  123
CONECT  133   24  134
CONECT  134  133  135  144
CONECT  135  134  136  141
CONECT  136  135  137  146
CONECT  137  136  138  147  148
CONECT  138  137  139  140
CONECT  139  138  149  150
CONECT  140  138
CONECT  141  135  142
CONECT  142  141  143  151
CONECT  143  142  144  152
CONECT  144  134  143  145
CONECT  145   46  144
CONECT  146  136
CONECT  147  137
CONECT  148  137
CONECT  149  139
CONECT  150  139
CONECT  151  142
CONECT  152  143
CONECT  153   28  154
CONECT  154  153  155  164
CONECT  155  154  156  161
CONECT  156  155  157  166
CONECT  157  156  158  167  168
CONECT  158  157  159  160
CONECT  159  158  169  170
CONECT  160  158
CONECT  161  155  162
CONECT  162  161  163  171
CONECT  163  162  164  172
CONECT  164  154  163  165
CONECT  165   60  164
CONECT  166  156
CONECT  167  157
CONECT  168  157
CONECT  169  159
CONECT  170  159
CONECT  171  162
CONECT  172  163
CONECT  173   42  174
CONECT  174  173  175  184
CONECT  175  174  176  181
CONECT  176  175  177  186
CONECT  177  176  178  187  188
CONECT  178  177  179  180
CONECT  179  178  189  190
CONECT  180  178
CONECT  181  175  182
CONECT  182  181  183  191
CONECT  183  182  184  192
CONECT  184  174  183  185
CONECT  185   64  184
CONECT  186  176
CONECT  187  177
CONECT  188  177
CONECT  189  179
CONECT  190  179
CONECT  191  182
CONECT  192  183
MASTER        0    0    0    0    0    0    0    3  192    0  192    0
END
