# Supplementary material for: An evolutionary algorithm for the discovery of porous organic cages
Source: Chem Sci. 2018 Sep 11;9(45):8513–27. doi: 10.1039/c8sc03560a (PMC6251339; doi:10.1039/c8sc03560a)
Supplement: Supplementary file 1 [file SC-009-C8SC03560A-s001.zip › Best_five/Case_Study1/RunA_1.pdb]

HEADER    CSD ENTRY RDKit          3D
CRYST1   1.0000   1.0000   1.0000  90.00  90.00  90.00          
SCALE1      1.000000  0.000000  0.000000       0.000000
SCALE2      0.000000  1.000000  0.000000       0.000000
SCALE3      0.000000  0.000000  1.000000       0.000000
HETATM    1  C1  UNK     1      -2.087  -1.390   3.963  1.00  0.00           C  
HETATM    2  C2  UNK     1      -0.926  -0.479   3.978  1.00  0.00           C  
HETATM    3  C3  UNK     1      -1.028   0.912   3.994  1.00  0.00           C  
HETATM    4  C4  UNK     1       0.120   1.699   4.073  1.00  0.00           C  
HETATM    5  C5  UNK     1       0.010   3.170   4.143  1.00  0.00           C  
HETATM    6  C6  UNK     1       1.351   1.039   4.112  1.00  0.00           C  
HETATM    7  C7  UNK     1       1.406  -0.351   4.092  1.00  0.00           C  
HETATM    8  C8  UNK     1       2.703  -1.060   4.170  1.00  0.00           C  
HETATM    9  N9  UNK     1       0.276  -1.096   4.023  1.00  0.00           N  
HETATM   10  H10 UNK     1      -1.825  -2.440   3.849  1.00  0.00           H  
HETATM   11  H11 UNK     1      -2.010   1.360   3.971  1.00  0.00           H  
HETATM   12  H12 UNK     1      -1.007   3.546   4.063  1.00  0.00           H  
HETATM   13  H13 UNK     1       2.262   1.615   4.178  1.00  0.00           H  
HETATM   14  H14 UNK     1       3.554  -0.408   3.987  1.00  0.00           H  
HETATM   15  C15 UNK     1      -4.244  -1.711   1.068  1.00  0.00           C  
HETATM   16  C16 UNK     1      -3.781  -1.559  -0.325  1.00  0.00           C  
HETATM   17  C17 UNK     1      -3.116  -2.556  -1.038  1.00  0.00           C  
HETATM   18  C18 UNK     1      -2.749  -2.348  -2.369  1.00  0.00           C  
HETATM   19  C19 UNK     1      -2.061  -3.371  -3.178  1.00  0.00           C  
HETATM   20  C20 UNK     1      -3.076  -1.117  -2.938  1.00  0.00           C  
HETATM   21  C21 UNK     1      -3.748  -0.154  -2.189  1.00  0.00           C  
HETATM   22  C22 UNK     1      -4.166   1.153  -2.726  1.00  0.00           C  
HETATM   23  N23 UNK     1      -4.087  -0.369  -0.896  1.00  0.00           N  
HETATM   24  H24 UNK     1      -4.704  -0.816   1.482  1.00  0.00           H  
HETATM   25  H25 UNK     1      -2.894  -3.496  -0.554  1.00  0.00           H  
HETATM   26  H26 UNK     1      -1.782  -3.034  -4.174  1.00  0.00           H  
HETATM   27  H27 UNK     1      -2.828  -0.895  -3.966  1.00  0.00           H  
HETATM   28  H28 UNK     1      -4.407   1.887  -1.961  1.00  0.00           H  
HETATM   29  C29 UNK     1       3.889  -2.923   1.396  1.00  0.00           C  
HETATM   30  C30 UNK     1       3.521  -2.546   0.019  1.00  0.00           C  
HETATM   31  C31 UNK     1       4.023  -1.422  -0.637  1.00  0.00           C  
HETATM   32  C32 UNK     1       3.663  -1.162  -1.960  1.00  0.00           C  
HETATM   33  C33 UNK     1       4.230   0.008  -2.658  1.00  0.00           C  
HETATM   34  C34 UNK     1       2.783  -2.056  -2.573  1.00  0.00           C  
HETATM   35  C35 UNK     1       2.300  -3.160  -1.874  1.00  0.00           C  
HETATM   36  C36 UNK     1       1.387  -4.167  -2.448  1.00  0.00           C  
HETATM   37  N37 UNK     1       2.667  -3.398  -0.594  1.00  0.00           N  
HETATM   38  H38 UNK     1       3.298  -3.741   1.804  1.00  0.00           H  
HETATM   39  H39 UNK     1       4.708  -0.777  -0.109  1.00  0.00           H  
HETATM   40  H40 UNK     1       4.873   0.626  -2.035  1.00  0.00           H  
HETATM   41  H41 UNK     1       2.476  -1.900  -3.598  1.00  0.00           H  
HETATM   42  H42 UNK     1       0.985  -4.863  -1.714  1.00  0.00           H  
HETATM   43  C43 UNK     1       0.776   5.184   1.300  1.00  0.00           C  
HETATM   44  C44 UNK     1       0.521   4.691  -0.067  1.00  0.00           C  
HETATM   45  C45 UNK     1      -0.745   4.665  -0.651  1.00  0.00           C  
HETATM   46  C46 UNK     1      -0.907   4.212  -1.959  1.00  0.00           C  
HETATM   47  C47 UNK     1      -2.246   4.211  -2.577  1.00  0.00           C  
HETATM   48  C48 UNK     1       0.237   3.786  -2.635  1.00  0.00           C  
HETATM   49  C49 UNK     1       1.483   3.833  -2.014  1.00  0.00           C  
HETATM   50  C50 UNK     1       2.745   3.448  -2.676  1.00  0.00           C  
HETATM   51  N51 UNK     1       1.620   4.280  -0.742  1.00  0.00           N  
HETATM   52  H52 UNK     1       1.810   5.084   1.622  1.00  0.00           H  
HETATM   53  H53 UNK     1      -1.591   5.011  -0.075  1.00  0.00           H  
HETATM   54  H54 UNK     1      -3.035   4.588  -1.930  1.00  0.00           H  
HETATM   55  H55 UNK     1       0.165   3.429  -3.653  1.00  0.00           H  
HETATM   56  H56 UNK     1       3.631   3.587  -2.060  1.00  0.00           H  
HETATM   57  N57 UNK     1      -3.307  -1.017   4.094  1.00  0.00           N  
HETATM   58  C58 UNK     1      -4.315  -1.997   4.142  1.00  0.00           C  
HETATM   59  C59 UNK     1      -4.966  -2.160   5.369  1.00  0.00           C  
HETATM   60  C60 UNK     1      -5.946  -3.131   5.550  1.00  0.00           C  
HETATM   61  C61 UNK     1      -6.306  -3.975   4.506  1.00  0.00           C  
HETATM   62  C62 UNK     1      -5.667  -3.821   3.270  1.00  0.00           C  
HETATM   63  C63 UNK     1      -4.693  -2.838   3.053  1.00  0.00           C  
HETATM   64  N64 UNK     1      -4.150  -2.788   1.756  1.00  0.00           N  
HETATM   65  O65 UNK     1      -7.276  -4.919   4.779  1.00  0.00           O  
HETATM   66  C66 UNK     1      -7.767  -5.758   3.732  1.00  0.00           C  
HETATM   67  C67 UNK     1      -6.869  -6.976   3.466  1.00  0.00           C  
HETATM   68  C68 UNK     1      -7.718  -7.761   4.476  1.00  0.00           C  
HETATM   69  C69 UNK     1      -8.831  -6.721   4.272  1.00  0.00           C  
HETATM   70  H70 UNK     1      -4.694  -1.528   6.202  1.00  0.00           H  
HETATM   71  H71 UNK     1      -6.426  -3.238   6.511  1.00  0.00           H  
HETATM   72  H72 UNK     1      -5.922  -4.465   2.444  1.00  0.00           H  
HETATM   73  H73 UNK     1      -8.061  -5.124   2.894  1.00  0.00           H  
HETATM   74  H74 UNK     1      -6.935  -7.353   2.444  1.00  0.00           H  
HETATM   75  H75 UNK     1      -5.818  -6.854   3.731  1.00  0.00           H  
HETATM   76  H76 UNK     1      -7.969  -8.783   4.188  1.00  0.00           H  
HETATM   77  H77 UNK     1      -7.303  -7.768   5.487  1.00  0.00           H  
HETATM   78  H78 UNK     1      -9.575  -7.010   3.529  1.00  0.00           H  
HETATM   79  H79 UNK     1      -9.342  -6.394   5.178  1.00  0.00           H  
HETATM   80  N80 UNK     1       2.876  -2.305   4.423  1.00  0.00           N  
HETATM   81  C81 UNK     1       4.179  -2.831   4.469  1.00  0.00           C  
HETATM   82  C82 UNK     1       4.580  -3.392   5.685  1.00  0.00           C  
HETATM   83  C83 UNK     1       5.855  -3.922   5.861  1.00  0.00           C  
HETATM   84  C84 UNK     1       6.775  -3.906   4.808  1.00  0.00           C  
HETATM   85  C85 UNK     1       6.378  -3.370   3.586  1.00  0.00           C  
HETATM   86  C86 UNK     1       5.097  -2.848   3.376  1.00  0.00           C  
HETATM   87  N87 UNK     1       4.821  -2.369   2.081  1.00  0.00           N  
HETATM   88  O88 UNK     1       8.062  -4.401   4.880  1.00  0.00           O  
HETATM   89  C89 UNK     1       8.562  -4.909   6.118  1.00  0.00           C  
HETATM   90  C90 UNK     1       8.141  -6.363   6.384  1.00  0.00           C  
HETATM   91  C91 UNK     1       9.435  -6.811   5.687  1.00  0.00           C  
HETATM   92  C92 UNK     1      10.002  -5.407   5.948  1.00  0.00           C  
HETATM   93  H93 UNK     1       3.885  -3.407   6.512  1.00  0.00           H  
HETATM   94  H94 UNK     1       6.110  -4.341   6.821  1.00  0.00           H  
HETATM   95  H95 UNK     1       7.085  -3.373   2.769  1.00  0.00           H  
HETATM   96  H96 UNK     1       8.392  -4.157   6.891  1.00  0.00           H  
HETATM   97  H97 UNK     1       8.099  -6.618   7.444  1.00  0.00           H  
HETATM   98  H98 UNK     1       7.215  -6.682   5.904  1.00  0.00           H  
HETATM   99  H99 UNK     1       9.969  -7.632   6.167  1.00  0.00           H  
HETATM  100 H100 UNK     1       9.305  -7.043   4.628  1.00  0.00           H  
HETATM  101 H101 UNK     1      10.600  -5.334   6.857  1.00  0.00           H  
HETATM  102 H102 UNK     1      10.558  -4.963   5.121  1.00  0.00           H  
HETATM  103 N103 UNK     1       1.005   3.959   4.297  1.00  0.00           N  
HETATM  104 C104 UNK     1       0.784   5.346   4.386  1.00  0.00           C  
HETATM  105 C105 UNK     1       1.128   5.954   5.597  1.00  0.00           C  
HETATM  106 C106 UNK     1       0.928   7.315   5.809  1.00  0.00           C  
HETATM  107 C107 UNK     1       0.379   8.114   4.814  1.00  0.00           C  
HETATM  108 C108 UNK     1       0.041   7.521   3.591  1.00  0.00           C  
HETATM  109 C109 UNK     1       0.248   6.159   3.343  1.00  0.00           C  
HETATM  110 N110 UNK     1      -0.116   5.696   2.065  1.00  0.00           N  
HETATM  111 O111 UNK     1       0.206   9.450   5.118  1.00  0.00           O  
HETATM  112 C112 UNK     1      -0.283  10.347   4.123  1.00  0.00           C  
HETATM  113 C113 UNK     1      -1.810  10.327   3.966  1.00  0.00           C  
HETATM  114 C114 UNK     1      -1.765  11.862   3.955  1.00  0.00           C  
HETATM  115 C115 UNK     1      -0.413  11.770   4.677  1.00  0.00           C  
HETATM  116 H116 UNK     1       1.548   5.356   6.391  1.00  0.00           H  
HETATM  117 H117 UNK     1       1.196   7.756   6.758  1.00  0.00           H  
HETATM  118 H118 UNK     1      -0.385   8.116   2.799  1.00  0.00           H  
HETATM  119 H119 UNK     1       0.327  10.244   3.222  1.00  0.00           H  
HETATM  120 H120 UNK     1      -2.182   9.861   3.054  1.00  0.00           H  
HETATM  121 H121 UNK     1      -2.338   9.904   4.824  1.00  0.00           H  
HETATM  122 H122 UNK     1      -1.706  12.297   2.955  1.00  0.00           H  
HETATM  123 H123 UNK     1      -2.561  12.360   4.512  1.00  0.00           H  
HETATM  124 H124 UNK     1       0.350  12.472   4.341  1.00  0.00           H  
HETATM  125 H125 UNK     1      -0.487  11.818   5.765  1.00  0.00           H  
HETATM  126 N126 UNK     1      -1.804  -4.561  -2.784  1.00  0.00           N  
HETATM  127 C127 UNK     1      -1.144  -5.438  -3.663  1.00  0.00           C  
HETATM  128 C128 UNK     1      -1.883  -6.523  -4.144  1.00  0.00           C  
HETATM  129 C129 UNK     1      -1.340  -7.426  -5.053  1.00  0.00           C  
HETATM  130 C130 UNK     1      -0.036  -7.274  -5.509  1.00  0.00           C  
HETATM  131 C131 UNK     1       0.719  -6.195  -5.030  1.00  0.00           C  
HETATM  132 C132 UNK     1       0.204  -5.282  -4.104  1.00  0.00           C  
HETATM  133 N133 UNK     1       1.073  -4.255  -3.688  1.00  0.00           N  
HETATM  134 O134 UNK     1       0.416  -8.210  -6.418  1.00  0.00           O  
HETATM  135 C135 UNK     1       1.776  -8.177  -6.855  1.00  0.00           C  
HETATM  136 C136 UNK     1       2.044  -9.305  -7.857  1.00  0.00           C  
HETATM  137 C137 UNK     1       1.742  -8.309  -8.988  1.00  0.00           C  
HETATM  138 C138 UNK     1       2.020  -7.173  -7.992  1.00  0.00           C  
HETATM  139 H139 UNK     1      -2.902  -6.658  -3.813  1.00  0.00           H  
HETATM  140 H140 UNK     1      -1.936  -8.252  -5.412  1.00  0.00           H  
HETATM  141 H141 UNK     1       1.733  -6.048  -5.369  1.00  0.00           H  
HETATM  142 H142 UNK     1       2.419  -8.143  -5.972  1.00  0.00           H  
HETATM  143 H143 UNK     1       3.075  -9.662  -7.848  1.00  0.00           H  
HETATM  144 H144 UNK     1       1.372 -10.162  -7.791  1.00  0.00           H  
HETATM  145 H145 UNK     1       2.410  -8.356  -9.848  1.00  0.00           H  
HETATM  146 H146 UNK     1       0.708  -8.343  -9.338  1.00  0.00           H  
HETATM  147 H147 UNK     1       3.042  -6.793  -8.028  1.00  0.00           H  
HETATM  148 H148 UNK     1       1.327  -6.332  -8.035  1.00  0.00           H  
HETATM  149 N149 UNK     1      -4.250   1.434  -3.973  1.00  0.00           N  
HETATM  150 C150 UNK     1      -4.644   2.727  -4.356  1.00  0.00           C  
HETATM  151 C151 UNK     1      -5.950   2.885  -4.831  1.00  0.00           C  
HETATM  152 C152 UNK     1      -6.447   4.133  -5.198  1.00  0.00           C  
HETATM  153 C153 UNK     1      -5.640   5.271  -5.093  1.00  0.00           C  
HETATM  154 C154 UNK     1      -4.340   5.124  -4.618  1.00  0.00           C  
HETATM  155 C155 UNK     1      -3.813   3.877  -4.250  1.00  0.00           C  
HETATM  156 N156 UNK     1      -2.496   3.813  -3.765  1.00  0.00           N  
HETATM  157 O157 UNK     1      -6.039   6.552  -5.419  1.00  0.00           O  
HETATM  158 C158 UNK     1      -7.317   6.767  -6.013  1.00  0.00           C  
HETATM  159 C159 UNK     1      -8.467   6.846  -4.999  1.00  0.00           C  
HETATM  160 C160 UNK     1      -8.971   8.079  -5.763  1.00  0.00           C  
HETATM  161 C161 UNK     1      -7.546   8.253  -6.308  1.00  0.00           C  
HETATM  162 H162 UNK     1      -6.590   2.018  -4.913  1.00  0.00           H  
HETATM  163 H163 UNK     1      -7.463   4.197  -5.554  1.00  0.00           H  
HETATM  164 H164 UNK     1      -3.717   6.002  -4.542  1.00  0.00           H  
HETATM  165 H165 UNK     1      -7.430   6.093  -6.866  1.00  0.00           H  
HETATM  166 H166 UNK     1      -9.144   5.991  -4.989  1.00  0.00           H  
HETATM  167 H167 UNK     1      -8.143   7.058  -3.978  1.00  0.00           H  
HETATM  168 H168 UNK     1      -9.715   7.853  -6.530  1.00  0.00           H  
HETATM  169 H169 UNK     1      -9.340   8.898  -5.143  1.00  0.00           H  
HETATM  170 H170 UNK     1      -7.473   8.537  -7.358  1.00  0.00           H  
HETATM  171 H171 UNK     1      -6.923   8.925  -5.714  1.00  0.00           H  
HETATM  172 N172 UNK     1       4.021   0.295  -3.886  1.00  0.00           N  
HETATM  173 C173 UNK     1       4.660   1.421  -4.432  1.00  0.00           C  
HETATM  174 C174 UNK     1       5.949   1.254  -4.955  1.00  0.00           C  
HETATM  175 C175 UNK     1       6.675   2.329  -5.462  1.00  0.00           C  
HETATM  176 C176 UNK     1       6.130   3.617  -5.445  1.00  0.00           C  
HETATM  177 C177 UNK     1       4.854   3.792  -4.920  1.00  0.00           C  
HETATM  178 C178 UNK     1       4.097   2.724  -4.416  1.00  0.00           C  
HETATM  179 N179 UNK     1       2.831   3.002  -3.873  1.00  0.00           N  
HETATM  180 O180 UNK     1       6.767   4.747  -5.917  1.00  0.00           O  
HETATM  181 C181 UNK     1       8.094   4.654  -6.428  1.00  0.00           C  
HETATM  182 C182 UNK     1       8.166   4.165  -7.881  1.00  0.00           C  
HETATM  183 C183 UNK     1       9.173   5.294  -8.145  1.00  0.00           C  
HETATM  184 C184 UNK     1       8.595   6.016  -6.918  1.00  0.00           C  
HETATM  185 H185 UNK     1       6.389   0.268  -4.969  1.00  0.00           H  
HETATM  186 H186 UNK     1       7.659   2.142  -5.863  1.00  0.00           H  
HETATM  187 H187 UNK     1       4.432   4.786  -4.908  1.00  0.00           H  
HETATM  188 H188 UNK     1       8.725   4.157  -5.687  1.00  0.00           H  
HETATM  189 H189 UNK     1       8.548   3.153  -8.018  1.00  0.00           H  
HETATM  190 H190 UNK     1       7.228   4.270  -8.430  1.00  0.00           H  
HETATM  191 H191 UNK     1      10.217   4.994  -8.031  1.00  0.00           H  
HETATM  192 H192 UNK     1       9.056   5.816  -9.095  1.00  0.00           H  
HETATM  193 H193 UNK     1       9.324   6.506  -6.272  1.00  0.00           H  
HETATM  194 H194 UNK     1       7.798   6.724  -7.156  1.00  0.00           H  
CONECT    1    2   10   57
CONECT    2    1    3    9
CONECT    3    2    4   11
CONECT    4    3    5    6
CONECT    5    4   12  103
CONECT    6    4    7   13
CONECT    7    6    8    9
CONECT    8    7   14   80
CONECT    9    2    7
CONECT   10    1
CONECT   11    3
CONECT   12    5
CONECT   13    6
CONECT   14    8
CONECT   15   16   24   64
CONECT   16   15   17   23
CONECT   17   16   18   25
CONECT   18   17   19   20
CONECT   19   18   26  126
CONECT   20   18   21   27
CONECT   21   20   22   23
CONECT   22   21   28  149
CONECT   23   16   21
CONECT   24   15
CONECT   25   17
CONECT   26   19
CONECT   27   20
CONECT   28   22
CONECT   29   30   38   87
CONECT   30   29   31   37
CONECT   31   30   32   39
CONECT   32   31   33   34
CONECT   33   32   40  172
CONECT   34   32   35   41
CONECT   35   34   36   37
CONECT   36   35   42  133
CONECT   37   30   35
CONECT   38   29
CONECT   39   31
CONECT   40   33
CONECT   41   34
CONECT   42   36
CONECT   43   44   52  110
CONECT   44   43   45   51
CONECT   45   44   46   53
CONECT   46   45   47   48
CONECT   47   46   54  156
CONECT   48   46   49   55
CONECT   49   48   50   51
CONECT   50   49   56  179
CONECT   51   44   49
CONECT   52   43
CONECT   53   45
CONECT   54   47
CONECT   55   48
CONECT   56   50
CONECT   57    1   58
CONECT   58   57   59   63
CONECT   59   58   60   70
CONECT   60   59   61   71
CONECT   61   60   62   65
CONECT   62   61   63   72
CONECT   63   58   62   64
CONECT   64   15   63
CONECT   65   61   66
CONECT   66   65   67   69   73
CONECT   67   66   68   74   75
CONECT   68   67   69   76   77
CONECT   69   66   68   78   79
CONECT   70   59
CONECT   71   60
CONECT   72   62
CONECT   73   66
CONECT   74   67
CONECT   75   67
CONECT   76   68
CONECT   77   68
CONECT   78   69
CONECT   79   69
CONECT   80    8   81
CONECT   81   80   82   86
CONECT   82   81   83   93
CONECT   83   82   84   94
CONECT   84   83   85   88
CONECT   85   84   86   95
CONECT   86   81   85   87
CONECT   87   29   86
CONECT   88   84   89
CONECT   89   88   90   92   96
CONECT   90   89   91   97   98
CONECT   91   90   92   99  100
CONECT   92   89   91  101  102
CONECT   93   82
CONECT   94   83
CONECT   95   85
CONECT   96   89
CONECT   97   90
CONECT   98   90
CONECT   99   91
CONECT  100   91
CONECT  101   92
CONECT  102   92
CONECT  103    5  104
CONECT  104  103  105  109
CONECT  105  104  106  116
CONECT  106  105  107  117
CONECT  107  106  108  111
CONECT  108  107  109  118
CONECT  109  104  108  110
CONECT  110   43  109
CONECT  111  107  112
CONECT  112  111  113  115  119
CONECT  113  112  114  120  121
CONECT  114  113  115  122  123
CONECT  115  112  114  124  125
CONECT  116  105
CONECT  117  106
CONECT  118  108
CONECT  119  112
CONECT  120  113
CONECT  121  113
CONECT  122  114
CONECT  123  114
CONECT  124  115
CONECT  125  115
CONECT  126   19  127
CONECT  127  126  128  132
CONECT  128  127  129  139
CONECT  129  128  130  140
CONECT  130  129  131  134
CONECT  131  130  132  141
CONECT  132  127  131  133
CONECT  133   36  132
CONECT  134  130  135
CONECT  135  134  136  138  142
CONECT  136  135  137  143  144
CONECT  137  136  138  145  146
CONECT  138  135  137  147  148
CONECT  139  128
CONECT  140  129
CONECT  141  131
CONECT  142  135
CONECT  143  136
CONECT  144  136
CONECT  145  137
CONECT  146  137
CONECT  147  138
CONECT  148  138
CONECT  149   22  150
CONECT  150  149  151  155
CONECT  151  150  152  162
CONECT  152  151  153  163
CONECT  153  152  154  157
CONECT  154  153  155  164
CONECT  155  150  154  156
CONECT  156   47  155
CONECT  157  153  158
CONECT  158  157  159  161  165
CONECT  159  158  160  166  167
CONECT  160  159  161  168  169
CONECT  161  158  160  170  171
CONECT  162  151
CONECT  163  152
CONECT  164  154
CONECT  165  158
CONECT  166  159
CONECT  167  159
CONECT  168  160
CONECT  169  160
CONECT  170  161
CONECT  171  161
CONECT  172   33  173
CONECT  173  172  174  178
CONECT  174  173  175  185
CONECT  175  174  176  186
CONECT  176  175  177  180
CONECT  177  176  178  187
CONECT  178  173  177  179
CONECT  179   50  178
CONECT  180  176  181
CONECT  181  180  182  184  188
CONECT  182  181  183  189  190
CONECT  183  182  184  191  192
CONECT  184  181  183  193  194
CONECT  185  174
CONECT  186  175
CONECT  187  177
CONECT  188  181
CONECT  189  182
CONECT  190  182
CONECT  191  183
CONECT  192  183
CONECT  193  184
CONECT  194  184
MASTER        0    0    0    0    0    0    0    3  194    0  194    0
END
