# Supplementary material for: An evolutionary algorithm for the discovery of porous organic cages
Source: Chem Sci. 2018 Sep 11;9(45):8513–27. doi: 10.1039/c8sc03560a (PMC6251339; doi:10.1039/c8sc03560a)
Supplement: Supplementary file 1 [file SC-009-C8SC03560A-s001.zip › Best_five/Case_Study1/RunC_3.pdb]

HEADER    CSD ENTRY RDKit          3D
CRYST1   1.0000   1.0000   1.0000  90.00  90.00  90.00          
SCALE1      1.000000  0.000000  0.000000       0.000000
SCALE2      0.000000  1.000000  0.000000       0.000000
SCALE3      0.000000  0.000000  1.000000       0.000000
HETATM    1  C1  UNK     1      -1.570  -1.566   4.518  1.00  0.00           C  
HETATM    2  C2  UNK     1      -0.355  -0.772   4.299  1.00  0.00           C  
HETATM    3  C3  UNK     1       0.850  -1.433   4.038  1.00  0.00           C  
HETATM    4  C4  UNK     1       2.042  -0.732   3.812  1.00  0.00           C  
HETATM    5  C5  UNK     1       3.312  -1.427   3.554  1.00  0.00           C  
HETATM    6  C6  UNK     1       2.006   0.667   3.845  1.00  0.00           C  
HETATM    7  C7  UNK     1       0.823   1.367   4.117  1.00  0.00           C  
HETATM    8  C8  UNK     1       0.849   2.837   4.182  1.00  0.00           C  
HETATM    9  C9  UNK     1      -0.350   0.629   4.339  1.00  0.00           C  
HETATM   10  H10 UNK     1      -1.425  -2.640   4.412  1.00  0.00           H  
HETATM   11  H11 UNK     1       0.869  -2.515   4.008  1.00  0.00           H  
HETATM   12  H12 UNK     1       4.142  -0.773   3.291  1.00  0.00           H  
HETATM   13  H13 UNK     1       2.920   1.222   3.676  1.00  0.00           H  
HETATM   14  H14 UNK     1       1.830   3.278   4.014  1.00  0.00           H  
HETATM   15  H15 UNK     1      -1.273   1.153   4.553  1.00  0.00           H  
HETATM   16  C16 UNK     1      -4.095  -1.681   1.854  1.00  0.00           C  
HETATM   17  C17 UNK     1      -3.722  -1.540   0.440  1.00  0.00           C  
HETATM   18  C18 UNK     1      -4.106  -0.388  -0.257  1.00  0.00           C  
HETATM   19  C19 UNK     1      -3.826  -0.224  -1.619  1.00  0.00           C  
HETATM   20  C20 UNK     1      -4.289   0.990  -2.304  1.00  0.00           C  
HETATM   21  C21 UNK     1      -3.122  -1.240  -2.280  1.00  0.00           C  
HETATM   22  C22 UNK     1      -2.701  -2.399  -1.612  1.00  0.00           C  
HETATM   23  C23 UNK     1      -1.972  -3.478  -2.294  1.00  0.00           C  
HETATM   24  C24 UNK     1      -3.011  -2.530  -0.253  1.00  0.00           C  
HETATM   25  H25 UNK     1      -4.572  -0.803   2.285  1.00  0.00           H  
HETATM   26  H26 UNK     1      -4.654   0.385   0.266  1.00  0.00           H  
HETATM   27  H27 UNK     1      -4.804   1.700  -1.659  1.00  0.00           H  
HETATM   28  H28 UNK     1      -2.905  -1.130  -3.335  1.00  0.00           H  
HETATM   29  H29 UNK     1      -1.658  -4.291  -1.642  1.00  0.00           H  
HETATM   30  H30 UNK     1      -2.708  -3.421   0.281  1.00  0.00           H  
HETATM   31  C31 UNK     1       4.820  -2.084   0.195  1.00  0.00           C  
HETATM   32  C32 UNK     1       4.153  -1.697  -1.055  1.00  0.00           C  
HETATM   33  C33 UNK     1       3.165  -2.492  -1.651  1.00  0.00           C  
HETATM   34  C34 UNK     1       2.543  -2.122  -2.852  1.00  0.00           C  
HETATM   35  C35 UNK     1       1.544  -2.977  -3.510  1.00  0.00           C  
HETATM   36  C36 UNK     1       2.920  -0.912  -3.447  1.00  0.00           C  
HETATM   37  C37 UNK     1       3.909  -0.093  -2.887  1.00  0.00           C  
HETATM   38  C38 UNK     1       4.290   1.154  -3.565  1.00  0.00           C  
HETATM   39  C39 UNK     1       4.514  -0.504  -1.690  1.00  0.00           C  
HETATM   40  H40 UNK     1       5.615  -1.414   0.515  1.00  0.00           H  
HETATM   41  H41 UNK     1       2.883  -3.424  -1.178  1.00  0.00           H  
HETATM   42  H42 UNK     1       1.097  -2.549  -4.405  1.00  0.00           H  
HETATM   43  H43 UNK     1       2.448  -0.612  -4.373  1.00  0.00           H  
HETATM   44  H44 UNK     1       3.736   1.358  -4.480  1.00  0.00           H  
HETATM   45  H45 UNK     1       5.282   0.121  -1.252  1.00  0.00           H  
HETATM   46  C46 UNK     1      -0.132   5.086   1.379  1.00  0.00           C  
HETATM   47  C47 UNK     1       0.088   4.729  -0.030  1.00  0.00           C  
HETATM   48  C48 UNK     1       1.371   4.670  -0.595  1.00  0.00           C  
HETATM   49  C49 UNK     1       1.565   4.369  -1.948  1.00  0.00           C  
HETATM   50  C50 UNK     1       2.926   4.344  -2.500  1.00  0.00           C  
HETATM   51  C51 UNK     1       0.437   4.109  -2.739  1.00  0.00           C  
HETATM   52  C52 UNK     1      -0.858   4.155  -2.212  1.00  0.00           C  
HETATM   53  C53 UNK     1      -2.005   3.894  -3.093  1.00  0.00           C  
HETATM   54  C54 UNK     1      -1.012   4.465  -0.854  1.00  0.00           C  
HETATM   55  H55 UNK     1      -1.175   5.074   1.691  1.00  0.00           H  
HETATM   56  H56 UNK     1       2.227   4.879   0.034  1.00  0.00           H  
HETATM   57  H57 UNK     1       3.717   4.487  -1.765  1.00  0.00           H  
HETATM   58  H58 UNK     1       0.578   3.878  -3.787  1.00  0.00           H  
HETATM   59  H59 UNK     1      -1.737   3.595  -4.105  1.00  0.00           H  
HETATM   60  H60 UNK     1      -2.012   4.508  -0.441  1.00  0.00           H  
HETATM   61  N61 UNK     1      -2.713  -1.078   4.801  1.00  0.00           N  
HETATM   62  C62 UNK     1      -3.784  -1.964   4.941  1.00  0.00           C  
HETATM   63  N63 UNK     1      -4.262  -1.987   6.205  1.00  0.00           N  
HETATM   64  C64 UNK     1      -5.282  -2.821   6.492  1.00  0.00           C  
HETATM   65  C65 UNK     1      -5.883  -3.659   5.557  1.00  0.00           C  
HETATM   66  C66 UNK     1      -5.377  -3.611   4.250  1.00  0.00           C  
HETATM   67  C67 UNK     1      -4.328  -2.757   3.894  1.00  0.00           C  
HETATM   68  N68 UNK     1      -3.904  -2.737   2.546  1.00  0.00           N  
HETATM   69  O69 UNK     1      -6.928  -4.467   5.980  1.00  0.00           O  
HETATM   70  C70 UNK     1      -7.605  -5.324   5.046  1.00  0.00           C  
HETATM   71  C71 UNK     1      -8.513  -4.568   4.070  1.00  0.00           C  
HETATM   72  C72 UNK     1      -9.050  -3.318   4.374  1.00  0.00           C  
HETATM   73  C73 UNK     1      -9.860  -2.689   3.436  1.00  0.00           C  
HETATM   74  C74 UNK     1     -10.112  -3.323   2.225  1.00  0.00           C  
HETATM   75  C75 UNK     1      -9.546  -4.570   1.992  1.00  0.00           C  
HETATM   76  N76 UNK     1      -8.757  -5.192   2.894  1.00  0.00           N  
HETATM   77  H77 UNK     1      -5.629  -2.808   7.516  1.00  0.00           H  
HETATM   78  H78 UNK     1      -5.804  -4.232   3.477  1.00  0.00           H  
HETATM   79  H79 UNK     1      -6.886  -5.949   4.513  1.00  0.00           H  
HETATM   80  H80 UNK     1      -8.235  -6.007   5.616  1.00  0.00           H  
HETATM   81  H81 UNK     1      -8.836  -2.852   5.323  1.00  0.00           H  
HETATM   82  H82 UNK     1     -10.287  -1.719   3.646  1.00  0.00           H  
HETATM   83  H83 UNK     1     -10.735  -2.861   1.476  1.00  0.00           H  
HETATM   84  H84 UNK     1      -9.722  -5.091   1.062  1.00  0.00           H  
HETATM   85  N85 UNK     1       3.459  -2.691   3.636  1.00  0.00           N  
HETATM   86  C86 UNK     1       4.713  -3.235   3.352  1.00  0.00           C  
HETATM   87  N87 UNK     1       5.413  -3.528   4.473  1.00  0.00           N  
HETATM   88  C88 UNK     1       6.655  -4.037   4.344  1.00  0.00           C  
HETATM   89  C89 UNK     1       7.267  -4.266   3.106  1.00  0.00           C  
HETATM   90  C90 UNK     1       6.525  -3.954   1.970  1.00  0.00           C  
HETATM   91  C91 UNK     1       5.227  -3.432   2.048  1.00  0.00           C  
HETATM   92  N92 UNK     1       4.511  -3.120   0.873  1.00  0.00           N  
HETATM   93  O93 UNK     1       8.541  -4.773   2.919  1.00  0.00           O  
HETATM   94  C94 UNK     1       9.337  -5.101   4.067  1.00  0.00           C  
HETATM   95  C95 UNK     1      10.712  -5.650   3.682  1.00  0.00           C  
HETATM   96  C96 UNK     1      11.104  -5.845   2.358  1.00  0.00           C  
HETATM   97  C97 UNK     1      12.372  -6.349   2.098  1.00  0.00           C  
HETATM   98  C98 UNK     1      13.214  -6.644   3.163  1.00  0.00           C  
HETATM   99  C99 UNK     1      12.759  -6.427   4.456  1.00  0.00           C  
HETATM  100 N100 UNK     1      11.530  -5.937   4.723  1.00  0.00           N  
HETATM  101 H101 UNK     1       7.160  -4.253   5.274  1.00  0.00           H  
HETATM  102 H102 UNK     1       6.967  -4.125   0.998  1.00  0.00           H  
HETATM  103 H103 UNK     1       9.485  -4.212   4.682  1.00  0.00           H  
HETATM  104 H104 UNK     1       8.829  -5.856   4.670  1.00  0.00           H  
HETATM  105 H105 UNK     1      10.429  -5.608   1.550  1.00  0.00           H  
HETATM  106 H106 UNK     1      12.698  -6.508   1.080  1.00  0.00           H  
HETATM  107 H107 UNK     1      14.205  -7.037   2.994  1.00  0.00           H  
HETATM  108 H108 UNK     1      13.388  -6.646   5.307  1.00  0.00           H  
HETATM  109 N109 UNK     1      -0.171   3.560   4.427  1.00  0.00           N  
HETATM  110 C110 UNK     1      -0.013   4.945   4.525  1.00  0.00           C  
HETATM  111 N111 UNK     1      -0.394   5.396   5.742  1.00  0.00           N  
HETATM  112 C112 UNK     1      -0.301   6.714   6.006  1.00  0.00           C  
HETATM  113 C113 UNK     1       0.159   7.653   5.075  1.00  0.00           C  
HETATM  114 C114 UNK     1       0.533   7.165   3.824  1.00  0.00           C  
HETATM  115 C115 UNK     1       0.457   5.806   3.499  1.00  0.00           C  
HETATM  116 N116 UNK     1       0.801   5.411   2.188  1.00  0.00           N  
HETATM  117 O117 UNK     1       0.267   9.018   5.288  1.00  0.00           O  
HETATM  118 C118 UNK     1      -0.104   9.581   6.558  1.00  0.00           C  
HETATM  119 C119 UNK     1      -1.619   9.666   6.776  1.00  0.00           C  
HETATM  120 C120 UNK     1      -2.530   9.598   5.724  1.00  0.00           C  
HETATM  121 C121 UNK     1      -3.889   9.678   6.005  1.00  0.00           C  
HETATM  122 C122 UNK     1      -4.300   9.823   7.325  1.00  0.00           C  
HETATM  123 C123 UNK     1      -3.336   9.885   8.323  1.00  0.00           C  
HETATM  124 N124 UNK     1      -2.013   9.812   8.063  1.00  0.00           N  
HETATM  125 H125 UNK     1      -0.617   7.005   6.996  1.00  0.00           H  
HETATM  126 H126 UNK     1       0.881   7.867   3.079  1.00  0.00           H  
HETATM  127 H127 UNK     1       0.378   9.040   7.373  1.00  0.00           H  
HETATM  128 H128 UNK     1       0.287  10.598   6.596  1.00  0.00           H  
HETATM  129 H129 UNK     1      -2.181   9.489   4.709  1.00  0.00           H  
HETATM  130 H130 UNK     1      -4.616   9.628   5.208  1.00  0.00           H  
HETATM  131 H131 UNK     1      -5.347   9.885   7.576  1.00  0.00           H  
HETATM  132 H132 UNK     1      -3.620   9.997   9.359  1.00  0.00           H  
HETATM  133 N133 UNK     1      -1.726  -3.495  -3.545  1.00  0.00           N  
HETATM  134 C134 UNK     1      -1.058  -4.603  -4.068  1.00  0.00           C  
HETATM  135 N135 UNK     1      -1.877  -5.374  -4.820  1.00  0.00           N  
HETATM  136 C136 UNK     1      -1.383  -6.503  -5.366  1.00  0.00           C  
HETATM  137 C137 UNK     1      -0.061  -6.929  -5.187  1.00  0.00           C  
HETATM  138 C138 UNK     1       0.764  -6.110  -4.419  1.00  0.00           C  
HETATM  139 C139 UNK     1       0.308  -4.918  -3.845  1.00  0.00           C  
HETATM  140 N140 UNK     1       1.227  -4.145  -3.103  1.00  0.00           N  
HETATM  141 O141 UNK     1       0.494  -8.085  -5.712  1.00  0.00           O  
HETATM  142 C142 UNK     1      -0.316  -8.986  -6.487  1.00  0.00           C  
HETATM  143 C143 UNK     1      -1.295  -9.813  -5.645  1.00  0.00           C  
HETATM  144 C144 UNK     1      -1.131  -9.993  -4.273  1.00  0.00           C  
HETATM  145 C145 UNK     1      -2.062 -10.757  -3.579  1.00  0.00           C  
HETATM  146 C146 UNK     1      -3.127 -11.320  -4.272  1.00  0.00           C  
HETATM  147 C147 UNK     1      -3.226 -11.101  -5.640  1.00  0.00           C  
HETATM  148 N148 UNK     1      -2.328 -10.362  -6.327  1.00  0.00           N  
HETATM  149 H149 UNK     1      -2.089  -7.075  -5.949  1.00  0.00           H  
HETATM  150 H150 UNK     1       1.794  -6.405  -4.271  1.00  0.00           H  
HETATM  151 H151 UNK     1      -0.840  -8.447  -7.278  1.00  0.00           H  
HETATM  152 H152 UNK     1       0.353  -9.684  -6.988  1.00  0.00           H  
HETATM  153 H153 UNK     1      -0.291  -9.547  -3.762  1.00  0.00           H  
HETATM  154 H154 UNK     1      -1.958 -10.912  -2.515  1.00  0.00           H  
HETATM  155 H155 UNK     1      -3.866 -11.918  -3.763  1.00  0.00           H  
HETATM  156 H156 UNK     1      -4.040 -11.524  -6.209  1.00  0.00           H  
HETATM  157 N157 UNK     1      -4.125   1.223  -3.546  1.00  0.00           N  
HETATM  158 C158 UNK     1      -4.627   2.415  -4.073  1.00  0.00           C  
HETATM  159 N159 UNK     1      -5.544   2.186  -5.038  1.00  0.00           N  
HETATM  160 C160 UNK     1      -6.113   3.241  -5.658  1.00  0.00           C  
HETATM  161 C161 UNK     1      -5.798   4.572  -5.352  1.00  0.00           C  
HETATM  162 C162 UNK     1      -4.851   4.780  -4.352  1.00  0.00           C  
HETATM  163 C163 UNK     1      -4.230   3.721  -3.682  1.00  0.00           C  
HETATM  164 N164 UNK     1      -3.225   4.005  -2.733  1.00  0.00           N  
HETATM  165 O165 UNK     1      -6.353   5.693  -5.948  1.00  0.00           O  
HETATM  166 C166 UNK     1      -7.111   5.565  -7.160  1.00  0.00           C  
HETATM  167 C167 UNK     1      -6.220   5.287  -8.373  1.00  0.00           C  
HETATM  168 C168 UNK     1      -5.498   6.309  -8.984  1.00  0.00           C  
HETATM  169 C169 UNK     1      -4.699   6.001 -10.079  1.00  0.00           C  
HETATM  170 C170 UNK     1      -4.645   4.688 -10.531  1.00  0.00           C  
HETATM  171 C171 UNK     1      -5.394   3.721  -9.872  1.00  0.00           C  
HETATM  172 N172 UNK     1      -6.175   4.006  -8.808  1.00  0.00           N  
HETATM  173 H173 UNK     1      -6.848   2.987  -6.405  1.00  0.00           H  
HETATM  174 H174 UNK     1      -4.580   5.795  -4.098  1.00  0.00           H  
HETATM  175 H175 UNK     1      -7.911   4.829  -7.071  1.00  0.00           H  
HETATM  176 H176 UNK     1      -7.621   6.514  -7.330  1.00  0.00           H  
HETATM  177 H177 UNK     1      -5.553   7.317  -8.604  1.00  0.00           H  
HETATM  178 H178 UNK     1      -4.124   6.773 -10.570  1.00  0.00           H  
HETATM  179 H179 UNK     1      -4.034   4.416 -11.377  1.00  0.00           H  
HETATM  180 H180 UNK     1      -5.375   2.691 -10.197  1.00  0.00           H  
HETATM  181 N181 UNK     1       5.191   1.950  -3.140  1.00  0.00           N  
HETATM  182 C182 UNK     1       5.466   3.111  -3.867  1.00  0.00           C  
HETATM  183 N183 UNK     1       6.762   3.160  -4.248  1.00  0.00           N  
HETATM  184 C184 UNK     1       7.189   4.225  -4.957  1.00  0.00           C  
HETATM  185 C185 UNK     1       6.359   5.293  -5.315  1.00  0.00           C  
HETATM  186 C186 UNK     1       5.030   5.226  -4.900  1.00  0.00           C  
HETATM  187 C187 UNK     1       4.537   4.147  -4.158  1.00  0.00           C  
HETATM  188 N188 UNK     1       3.190   4.173  -3.739  1.00  0.00           N  
HETATM  189 O189 UNK     1       6.750   6.407  -6.037  1.00  0.00           O  
HETATM  190 C190 UNK     1       8.117   6.523  -6.458  1.00  0.00           C  
HETATM  191 C191 UNK     1       8.382   7.818  -7.228  1.00  0.00           C  
HETATM  192 C192 UNK     1       7.388   8.762  -7.481  1.00  0.00           C  
HETATM  193 C193 UNK     1       7.716   9.912  -8.188  1.00  0.00           C  
HETATM  194 C194 UNK     1       9.024  10.090  -8.623  1.00  0.00           C  
HETATM  195 C195 UNK     1       9.963   9.108  -8.336  1.00  0.00           C  
HETATM  196 N196 UNK     1       9.659   7.986  -7.650  1.00  0.00           N  
HETATM  197 H197 UNK     1       8.232   4.200  -5.235  1.00  0.00           H  
HETATM  198 H198 UNK     1       4.366   6.040  -5.152  1.00  0.00           H  
HETATM  199 H199 UNK     1       8.777   6.505  -5.589  1.00  0.00           H  
HETATM  200 H200 UNK     1       8.379   5.684  -7.106  1.00  0.00           H  
HETATM  201 H201 UNK     1       6.380   8.600  -7.131  1.00  0.00           H  
HETATM  202 H202 UNK     1       6.964  10.659  -8.397  1.00  0.00           H  
HETATM  203 H203 UNK     1       9.311  10.971  -9.175  1.00  0.00           H  
HETATM  204 H204 UNK     1      10.989   9.214  -8.659  1.00  0.00           H  
CONECT    1    2   10   61
CONECT    2    1    3    9
CONECT    3    2    4   11
CONECT    4    3    5    6
CONECT    5    4   12   85
CONECT    6    4    7   13
CONECT    7    6    8    9
CONECT    8    7   14  109
CONECT    9    2    7   15
CONECT   10    1
CONECT   11    3
CONECT   12    5
CONECT   13    6
CONECT   14    8
CONECT   15    9
CONECT   16   17   25   68
CONECT   17   16   18   24
CONECT   18   17   19   26
CONECT   19   18   20   21
CONECT   20   19   27  157
CONECT   21   19   22   28
CONECT   22   21   23   24
CONECT   23   22   29  133
CONECT   24   17   22   30
CONECT   25   16
CONECT   26   18
CONECT   27   20
CONECT   28   21
CONECT   29   23
CONECT   30   24
CONECT   31   32   40   92
CONECT   32   31   33   39
CONECT   33   32   34   41
CONECT   34   33   35   36
CONECT   35   34   42  140
CONECT   36   34   37   43
CONECT   37   36   38   39
CONECT   38   37   44  181
CONECT   39   32   37   45
CONECT   40   31
CONECT   41   33
CONECT   42   35
CONECT   43   36
CONECT   44   38
CONECT   45   39
CONECT   46   47   55  116
CONECT   47   46   48   54
CONECT   48   47   49   56
CONECT   49   48   50   51
CONECT   50   49   57  188
CONECT   51   49   52   58
CONECT   52   51   53   54
CONECT   53   52   59  164
CONECT   54   47   52   60
CONECT   55   46
CONECT   56   48
CONECT   57   50
CONECT   58   51
CONECT   59   53
CONECT   60   54
CONECT   61    1   62
CONECT   62   61   63   67
CONECT   63   62   64
CONECT   64   63   65   77
CONECT   65   64   66   69
CONECT   66   65   67   78
CONECT   67   62   66   68
CONECT   68   16   67
CONECT   69   65   70
CONECT   70   69   71   79   80
CONECT   71   70   72   76
CONECT   72   71   73   81
CONECT   73   72   74   82
CONECT   74   73   75   83
CONECT   75   74   76   84
CONECT   76   71   75
CONECT   77   64
CONECT   78   66
CONECT   79   70
CONECT   80   70
CONECT   81   72
CONECT   82   73
CONECT   83   74
CONECT   84   75
CONECT   85    5   86
CONECT   86   85   87   91
CONECT   87   86   88
CONECT   88   87   89  101
CONECT   89   88   90   93
CONECT   90   89   91  102
CONECT   91   86   90   92
CONECT   92   31   91
CONECT   93   89   94
CONECT   94   93   95  103  104
CONECT   95   94   96  100
CONECT   96   95   97  105
CONECT   97   96   98  106
CONECT   98   97   99  107
CONECT   99   98  100  108
CONECT  100   95   99
CONECT  101   88
CONECT  102   90
CONECT  103   94
CONECT  104   94
CONECT  105   96
CONECT  106   97
CONECT  107   98
CONECT  108   99
CONECT  109    8  110
CONECT  110  109  111  115
CONECT  111  110  112
CONECT  112  111  113  125
CONECT  113  112  114  117
CONECT  114  113  115  126
CONECT  115  110  114  116
CONECT  116   46  115
CONECT  117  113  118
CONECT  118  117  119  127  128
CONECT  119  118  120  124
CONECT  120  119  121  129
CONECT  121  120  122  130
CONECT  122  121  123  131
CONECT  123  122  124  132
CONECT  124  119  123
CONECT  125  112
CONECT  126  114
CONECT  127  118
CONECT  128  118
CONECT  129  120
CONECT  130  121
CONECT  131  122
CONECT  132  123
CONECT  133   23  134
CONECT  134  133  135  139
CONECT  135  134  136
CONECT  136  135  137  149
CONECT  137  136  138  141
CONECT  138  137  139  150
CONECT  139  134  138  140
CONECT  140   35  139
CONECT  141  137  142
CONECT  142  141  143  151  152
CONECT  143  142  144  148
CONECT  144  143  145  153
CONECT  145  144  146  154
CONECT  146  145  147  155
CONECT  147  146  148  156
CONECT  148  143  147
CONECT  149  136
CONECT  150  138
CONECT  151  142
CONECT  152  142
CONECT  153  144
CONECT  154  145
CONECT  155  146
CONECT  156  147
CONECT  157   20  158
CONECT  158  157  159  163
CONECT  159  158  160
CONECT  160  159  161  173
CONECT  161  160  162  165
CONECT  162  161  163  174
CONECT  163  158  162  164
CONECT  164   53  163
CONECT  165  161  166
CONECT  166  165  167  175  176
CONECT  167  166  168  172
CONECT  168  167  169  177
CONECT  169  168  170  178
CONECT  170  169  171  179
CONECT  171  170  172  180
CONECT  172  167  171
CONECT  173  160
CONECT  174  162
CONECT  175  166
CONECT  176  166
CONECT  177  168
CONECT  178  169
CONECT  179  170
CONECT  180  171
CONECT  181   38  182
CONECT  182  181  183  187
CONECT  183  182  184
CONECT  184  183  185  197
CONECT  185  184  186  189
CONECT  186  185  187  198
CONECT  187  182  186  188
CONECT  188   50  187
CONECT  189  185  190
CONECT  190  189  191  199  200
CONECT  191  190  192  196
CONECT  192  191  193  201
CONECT  193  192  194  202
CONECT  194  193  195  203
CONECT  195  194  196  204
CONECT  196  191  195
CONECT  197  184
CONECT  198  186
CONECT  199  190
CONECT  200  190
CONECT  201  192
CONECT  202  193
CONECT  203  194
CONECT  204  195
MASTER        0    0    0    0    0    0    0    3  204    0  204    0
END
