# Supplementary material for: An evolutionary algorithm for the discovery of porous organic cages
Source: Chem Sci. 2018 Sep 11;9(45):8513–27. doi: 10.1039/c8sc03560a (PMC6251339; doi:10.1039/c8sc03560a)
Supplement: Supplementary file 1 [file SC-009-C8SC03560A-s001.zip › Best_five/Case_Study1/RunA_3.pdb]

HEADER    CSD ENTRY RDKit          3D
CRYST1   1.0000   1.0000   1.0000  90.00  90.00  90.00          
SCALE1      1.000000  0.000000  0.000000       0.000000
SCALE2      0.000000  1.000000  0.000000       0.000000
SCALE3      0.000000  0.000000  1.000000       0.000000
HETATM    1  C1  UNK     1      -2.328  -2.054   4.785  1.00  0.00           C  
HETATM    2  C2  UNK     1      -1.089  -1.281   4.586  1.00  0.00           C  
HETATM    3  C3  UNK     1      -1.043   0.107   4.489  1.00  0.00           C  
HETATM    4  C4  UNK     1       0.179   0.766   4.339  1.00  0.00           C  
HETATM    5  C5  UNK     1       0.284   2.237   4.269  1.00  0.00           C  
HETATM    6  C6  UNK     1       1.330  -0.023   4.286  1.00  0.00           C  
HETATM    7  C7  UNK     1       1.232  -1.411   4.383  1.00  0.00           C  
HETATM    8  C8  UNK     1       2.391  -2.323   4.372  1.00  0.00           C  
HETATM    9  N9  UNK     1       0.037  -2.028   4.525  1.00  0.00           N  
HETATM   10  H10 UNK     1      -2.205  -3.127   4.645  1.00  0.00           H  
HETATM   11  H11 UNK     1      -1.963   0.673   4.545  1.00  0.00           H  
HETATM   12  H12 UNK     1       1.303   2.609   4.194  1.00  0.00           H  
HETATM   13  H13 UNK     1       2.308   0.423   4.184  1.00  0.00           H  
HETATM   14  H14 UNK     1       2.123  -3.371   4.249  1.00  0.00           H  
HETATM   15  C15 UNK     1      -4.731  -2.254   2.187  1.00  0.00           C  
HETATM   16  C16 UNK     1      -4.277  -2.176   0.787  1.00  0.00           C  
HETATM   17  C17 UNK     1      -3.478  -3.140   0.175  1.00  0.00           C  
HETATM   18  C18 UNK     1      -3.118  -3.006  -1.166  1.00  0.00           C  
HETATM   19  C19 UNK     1      -2.301  -4.051  -1.813  1.00  0.00           C  
HETATM   20  C20 UNK     1      -3.585  -1.879  -1.846  1.00  0.00           C  
HETATM   21  C21 UNK     1      -4.377  -0.939  -1.189  1.00  0.00           C  
HETATM   22  C22 UNK     1      -4.934   0.269  -1.825  1.00  0.00           C  
HETATM   23  N23 UNK     1      -4.714  -1.089   0.113  1.00  0.00           N  
HETATM   24  H24 UNK     1      -5.146  -1.322   2.568  1.00  0.00           H  
HETATM   25  H25 UNK     1      -3.157  -3.993   0.756  1.00  0.00           H  
HETATM   26  H26 UNK     1      -2.007  -4.858  -1.145  1.00  0.00           H  
HETATM   27  H27 UNK     1      -3.341  -1.732  -2.889  1.00  0.00           H  
HETATM   28  H28 UNK     1      -5.364   0.976  -1.117  1.00  0.00           H  
HETATM   29  C29 UNK     1       4.447  -2.636   1.436  1.00  0.00           C  
HETATM   30  C30 UNK     1       3.896  -2.374   0.088  1.00  0.00           C  
HETATM   31  C31 UNK     1       4.313  -1.262  -0.642  1.00  0.00           C  
HETATM   32  C32 UNK     1       3.813  -1.037  -1.925  1.00  0.00           C  
HETATM   33  C33 UNK     1       4.285   0.124  -2.703  1.00  0.00           C  
HETATM   34  C34 UNK     1       2.883  -1.950  -2.422  1.00  0.00           C  
HETATM   35  C35 UNK     1       2.492  -3.047  -1.657  1.00  0.00           C  
HETATM   36  C36 UNK     1       1.557  -4.087  -2.127  1.00  0.00           C  
HETATM   37  N37 UNK     1       2.996  -3.252  -0.418  1.00  0.00           N  
HETATM   38  H38 UNK     1       5.010  -1.794   1.832  1.00  0.00           H  
HETATM   39  H39 UNK     1       5.037  -0.586  -0.213  1.00  0.00           H  
HETATM   40  H40 UNK     1       5.016   0.740  -2.183  1.00  0.00           H  
HETATM   41  H41 UNK     1       2.467  -1.821  -3.412  1.00  0.00           H  
HETATM   42  H42 UNK     1       1.399  -4.896  -1.417  1.00  0.00           H  
HETATM   43  C43 UNK     1      -0.009   4.336   1.119  1.00  0.00           C  
HETATM   44  C44 UNK     1      -0.187   3.846  -0.261  1.00  0.00           C  
HETATM   45  C45 UNK     1      -1.427   3.654  -0.868  1.00  0.00           C  
HETATM   46  C46 UNK     1      -1.504   3.220  -2.193  1.00  0.00           C  
HETATM   47  C47 UNK     1      -2.782   3.008  -2.896  1.00  0.00           C  
HETATM   48  C48 UNK     1      -0.303   3.000  -2.865  1.00  0.00           C  
HETATM   49  C49 UNK     1       0.913   3.217  -2.221  1.00  0.00           C  
HETATM   50  C50 UNK     1       2.222   3.046  -2.874  1.00  0.00           C  
HETATM   51  N51 UNK     1       0.970   3.625  -0.931  1.00  0.00           N  
HETATM   52  H52 UNK     1       1.028   4.362   1.447  1.00  0.00           H  
HETATM   53  H53 UNK     1      -2.329   3.846  -0.305  1.00  0.00           H  
HETATM   54  H54 UNK     1      -2.672   2.590  -3.894  1.00  0.00           H  
HETATM   55  H55 UNK     1      -0.293   2.670  -3.894  1.00  0.00           H  
HETATM   56  H56 UNK     1       3.058   2.990  -2.180  1.00  0.00           H  
HETATM   57  N57 UNK     1      -3.464  -1.552   5.099  1.00  0.00           N  
HETATM   58  C58 UNK     1      -4.572  -2.403   5.267  1.00  0.00           C  
HETATM   59  C59 UNK     1      -5.170  -2.406   6.530  1.00  0.00           C  
HETATM   60  C60 UNK     1      -6.258  -3.225   6.818  1.00  0.00           C  
HETATM   61  C61 UNK     1      -6.789  -4.065   5.847  1.00  0.00           C  
HETATM   62  C62 UNK     1      -6.211  -4.062   4.571  1.00  0.00           C  
HETATM   63  C63 UNK     1      -5.127  -3.237   4.249  1.00  0.00           C  
HETATM   64  N64 UNK     1      -4.660  -3.302   2.922  1.00  0.00           N  
HETATM   65  O65 UNK     1      -7.863  -4.846   6.228  1.00  0.00           O  
HETATM   66  C66 UNK     1      -8.519  -5.690   5.280  1.00  0.00           C  
HETATM   67  C67 UNK     1      -9.507  -6.588   6.037  1.00  0.00           C  
HETATM   68  C68 UNK     1     -10.668  -6.794   5.065  1.00  0.00           C  
HETATM   69  C69 UNK     1     -10.809  -5.430   4.389  1.00  0.00           C  
HETATM   70  C70 UNK     1      -9.374  -4.894   4.270  1.00  0.00           C  
HETATM   71  H71 UNK     1      -4.773  -1.766   7.305  1.00  0.00           H  
HETATM   72  H72 UNK     1      -6.694  -3.210   7.806  1.00  0.00           H  
HETATM   73  H73 UNK     1      -6.604  -4.696   3.793  1.00  0.00           H  
HETATM   74  H74 UNK     1      -7.781  -6.319   4.778  1.00  0.00           H  
HETATM   75  H75 UNK     1      -9.868  -6.080   6.934  1.00  0.00           H  
HETATM   76  H76 UNK     1      -9.054  -7.527   6.356  1.00  0.00           H  
HETATM   77  H77 UNK     1     -10.410  -7.555   4.326  1.00  0.00           H  
HETATM   78  H78 UNK     1     -11.585  -7.115   5.563  1.00  0.00           H  
HETATM   79  H79 UNK     1     -11.320  -5.488   3.426  1.00  0.00           H  
HETATM   80  H80 UNK     1     -11.397  -4.767   5.027  1.00  0.00           H  
HETATM   81  H81 UNK     1      -9.347  -3.820   4.463  1.00  0.00           H  
HETATM   82  H82 UNK     1      -8.993  -5.050   3.260  1.00  0.00           H  
HETATM   83  N83 UNK     1       3.615  -1.961   4.499  1.00  0.00           N  
HETATM   84  C84 UNK     1       4.612  -2.955   4.499  1.00  0.00           C  
HETATM   85  C85 UNK     1       5.327  -3.126   5.688  1.00  0.00           C  
HETATM   86  C86 UNK     1       6.309  -4.105   5.816  1.00  0.00           C  
HETATM   87  C87 UNK     1       6.605  -4.950   4.741  1.00  0.00           C  
HETATM   88  C88 UNK     1       5.905  -4.781   3.550  1.00  0.00           C  
HETATM   89  C89 UNK     1       4.927  -3.794   3.388  1.00  0.00           C  
HETATM   90  N90 UNK     1       4.320  -3.711   2.122  1.00  0.00           N  
HETATM   91  O91 UNK     1       7.550  -5.957   4.763  1.00  0.00           O  
HETATM   92  C92 UNK     1       8.346  -6.186   5.928  1.00  0.00           C  
HETATM   93  C93 UNK     1       9.092  -7.519   5.736  1.00  0.00           C  
HETATM   94  C94 UNK     1      10.552  -7.150   5.455  1.00  0.00           C  
HETATM   95  C95 UNK     1      10.761  -5.863   6.249  1.00  0.00           C  
HETATM   96  C96 UNK     1       9.442  -5.106   6.069  1.00  0.00           C  
HETATM   97  H97 UNK     1       5.105  -2.493   6.535  1.00  0.00           H  
HETATM   98  H98 UNK     1       6.823  -4.196   6.759  1.00  0.00           H  
HETATM   99  H99 UNK     1       6.136  -5.430   2.719  1.00  0.00           H  
HETATM  100 H100 UNK     1       7.700  -6.254   6.806  1.00  0.00           H  
HETATM  101 H101 UNK     1       8.668  -8.133   4.941  1.00  0.00           H  
HETATM  102 H102 UNK     1       9.033  -8.103   6.656  1.00  0.00           H  
HETATM  103 H103 UNK     1      11.250  -7.941   5.736  1.00  0.00           H  
HETATM  104 H104 UNK     1      10.688  -6.956   4.389  1.00  0.00           H  
HETATM  105 H105 UNK     1      10.919  -6.098   7.304  1.00  0.00           H  
HETATM  106 H106 UNK     1      11.626  -5.292   5.907  1.00  0.00           H  
HETATM  107 H107 UNK     1       9.495  -4.505   5.160  1.00  0.00           H  
HETATM  108 H108 UNK     1       9.249  -4.423   6.897  1.00  0.00           H  
HETATM  109 N109 UNK     1      -0.714   3.035   4.310  1.00  0.00           N  
HETATM  110 C110 UNK     1      -0.492   4.423   4.316  1.00  0.00           C  
HETATM  111 C111 UNK     1      -0.086   5.029   5.513  1.00  0.00           C  
HETATM  112 C112 UNK     1       0.176   6.394   5.583  1.00  0.00           C  
HETATM  113 C113 UNK     1       0.050   7.198   4.457  1.00  0.00           C  
HETATM  114 C114 UNK     1      -0.348   6.604   3.253  1.00  0.00           C  
HETATM  115 C115 UNK     1      -0.627   5.233   3.157  1.00  0.00           C  
HETATM  116 N116 UNK     1      -0.956   4.724   1.889  1.00  0.00           N  
HETATM  117 O117 UNK     1       0.338   8.539   4.620  1.00  0.00           O  
HETATM  118 C118 UNK     1       0.251   9.443   3.517  1.00  0.00           C  
HETATM  119 C119 UNK     1       0.361  10.875   4.072  1.00  0.00           C  
HETATM  120 C120 UNK     1       1.768  11.361   3.710  1.00  0.00           C  
HETATM  121 C121 UNK     1       2.061  10.663   2.384  1.00  0.00           C  
HETATM  122 C122 UNK     1       1.453   9.268   2.563  1.00  0.00           C  
HETATM  123 H123 UNK     1       0.017   4.429   6.404  1.00  0.00           H  
HETATM  124 H124 UNK     1       0.481   6.836   6.520  1.00  0.00           H  
HETATM  125 H125 UNK     1      -0.451   7.198   2.359  1.00  0.00           H  
HETATM  126 H126 UNK     1      -0.713   9.320   3.017  1.00  0.00           H  
HETATM  127 H127 UNK     1       0.174  10.931   5.146  1.00  0.00           H  
HETATM  128 H128 UNK     1      -0.381  11.510   3.586  1.00  0.00           H  
HETATM  129 H129 UNK     1       1.836  12.448   3.642  1.00  0.00           H  
HETATM  130 H130 UNK     1       2.481  11.033   4.469  1.00  0.00           H  
HETATM  131 H131 UNK     1       1.560  11.188   1.569  1.00  0.00           H  
HETATM  132 H132 UNK     1       3.126  10.633   2.149  1.00  0.00           H  
HETATM  133 H133 UNK     1       2.197   8.608   3.014  1.00  0.00           H  
HETATM  134 H134 UNK     1       1.166   8.825   1.609  1.00  0.00           H  
HETATM  135 N135 UNK     1      -1.965  -4.057  -3.046  1.00  0.00           N  
HETATM  136 C136 UNK     1      -1.241  -5.156  -3.541  1.00  0.00           C  
HETATM  137 C137 UNK     1      -1.952  -6.311  -3.895  1.00  0.00           C  
HETATM  138 C138 UNK     1      -1.301  -7.456  -4.343  1.00  0.00           C  
HETATM  139 C139 UNK     1       0.085  -7.489  -4.444  1.00  0.00           C  
HETATM  140 C140 UNK     1       0.808  -6.346  -4.083  1.00  0.00           C  
HETATM  141 C141 UNK     1       0.175  -5.175  -3.639  1.00  0.00           C  
HETATM  142 N142 UNK     1       0.981  -4.083  -3.271  1.00  0.00           N  
HETATM  143 O143 UNK     1       0.643  -8.671  -4.892  1.00  0.00           O  
HETATM  144 C144 UNK     1       2.054  -8.778  -5.095  1.00  0.00           C  
HETATM  145 C145 UNK     1       2.384 -10.258  -5.364  1.00  0.00           C  
HETATM  146 C146 UNK     1       2.720 -10.355  -6.855  1.00  0.00           C  
HETATM  147 C147 UNK     1       3.336  -8.996  -7.179  1.00  0.00           C  
HETATM  148 C148 UNK     1       2.493  -8.012  -6.363  1.00  0.00           C  
HETATM  149 H149 UNK     1      -3.029  -6.314  -3.822  1.00  0.00           H  
HETATM  150 H150 UNK     1      -1.875  -8.330  -4.615  1.00  0.00           H  
HETATM  151 H151 UNK     1       1.884  -6.339  -4.146  1.00  0.00           H  
HETATM  152 H152 UNK     1       2.579  -8.447  -4.197  1.00  0.00           H  
HETATM  153 H153 UNK     1       1.571 -10.932  -5.086  1.00  0.00           H  
HETATM  154 H154 UNK     1       3.254 -10.548  -4.773  1.00  0.00           H  
HETATM  155 H155 UNK     1       3.385 -11.189  -7.086  1.00  0.00           H  
HETATM  156 H156 UNK     1       1.804 -10.495  -7.434  1.00  0.00           H  
HETATM  157 H157 UNK     1       4.375  -8.969  -6.844  1.00  0.00           H  
HETATM  158 H158 UNK     1       3.329  -8.773  -8.247  1.00  0.00           H  
HETATM  159 H159 UNK     1       1.618  -7.721  -6.946  1.00  0.00           H  
HETATM  160 H160 UNK     1       3.043  -7.100  -6.129  1.00  0.00           H  
HETATM  161 N161 UNK     1      -4.939   0.510  -3.084  1.00  0.00           N  
HETATM  162 C162 UNK     1      -5.522   1.706  -3.544  1.00  0.00           C  
HETATM  163 C163 UNK     1      -6.618   1.581  -4.402  1.00  0.00           C  
HETATM  164 C164 UNK     1      -7.282   2.699  -4.900  1.00  0.00           C  
HETATM  165 C165 UNK     1      -6.866   3.981  -4.560  1.00  0.00           C  
HETATM  166 C166 UNK     1      -5.759   4.122  -3.713  1.00  0.00           C  
HETATM  167 C167 UNK     1      -5.068   3.015  -3.207  1.00  0.00           C  
HETATM  168 N168 UNK     1      -3.936   3.280  -2.416  1.00  0.00           N  
HETATM  169 O169 UNK     1      -7.589   5.028  -5.100  1.00  0.00           O  
HETATM  170 C170 UNK     1      -7.207   6.382  -4.848  1.00  0.00           C  
HETATM  171 C171 UNK     1      -5.950   6.764  -5.661  1.00  0.00           C  
HETATM  172 C172 UNK     1      -6.299   8.062  -6.395  1.00  0.00           C  
HETATM  173 C173 UNK     1      -7.800   7.944  -6.646  1.00  0.00           C  
HETATM  174 C174 UNK     1      -8.334   7.295  -5.365  1.00  0.00           C  
HETATM  175 H175 UNK     1      -6.965   0.596  -4.678  1.00  0.00           H  
HETATM  176 H176 UNK     1      -8.130   2.571  -5.556  1.00  0.00           H  
HETATM  177 H177 UNK     1      -5.404   5.102  -3.437  1.00  0.00           H  
HETATM  178 H178 UNK     1      -7.081   6.533  -3.774  1.00  0.00           H  
HETATM  179 H179 UNK     1      -5.727   5.986  -6.394  1.00  0.00           H  
HETATM  180 H180 UNK     1      -5.066   6.877  -5.032  1.00  0.00           H  
HETATM  181 H181 UNK     1      -6.095   8.922  -5.753  1.00  0.00           H  
HETATM  182 H182 UNK     1      -5.726   8.195  -7.314  1.00  0.00           H  
HETATM  183 H183 UNK     1      -8.271   8.904  -6.862  1.00  0.00           H  
HETATM  184 H184 UNK     1      -7.984   7.288  -7.499  1.00  0.00           H  
HETATM  185 H185 UNK     1      -9.269   6.759  -5.540  1.00  0.00           H  
HETATM  186 H186 UNK     1      -8.543   8.067  -4.624  1.00  0.00           H  
HETATM  187 N187 UNK     1       3.895   0.416  -3.884  1.00  0.00           N  
HETATM  188 C188 UNK     1       4.423   1.552  -4.522  1.00  0.00           C  
HETATM  189 C189 UNK     1       5.728   1.498  -5.034  1.00  0.00           C  
HETATM  190 C190 UNK     1       6.308   2.599  -5.656  1.00  0.00           C  
HETATM  191 C191 UNK     1       5.606   3.791  -5.786  1.00  0.00           C  
HETATM  192 C192 UNK     1       4.303   3.859  -5.278  1.00  0.00           C  
HETATM  193 C193 UNK     1       3.697   2.769  -4.643  1.00  0.00           C  
HETATM  194 N194 UNK     1       2.398   2.963  -4.140  1.00  0.00           N  
HETATM  195 O195 UNK     1       6.266   4.829  -6.416  1.00  0.00           O  
HETATM  196 C196 UNK     1       5.633   6.100  -6.582  1.00  0.00           C  
HETATM  197 C197 UNK     1       5.599   6.878  -5.247  1.00  0.00           C  
HETATM  198 C198 UNK     1       6.219   8.249  -5.537  1.00  0.00           C  
HETATM  199 C199 UNK     1       7.223   7.966  -6.652  1.00  0.00           C  
HETATM  200 C200 UNK     1       6.507   6.938  -7.533  1.00  0.00           C  
HETATM  201 H201 UNK     1       6.292   0.581  -4.954  1.00  0.00           H  
HETATM  202 H202 UNK     1       7.313   2.528  -6.046  1.00  0.00           H  
HETATM  203 H203 UNK     1       3.731   4.769  -5.361  1.00  0.00           H  
HETATM  204 H204 UNK     1       4.644   5.962  -7.021  1.00  0.00           H  
HETATM  205 H205 UNK     1       6.202   6.363  -4.497  1.00  0.00           H  
HETATM  206 H206 UNK     1       4.589   6.967  -4.845  1.00  0.00           H  
HETATM  207 H207 UNK     1       5.452   8.939  -5.894  1.00  0.00           H  
HETATM  208 H208 UNK     1       6.681   8.698  -4.657  1.00  0.00           H  
HETATM  209 H209 UNK     1       7.512   8.864  -7.200  1.00  0.00           H  
HETATM  210 H210 UNK     1       8.131   7.529  -6.234  1.00  0.00           H  
HETATM  211 H211 UNK     1       7.210   6.335  -8.109  1.00  0.00           H  
HETATM  212 H212 UNK     1       5.868   7.454  -8.251  1.00  0.00           H  
CONECT    1    2   10   57
CONECT    2    1    3    9
CONECT    3    2    4   11
CONECT    4    3    5    6
CONECT    5    4   12  109
CONECT    6    4    7   13
CONECT    7    6    8    9
CONECT    8    7   14   83
CONECT    9    2    7
CONECT   10    1
CONECT   11    3
CONECT   12    5
CONECT   13    6
CONECT   14    8
CONECT   15   16   24   64
CONECT   16   15   17   23
CONECT   17   16   18   25
CONECT   18   17   19   20
CONECT   19   18   26  135
CONECT   20   18   21   27
CONECT   21   20   22   23
CONECT   22   21   28  161
CONECT   23   16   21
CONECT   24   15
CONECT   25   17
CONECT   26   19
CONECT   27   20
CONECT   28   22
CONECT   29   30   38   90
CONECT   30   29   31   37
CONECT   31   30   32   39
CONECT   32   31   33   34
CONECT   33   32   40  187
CONECT   34   32   35   41
CONECT   35   34   36   37
CONECT   36   35   42  142
CONECT   37   30   35
CONECT   38   29
CONECT   39   31
CONECT   40   33
CONECT   41   34
CONECT   42   36
CONECT   43   44   52  116
CONECT   44   43   45   51
CONECT   45   44   46   53
CONECT   46   45   47   48
CONECT   47   46   54  168
CONECT   48   46   49   55
CONECT   49   48   50   51
CONECT   50   49   56  194
CONECT   51   44   49
CONECT   52   43
CONECT   53   45
CONECT   54   47
CONECT   55   48
CONECT   56   50
CONECT   57    1   58
CONECT   58   57   59   63
CONECT   59   58   60   71
CONECT   60   59   61   72
CONECT   61   60   62   65
CONECT   62   61   63   73
CONECT   63   58   62   64
CONECT   64   15   63
CONECT   65   61   66
CONECT   66   65   67   70   74
CONECT   67   66   68   75   76
CONECT   68   67   69   77   78
CONECT   69   68   70   79   80
CONECT   70   66   69   81   82
CONECT   71   59
CONECT   72   60
CONECT   73   62
CONECT   74   66
CONECT   75   67
CONECT   76   67
CONECT   77   68
CONECT   78   68
CONECT   79   69
CONECT   80   69
CONECT   81   70
CONECT   82   70
CONECT   83    8   84
CONECT   84   83   85   89
CONECT   85   84   86   97
CONECT   86   85   87   98
CONECT   87   86   88   91
CONECT   88   87   89   99
CONECT   89   84   88   90
CONECT   90   29   89
CONECT   91   87   92
CONECT   92   91   93   96  100
CONECT   93   92   94  101  102
CONECT   94   93   95  103  104
CONECT   95   94   96  105  106
CONECT   96   92   95  107  108
CONECT   97   85
CONECT   98   86
CONECT   99   88
CONECT  100   92
CONECT  101   93
CONECT  102   93
CONECT  103   94
CONECT  104   94
CONECT  105   95
CONECT  106   95
CONECT  107   96
CONECT  108   96
CONECT  109    5  110
CONECT  110  109  111  115
CONECT  111  110  112  123
CONECT  112  111  113  124
CONECT  113  112  114  117
CONECT  114  113  115  125
CONECT  115  110  114  116
CONECT  116   43  115
CONECT  117  113  118
CONECT  118  117  119  122  126
CONECT  119  118  120  127  128
CONECT  120  119  121  129  130
CONECT  121  120  122  131  132
CONECT  122  118  121  133  134
CONECT  123  111
CONECT  124  112
CONECT  125  114
CONECT  126  118
CONECT  127  119
CONECT  128  119
CONECT  129  120
CONECT  130  120
CONECT  131  121
CONECT  132  121
CONECT  133  122
CONECT  134  122
CONECT  135   19  136
CONECT  136  135  137  141
CONECT  137  136  138  149
CONECT  138  137  139  150
CONECT  139  138  140  143
CONECT  140  139  141  151
CONECT  141  136  140  142
CONECT  142   36  141
CONECT  143  139  144
CONECT  144  143  145  148  152
CONECT  145  144  146  153  154
CONECT  146  145  147  155  156
CONECT  147  146  148  157  158
CONECT  148  144  147  159  160
CONECT  149  137
CONECT  150  138
CONECT  151  140
CONECT  152  144
CONECT  153  145
CONECT  154  145
CONECT  155  146
CONECT  156  146
CONECT  157  147
CONECT  158  147
CONECT  159  148
CONECT  160  148
CONECT  161   22  162
CONECT  162  161  163  167
CONECT  163  162  164  175
CONECT  164  163  165  176
CONECT  165  164  166  169
CONECT  166  165  167  177
CONECT  167  162  166  168
CONECT  168   47  167
CONECT  169  165  170
CONECT  170  169  171  174  178
CONECT  171  170  172  179  180
CONECT  172  171  173  181  182
CONECT  173  172  174  183  184
CONECT  174  170  173  185  186
CONECT  175  163
CONECT  176  164
CONECT  177  166
CONECT  178  170
CONECT  179  171
CONECT  180  171
CONECT  181  172
CONECT  182  172
CONECT  183  173
CONECT  184  173
CONECT  185  174
CONECT  186  174
CONECT  187   33  188
CONECT  188  187  189  193
CONECT  189  188  190  201
CONECT  190  189  191  202
CONECT  191  190  192  195
CONECT  192  191  193  203
CONECT  193  188  192  194
CONECT  194   50  193
CONECT  195  191  196
CONECT  196  195  197  200  204
CONECT  197  196  198  205  206
CONECT  198  197  199  207  208
CONECT  199  198  200  209  210
CONECT  200  196  199  211  212
CONECT  201  189
CONECT  202  190
CONECT  203  192
CONECT  204  196
CONECT  205  197
CONECT  206  197
CONECT  207  198
CONECT  208  198
CONECT  209  199
CONECT  210  199
CONECT  211  200
CONECT  212  200
MASTER        0    0    0    0    0    0    0    3  212    0  212    0
END
