# Supplementary material for: An evolutionary algorithm for the discovery of porous organic cages
Source: Chem Sci. 2018 Sep 11;9(45):8513–27. doi: 10.1039/c8sc03560a (PMC6251339; doi:10.1039/c8sc03560a)
Supplement: Supplementary file 1 [file SC-009-C8SC03560A-s001.zip › Best_five/Case_Study1/RunA_2.pdb]

HEADER    CSD ENTRY RDKit          3D
CRYST1   1.0000   1.0000   1.0000  90.00  90.00  90.00          
SCALE1      1.000000  0.000000  0.000000       0.000000
SCALE2      0.000000  1.000000  0.000000       0.000000
SCALE3      0.000000  0.000000  1.000000       0.000000
HETATM    1  C1  UNK     1      -2.240  -1.912   4.301  1.00  0.00           C  
HETATM    2  C2  UNK     1      -0.921  -1.263   4.261  1.00  0.00           C  
HETATM    3  C3  UNK     1       0.229  -2.053   4.146  1.00  0.00           C  
HETATM    4  C4  UNK     1       1.511  -1.491   4.148  1.00  0.00           C  
HETATM    5  C5  UNK     1       2.684  -2.373   4.081  1.00  0.00           C  
HETATM    6  C6  UNK     1       1.626  -0.096   4.234  1.00  0.00           C  
HETATM    7  C7  UNK     1       0.499   0.729   4.335  1.00  0.00           C  
HETATM    8  C8  UNK     1       0.676   2.185   4.437  1.00  0.00           C  
HETATM    9  C9  UNK     1      -0.766   0.127   4.354  1.00  0.00           C  
HETATM   10  H10 UNK     1      -2.210  -2.995   4.197  1.00  0.00           H  
HETATM   11  H11 UNK     1       0.125  -3.128   4.078  1.00  0.00           H  
HETATM   12  H12 UNK     1       2.448  -3.424   3.919  1.00  0.00           H  
HETATM   13  H13 UNK     1       2.613   0.347   4.234  1.00  0.00           H  
HETATM   14  H14 UNK     1       1.709   2.520   4.356  1.00  0.00           H  
HETATM   15  H15 UNK     1      -1.647   0.750   4.448  1.00  0.00           H  
HETATM   16  C16 UNK     1      -4.563  -2.080   1.337  1.00  0.00           C  
HETATM   17  C17 UNK     1      -3.983  -2.105  -0.013  1.00  0.00           C  
HETATM   18  C18 UNK     1      -4.300  -1.084  -0.916  1.00  0.00           C  
HETATM   19  C19 UNK     1      -3.789  -1.069  -2.222  1.00  0.00           C  
HETATM   20  C20 UNK     1      -4.127  -0.010  -3.183  1.00  0.00           C  
HETATM   21  C21 UNK     1      -2.936  -2.108  -2.612  1.00  0.00           C  
HETATM   22  C22 UNK     1      -2.596  -3.151  -1.737  1.00  0.00           C  
HETATM   23  C23 UNK     1      -1.733  -4.268  -2.149  1.00  0.00           C  
HETATM   24  C24 UNK     1      -3.125  -3.128  -0.441  1.00  0.00           C  
HETATM   25  H25 UNK     1      -5.143  -1.187   1.563  1.00  0.00           H  
HETATM   26  H26 UNK     1      -4.965  -0.287  -0.607  1.00  0.00           H  
HETATM   27  H27 UNK     1      -3.592  -0.072  -4.129  1.00  0.00           H  
HETATM   28  H28 UNK     1      -2.538  -2.121  -3.618  1.00  0.00           H  
HETATM   29  H29 UNK     1      -1.506  -4.980  -1.357  1.00  0.00           H  
HETATM   30  H30 UNK     1      -2.880  -3.924   0.251  1.00  0.00           H  
HETATM   31  C31 UNK     1       4.764  -2.462   1.075  1.00  0.00           C  
HETATM   32  C32 UNK     1       4.157  -2.186  -0.234  1.00  0.00           C  
HETATM   33  C33 UNK     1       3.308  -3.097  -0.877  1.00  0.00           C  
HETATM   34  C34 UNK     1       2.733  -2.812  -2.125  1.00  0.00           C  
HETATM   35  C35 UNK     1       1.863  -3.772  -2.822  1.00  0.00           C  
HETATM   36  C36 UNK     1       3.024  -1.579  -2.724  1.00  0.00           C  
HETATM   37  C37 UNK     1       3.880  -0.651  -2.119  1.00  0.00           C  
HETATM   38  C38 UNK     1       4.189   0.616  -2.801  1.00  0.00           C  
HETATM   39  C39 UNK     1       4.432  -0.972  -0.871  1.00  0.00           C  
HETATM   40  H40 UNK     1       5.351  -1.639   1.478  1.00  0.00           H  
HETATM   41  H41 UNK     1       3.094  -4.044  -0.400  1.00  0.00           H  
HETATM   42  H42 UNK     1       1.481  -3.424  -3.779  1.00  0.00           H  
HETATM   43  H43 UNK     1       2.593  -1.348  -3.690  1.00  0.00           H  
HETATM   44  H44 UNK     1       3.628   0.788  -3.718  1.00  0.00           H  
HETATM   45  H45 UNK     1       5.091  -0.258  -0.393  1.00  0.00           H  
HETATM   46  C46 UNK     1      -0.365   4.435   1.645  1.00  0.00           C  
HETATM   47  C47 UNK     1      -0.327   4.078   0.218  1.00  0.00           C  
HETATM   48  C48 UNK     1       0.871   4.026  -0.508  1.00  0.00           C  
HETATM   49  C49 UNK     1       0.891   3.725  -1.878  1.00  0.00           C  
HETATM   50  C50 UNK     1       2.137   3.670  -2.654  1.00  0.00           C  
HETATM   51  C51 UNK     1      -0.328   3.477  -2.519  1.00  0.00           C  
HETATM   52  C52 UNK     1      -1.546   3.518  -1.829  1.00  0.00           C  
HETATM   53  C53 UNK     1      -2.832   3.285  -2.504  1.00  0.00           C  
HETATM   54  C54 UNK     1      -1.524   3.808  -0.458  1.00  0.00           C  
HETATM   55  H55 UNK     1      -1.355   4.389   2.096  1.00  0.00           H  
HETATM   56  H56 UNK     1       1.805   4.230   0.000  1.00  0.00           H  
HETATM   57  H57 UNK     1       2.004   3.440  -3.709  1.00  0.00           H  
HETATM   58  H58 UNK     1      -0.338   3.253  -3.578  1.00  0.00           H  
HETATM   59  H59 UNK     1      -3.700   3.320  -1.849  1.00  0.00           H  
HETATM   60  H60 UNK     1      -2.458   3.845   0.088  1.00  0.00           H  
HETATM   61  F61 UNK     1      -6.626   0.583   6.529  1.00  0.00           F  
HETATM   62  C62 UNK     1      -7.097   0.098   7.678  1.00  0.00           C  
HETATM   63  C63 UNK     1      -6.567  -1.319   8.000  1.00  0.00           C  
HETATM   64  O64 UNK     1      -7.004  -2.322   7.067  1.00  0.00           O  
HETATM   65  C65 UNK     1      -6.337  -2.494   5.876  1.00  0.00           C  
HETATM   66  C66 UNK     1      -6.891  -3.337   4.934  1.00  0.00           C  
HETATM   67  C67 UNK     1      -6.233  -3.511   3.724  1.00  0.00           C  
HETATM   68  C68 UNK     1      -5.023  -2.861   3.462  1.00  0.00           C  
HETATM   69  C69 UNK     1      -4.526  -2.031   4.502  1.00  0.00           C  
HETATM   70  N70 UNK     1      -5.172  -1.849   5.674  1.00  0.00           N  
HETATM   71  N71 UNK     1      -3.342  -1.291   4.454  1.00  0.00           N  
HETATM   72  N72 UNK     1      -4.420  -3.015   2.196  1.00  0.00           N  
HETATM   73  F73 UNK     1      -8.429   0.107   7.602  1.00  0.00           F  
HETATM   74  F74 UNK     1      -6.753   0.954   8.640  1.00  0.00           F  
HETATM   75  H75 UNK     1      -5.483  -1.312   8.128  1.00  0.00           H  
HETATM   76  H76 UNK     1      -6.964  -1.613   8.972  1.00  0.00           H  
HETATM   77  H77 UNK     1      -7.825  -3.833   5.142  1.00  0.00           H  
HETATM   78  H78 UNK     1      -6.669  -4.154   2.973  1.00  0.00           H  
HETATM   79  F79 UNK     1       7.347  -2.774   9.982  1.00  0.00           F  
HETATM   80  C80 UNK     1       7.706  -3.554   8.962  1.00  0.00           C  
HETATM   81  C81 UNK     1       6.845  -3.258   7.720  1.00  0.00           C  
HETATM   82  O82 UNK     1       7.218  -4.090   6.612  1.00  0.00           O  
HETATM   83  C83 UNK     1       6.552  -3.951   5.416  1.00  0.00           C  
HETATM   84  C84 UNK     1       6.933  -4.753   4.359  1.00  0.00           C  
HETATM   85  C85 UNK     1       6.275  -4.615   3.143  1.00  0.00           C  
HETATM   86  C86 UNK     1       5.247  -3.682   2.983  1.00  0.00           C  
HETATM   87  C87 UNK     1       4.909  -2.927   4.138  1.00  0.00           C  
HETATM   88  N88 UNK     1       5.556  -3.050   5.318  1.00  0.00           N  
HETATM   89  N89 UNK     1       3.889  -1.975   4.211  1.00  0.00           N  
HETATM   90  N90 UNK     1       4.636  -3.560   1.716  1.00  0.00           N  
HETATM   91  F91 UNK     1       7.572  -4.819   9.363  1.00  0.00           F  
HETATM   92  F92 UNK     1       9.001  -3.332   8.729  1.00  0.00           F  
HETATM   93  H93 UNK     1       5.794  -3.418   7.968  1.00  0.00           H  
HETATM   94  H94 UNK     1       6.958  -2.206   7.451  1.00  0.00           H  
HETATM   95  H95 UNK     1       7.734  -5.464   4.486  1.00  0.00           H  
HETATM   96  H96 UNK     1       6.575  -5.230   2.307  1.00  0.00           H  
HETATM   97  F97 UNK     1      -2.714   5.272   7.364  1.00  0.00           F  
HETATM   98  C98 UNK     1      -2.212   5.789   8.485  1.00  0.00           C  
HETATM   99  C99 UNK     1      -0.666   5.737   8.541  1.00  0.00           C  
HETATM  100 O100 UNK     1      -0.026   6.561   7.553  1.00  0.00           O  
HETATM  101 C101 UNK     1       0.148   6.093   6.270  1.00  0.00           C  
HETATM  102 C102 UNK     1       0.636   6.964   5.318  1.00  0.00           C  
HETATM  103 C103 UNK     1       0.807   6.505   4.018  1.00  0.00           C  
HETATM  104 C104 UNK     1       0.491   5.189   3.669  1.00  0.00           C  
HETATM  105 C105 UNK     1       0.031   4.363   4.729  1.00  0.00           C  
HETATM  106 N106 UNK     1      -0.143   4.808   5.993  1.00  0.00           N  
HETATM  107 N107 UNK     1      -0.280   3.007   4.619  1.00  0.00           N  
HETATM  108 N108 UNK     1       0.655   4.800   2.322  1.00  0.00           N  
HETATM  109 F109 UNK     1      -2.736   5.107   9.504  1.00  0.00           F  
HETATM  110 F110 UNK     1      -2.655   7.043   8.583  1.00  0.00           F  
HETATM  111 H111 UNK     1      -0.353   6.126   9.511  1.00  0.00           H  
HETATM  112 H112 UNK     1      -0.307   4.707   8.520  1.00  0.00           H  
HETATM  113 H113 UNK     1       0.867   7.981   5.589  1.00  0.00           H  
HETATM  114 H114 UNK     1       1.177   7.185   3.264  1.00  0.00           H  
HETATM  115 F115 UNK     1      -1.722  -8.045  -8.256  1.00  0.00           F  
HETATM  116 C116 UNK     1      -2.466  -7.370  -7.378  1.00  0.00           C  
HETATM  117 C117 UNK     1      -2.610  -8.151  -6.050  1.00  0.00           C  
HETATM  118 O118 UNK     1      -1.354  -8.522  -5.458  1.00  0.00           O  
HETATM  119 C119 UNK     1      -0.658  -7.617  -4.689  1.00  0.00           C  
HETATM  120 C120 UNK     1       0.604  -7.966  -4.254  1.00  0.00           C  
HETATM  121 C121 UNK     1       1.319  -7.058  -3.483  1.00  0.00           C  
HETATM  122 C122 UNK     1       0.784  -5.811  -3.152  1.00  0.00           C  
HETATM  123 C123 UNK     1      -0.538  -5.566  -3.611  1.00  0.00           C  
HETATM  124 N124 UNK     1      -1.233  -6.442  -4.370  1.00  0.00           N  
HETATM  125 N125 UNK     1      -1.295  -4.426  -3.335  1.00  0.00           N  
HETATM  126 N126 UNK     1       1.578  -4.936  -2.378  1.00  0.00           N  
HETATM  127 F127 UNK     1      -3.661  -7.183  -7.938  1.00  0.00           F  
HETATM  128 F128 UNK     1      -1.911  -6.168  -7.222  1.00  0.00           F  
HETATM  129 H129 UNK     1      -3.258  -7.620  -5.351  1.00  0.00           H  
HETATM  130 H130 UNK     1      -3.130  -9.085  -6.266  1.00  0.00           H  
HETATM  131 H131 UNK     1       1.019  -8.924  -4.522  1.00  0.00           H  
HETATM  132 H132 UNK     1       2.313  -7.321  -3.148  1.00  0.00           H  
HETATM  133 F133 UNK     1      -9.017   2.417  -3.324  1.00  0.00           F  
HETATM  134 C134 UNK     1      -9.757   2.184  -4.407  1.00  0.00           C  
HETATM  135 C135 UNK     1      -8.944   1.587  -5.580  1.00  0.00           C  
HETATM  136 O136 UNK     1      -7.959   2.486  -6.115  1.00  0.00           O  
HETATM  137 C137 UNK     1      -6.726   2.600  -5.514  1.00  0.00           C  
HETATM  138 C138 UNK     1      -5.861   3.568  -5.982  1.00  0.00           C  
HETATM  139 C139 UNK     1      -4.614   3.697  -5.384  1.00  0.00           C  
HETATM  140 C140 UNK     1      -4.235   2.874  -4.320  1.00  0.00           C  
HETATM  141 C141 UNK     1      -5.179   1.880  -3.942  1.00  0.00           C  
HETATM  142 N142 UNK     1      -6.396   1.757  -4.517  1.00  0.00           N  
HETATM  143 N143 UNK     1      -4.974   0.915  -2.954  1.00  0.00           N  
HETATM  144 N144 UNK     1      -2.953   3.067  -3.758  1.00  0.00           N  
HETATM  145 F145 UNK     1     -10.332   3.336  -4.756  1.00  0.00           F  
HETATM  146 F146 UNK     1     -10.734   1.351  -4.047  1.00  0.00           F  
HETATM  147 H147 UNK     1      -8.521   0.617  -5.311  1.00  0.00           H  
HETATM  148 H148 UNK     1      -9.637   1.376  -6.395  1.00  0.00           H  
HETATM  149 H149 UNK     1      -6.163   4.209  -6.794  1.00  0.00           H  
HETATM  150 H150 UNK     1      -3.936   4.458  -5.741  1.00  0.00           H  
HETATM  151 F151 UNK     1       7.516   1.954  -7.943  1.00  0.00           F  
HETATM  152 C152 UNK     1       7.688   1.355  -6.763  1.00  0.00           C  
HETATM  153 C153 UNK     1       8.373   2.303  -5.750  1.00  0.00           C  
HETATM  154 O154 UNK     1       7.678   3.548  -5.565  1.00  0.00           O  
HETATM  155 C155 UNK     1       6.605   3.617  -4.705  1.00  0.00           C  
HETATM  156 C156 UNK     1       5.869   4.784  -4.673  1.00  0.00           C  
HETATM  157 C157 UNK     1       4.777   4.862  -3.818  1.00  0.00           C  
HETATM  158 C158 UNK     1       4.428   3.785  -2.994  1.00  0.00           C  
HETATM  159 C159 UNK     1       5.248   2.635  -3.098  1.00  0.00           C  
HETATM  160 N160 UNK     1       6.307   2.553  -3.936  1.00  0.00           N  
HETATM  161 N161 UNK     1       5.048   1.456  -2.377  1.00  0.00           N  
HETATM  162 N162 UNK     1       3.296   3.867  -2.159  1.00  0.00           N  
HETATM  163 F163 UNK     1       8.446   0.279  -6.977  1.00  0.00           F  
HETATM  164 F164 UNK     1       6.495   0.921  -6.356  1.00  0.00           F  
HETATM  165 H165 UNK     1       8.568   1.793  -4.805  1.00  0.00           H  
HETATM  166 H166 UNK     1       9.357   2.559  -6.142  1.00  0.00           H  
HETATM  167 H167 UNK     1       6.146   5.611  -5.308  1.00  0.00           H  
HETATM  168 H168 UNK     1       4.192   5.770  -3.789  1.00  0.00           H  
CONECT    1    2   10   71
CONECT    2    1    3    9
CONECT    3    2    4   11
CONECT    4    3    5    6
CONECT    5    4   12   89
CONECT    6    4    7   13
CONECT    7    6    8    9
CONECT    8    7   14  107
CONECT    9    2    7   15
CONECT   10    1
CONECT   11    3
CONECT   12    5
CONECT   13    6
CONECT   14    8
CONECT   15    9
CONECT   16   17   25   72
CONECT   17   16   18   24
CONECT   18   17   19   26
CONECT   19   18   20   21
CONECT   20   19   27  143
CONECT   21   19   22   28
CONECT   22   21   23   24
CONECT   23   22   29  125
CONECT   24   17   22   30
CONECT   25   16
CONECT   26   18
CONECT   27   20
CONECT   28   21
CONECT   29   23
CONECT   30   24
CONECT   31   32   40   90
CONECT   32   31   33   39
CONECT   33   32   34   41
CONECT   34   33   35   36
CONECT   35   34   42  126
CONECT   36   34   37   43
CONECT   37   36   38   39
CONECT   38   37   44  161
CONECT   39   32   37   45
CONECT   40   31
CONECT   41   33
CONECT   42   35
CONECT   43   36
CONECT   44   38
CONECT   45   39
CONECT   46   47   55  108
CONECT   47   46   48   54
CONECT   48   47   49   56
CONECT   49   48   50   51
CONECT   50   49   57  162
CONECT   51   49   52   58
CONECT   52   51   53   54
CONECT   53   52   59  144
CONECT   54   47   52   60
CONECT   55   46
CONECT   56   48
CONECT   57   50
CONECT   58   51
CONECT   59   53
CONECT   60   54
CONECT   61   62
CONECT   62   61   63   73   74
CONECT   63   62   64   75   76
CONECT   64   63   65
CONECT   65   64   66   70
CONECT   66   65   67   77
CONECT   67   66   68   78
CONECT   68   67   69   72
CONECT   69   68   70   71
CONECT   70   65   69
CONECT   71    1   69
CONECT   72   16   68
CONECT   73   62
CONECT   74   62
CONECT   75   63
CONECT   76   63
CONECT   77   66
CONECT   78   67
CONECT   79   80
CONECT   80   79   81   91   92
CONECT   81   80   82   93   94
CONECT   82   81   83
CONECT   83   82   84   88
CONECT   84   83   85   95
CONECT   85   84   86   96
CONECT   86   85   87   90
CONECT   87   86   88   89
CONECT   88   83   87
CONECT   89    5   87
CONECT   90   31   86
CONECT   91   80
CONECT   92   80
CONECT   93   81
CONECT   94   81
CONECT   95   84
CONECT   96   85
CONECT   97   98
CONECT   98   97   99  109  110
CONECT   99   98  100  111  112
CONECT  100   99  101
CONECT  101  100  102  106
CONECT  102  101  103  113
CONECT  103  102  104  114
CONECT  104  103  105  108
CONECT  105  104  106  107
CONECT  106  101  105
CONECT  107    8  105
CONECT  108   46  104
CONECT  109   98
CONECT  110   98
CONECT  111   99
CONECT  112   99
CONECT  113  102
CONECT  114  103
CONECT  115  116
CONECT  116  115  117  127  128
CONECT  117  116  118  129  130
CONECT  118  117  119
CONECT  119  118  120  124
CONECT  120  119  121  131
CONECT  121  120  122  132
CONECT  122  121  123  126
CONECT  123  122  124  125
CONECT  124  119  123
CONECT  125   23  123
CONECT  126   35  122
CONECT  127  116
CONECT  128  116
CONECT  129  117
CONECT  130  117
CONECT  131  120
CONECT  132  121
CONECT  133  134
CONECT  134  133  135  145  146
CONECT  135  134  136  147  148
CONECT  136  135  137
CONECT  137  136  138  142
CONECT  138  137  139  149
CONECT  139  138  140  150
CONECT  140  139  141  144
CONECT  141  140  142  143
CONECT  142  137  141
CONECT  143   20  141
CONECT  144   53  140
CONECT  145  134
CONECT  146  134
CONECT  147  135
CONECT  148  135
CONECT  149  138
CONECT  150  139
CONECT  151  152
CONECT  152  151  153  163  164
CONECT  153  152  154  165  166
CONECT  154  153  155
CONECT  155  154  156  160
CONECT  156  155  157  167
CONECT  157  156  158  168
CONECT  158  157  159  162
CONECT  159  158  160  161
CONECT  160  155  159
CONECT  161   38  159
CONECT  162   50  158
CONECT  163  152
CONECT  164  152
CONECT  165  153
CONECT  166  153
CONECT  167  156
CONECT  168  157
MASTER        0    0    0    0    0    0    0    3  168    0  168    0
END
