# Supplementary material for: An evolutionary algorithm for the discovery of porous organic cages
Source: Chem Sci. 2018 Sep 11;9(45):8513–27. doi: 10.1039/c8sc03560a (PMC6251339; doi:10.1039/c8sc03560a)
Supplement: Supplementary file 1 [file SC-009-C8SC03560A-s001.zip › Best_five/Case_Study1/RunC_4.pdb]

HEADER    CSD ENTRY RDKit          3D
CRYST1   1.0000   1.0000   1.0000  90.00  90.00  90.00          
SCALE1      1.000000  0.000000  0.000000       0.000000
SCALE2      0.000000  1.000000  0.000000       0.000000
SCALE3      0.000000  0.000000  1.000000       0.000000
HETATM    1  C1  UNK     1      -2.336  -1.728   4.245  1.00  0.00           C  
HETATM    2  C2  UNK     1      -1.173  -0.829   4.216  1.00  0.00           C  
HETATM    3  C3  UNK     1       0.117  -1.372   4.215  1.00  0.00           C  
HETATM    4  C4  UNK     1       1.260  -0.559   4.231  1.00  0.00           C  
HETATM    5  C5  UNK     1       2.619  -1.117   4.274  1.00  0.00           C  
HETATM    6  C6  UNK     1       1.085   0.830   4.234  1.00  0.00           C  
HETATM    7  C7  UNK     1      -0.191   1.413   4.235  1.00  0.00           C  
HETATM    8  C8  UNK     1      -0.388   2.869   4.280  1.00  0.00           C  
HETATM    9  C9  UNK     1      -1.306   0.567   4.219  1.00  0.00           C  
HETATM   10  H10 UNK     1      -2.087  -2.788   4.237  1.00  0.00           H  
HETATM   11  H11 UNK     1       0.243  -2.447   4.221  1.00  0.00           H  
HETATM   12  H12 UNK     1       3.413  -0.372   4.277  1.00  0.00           H  
HETATM   13  H13 UNK     1       1.953   1.477   4.256  1.00  0.00           H  
HETATM   14  H14 UNK     1      -1.430   3.183   4.268  1.00  0.00           H  
HETATM   15  H15 UNK     1      -2.300   0.995   4.229  1.00  0.00           H  
HETATM   16  C16 UNK     1      -4.463  -2.145   1.257  1.00  0.00           C  
HETATM   17  C17 UNK     1      -3.920  -2.058  -0.106  1.00  0.00           C  
HETATM   18  C18 UNK     1      -4.233  -0.952  -0.905  1.00  0.00           C  
HETATM   19  C19 UNK     1      -3.776  -0.843  -2.226  1.00  0.00           C  
HETATM   20  C20 UNK     1      -4.134   0.291  -3.090  1.00  0.00           C  
HETATM   21  C21 UNK     1      -2.972  -1.869  -2.736  1.00  0.00           C  
HETATM   22  C22 UNK     1      -2.635  -2.993  -1.968  1.00  0.00           C  
HETATM   23  C23 UNK     1      -1.826  -4.097  -2.505  1.00  0.00           C  
HETATM   24  C24 UNK     1      -3.114  -3.066  -0.655  1.00  0.00           C  
HETATM   25  H25 UNK     1      -5.040  -1.278   1.572  1.00  0.00           H  
HETATM   26  H26 UNK     1      -4.861  -0.167  -0.504  1.00  0.00           H  
HETATM   27  H27 UNK     1      -3.697   0.255  -4.087  1.00  0.00           H  
HETATM   28  H28 UNK     1      -2.614  -1.810  -3.756  1.00  0.00           H  
HETATM   29  H29 UNK     1      -1.637  -4.903  -1.798  1.00  0.00           H  
HETATM   30  H30 UNK     1      -2.872  -3.927  -0.046  1.00  0.00           H  
HETATM   31  C31 UNK     1       4.063  -2.741   1.297  1.00  0.00           C  
HETATM   32  C32 UNK     1       3.728  -2.312  -0.069  1.00  0.00           C  
HETATM   33  C33 UNK     1       2.919  -3.128  -0.868  1.00  0.00           C  
HETATM   34  C34 UNK     1       2.602  -2.784  -2.190  1.00  0.00           C  
HETATM   35  C35 UNK     1       1.790  -3.657  -3.051  1.00  0.00           C  
HETATM   36  C36 UNK     1       3.104  -1.582  -2.701  1.00  0.00           C  
HETATM   37  C37 UNK     1       3.920  -0.738  -1.933  1.00  0.00           C  
HETATM   38  C38 UNK     1       4.488   0.507  -2.471  1.00  0.00           C  
HETATM   39  C39 UNK     1       4.215  -1.117  -0.619  1.00  0.00           C  
HETATM   40  H40 UNK     1       3.590  -3.670   1.608  1.00  0.00           H  
HETATM   41  H41 UNK     1       2.539  -4.058  -0.466  1.00  0.00           H  
HETATM   42  H42 UNK     1       1.575  -3.250  -4.037  1.00  0.00           H  
HETATM   43  H43 UNK     1       2.878  -1.301  -3.722  1.00  0.00           H  
HETATM   44  H44 UNK     1       5.091   1.070  -1.762  1.00  0.00           H  
HETATM   45  H45 UNK     1       4.848  -0.485  -0.009  1.00  0.00           H  
HETATM   46  C46 UNK     1       0.335   4.913   1.304  1.00  0.00           C  
HETATM   47  C47 UNK     1       0.148   4.395  -0.059  1.00  0.00           C  
HETATM   48  C48 UNK     1       1.268   4.116  -0.851  1.00  0.00           C  
HETATM   49  C49 UNK     1       1.142   3.661  -2.171  1.00  0.00           C  
HETATM   50  C50 UNK     1       2.310   3.404  -3.026  1.00  0.00           C  
HETATM   51  C51 UNK     1      -0.145   3.474  -2.688  1.00  0.00           C  
HETATM   52  C52 UNK     1      -1.291   3.743  -1.927  1.00  0.00           C  
HETATM   53  C53 UNK     1      -2.647   3.593  -2.474  1.00  0.00           C  
HETATM   54  C54 UNK     1      -1.124   4.195  -0.613  1.00  0.00           C  
HETATM   55  H55 UNK     1       1.373   4.979   1.626  1.00  0.00           H  
HETATM   56  H56 UNK     1       2.260   4.270  -0.445  1.00  0.00           H  
HETATM   57  H57 UNK     1       2.072   3.006  -4.011  1.00  0.00           H  
HETATM   58  H58 UNK     1      -0.265   3.131  -3.708  1.00  0.00           H  
HETATM   59  H59 UNK     1      -3.447   3.792  -1.764  1.00  0.00           H  
HETATM   60  H60 UNK     1      -1.996   4.415  -0.010  1.00  0.00           H  
HETATM   61  N61 UNK     1      -3.547  -1.327   4.292  1.00  0.00           N  
HETATM   62  C62 UNK     1      -4.572  -2.285   4.378  1.00  0.00           C  
HETATM   63  C63 UNK     1      -4.906  -3.159   3.305  1.00  0.00           C  
HETATM   64  N64 UNK     1      -4.301  -3.153   2.027  1.00  0.00           N  
HETATM   65  C65 UNK     1      -5.920  -4.091   3.554  1.00  0.00           C  
HETATM   66  N66 UNK     1      -6.600  -4.194   4.718  1.00  0.00           N  
HETATM   67  C67 UNK     1      -6.273  -3.340   5.709  1.00  0.00           C  
HETATM   68  C68 UNK     1      -5.277  -2.384   5.587  1.00  0.00           C  
HETATM   69  F69 UNK     1      -5.000  -1.573   6.639  1.00  0.00           F  
HETATM   70  H70 UNK     1      -6.220  -4.788   2.785  1.00  0.00           H  
HETATM   71  H71 UNK     1      -6.829  -3.440   6.630  1.00  0.00           H  
HETATM   72  N72 UNK     1       2.876  -2.367   4.320  1.00  0.00           N  
HETATM   73  C73 UNK     1       4.216  -2.779   4.416  1.00  0.00           C  
HETATM   74  C74 UNK     1       5.150  -2.631   3.351  1.00  0.00           C  
HETATM   75  N75 UNK     1       4.856  -2.105   2.072  1.00  0.00           N  
HETATM   76  C76 UNK     1       6.460  -3.051   3.610  1.00  0.00           C  
HETATM   77  N77 UNK     1       6.876  -3.595   4.775  1.00  0.00           N  
HETATM   78  C78 UNK     1       5.965  -3.737   5.758  1.00  0.00           C  
HETATM   79  C79 UNK     1       4.641  -3.347   5.626  1.00  0.00           C  
HETATM   80  F80 UNK     1       3.790  -3.514   6.670  1.00  0.00           F  
HETATM   81  H81 UNK     1       7.220  -2.963   2.846  1.00  0.00           H  
HETATM   82  H82 UNK     1       6.319  -4.174   6.680  1.00  0.00           H  
HETATM   83  N83 UNK     1       0.564   3.717   4.339  1.00  0.00           N  
HETATM   84  C84 UNK     1       0.248   5.084   4.422  1.00  0.00           C  
HETATM   85  C85 UNK     1      -0.334   5.809   3.344  1.00  0.00           C  
HETATM   86  N86 UNK     1      -0.623   5.281   2.065  1.00  0.00           N  
HETATM   87  C87 UNK     1      -0.632   7.154   3.589  1.00  0.00           C  
HETATM   88  N88 UNK     1      -0.387   7.796   4.753  1.00  0.00           N  
HETATM   89  C89 UNK     1       0.179   7.086   5.750  1.00  0.00           C  
HETATM   90  C90 UNK     1       0.508   5.745   5.632  1.00  0.00           C  
HETATM   91  F91 UNK     1       1.064   5.100   6.689  1.00  0.00           F  
HETATM   92  H92 UNK     1      -1.079   7.762   2.815  1.00  0.00           H  
HETATM   93  H93 UNK     1       0.366   7.619   6.671  1.00  0.00           H  
HETATM   94  N94 UNK     1      -1.380  -4.140  -3.700  1.00  0.00           N  
HETATM   95  C95 UNK     1      -0.663  -5.277  -4.112  1.00  0.00           C  
HETATM   96  C96 UNK     1       0.632  -5.596  -3.616  1.00  0.00           C  
HETATM   97  N97 UNK     1       1.373  -4.813  -2.701  1.00  0.00           N  
HETATM   98  C98 UNK     1       1.202  -6.786  -4.083  1.00  0.00           C  
HETATM   99  N99 UNK     1       0.618  -7.619  -4.973  1.00  0.00           N  
HETATM  100 C100 UNK     1      -0.600  -7.279  -5.440  1.00  0.00           C  
HETATM  101 C101 UNK     1      -1.272  -6.135  -5.041  1.00  0.00           C  
HETATM  102 F102 UNK     1      -2.504  -5.874  -5.548  1.00  0.00           F  
HETATM  103 H103 UNK     1       2.181  -7.092  -3.742  1.00  0.00           H  
HETATM  104 H104 UNK     1      -1.047  -7.959  -6.152  1.00  0.00           H  
HETATM  105 N105 UNK     1      -4.900   1.248  -2.732  1.00  0.00           N  
HETATM  106 C106 UNK     1      -5.203   2.255  -3.664  1.00  0.00           C  
HETATM  107 C107 UNK     1      -4.239   3.197  -4.124  1.00  0.00           C  
HETATM  108 N108 UNK     1      -2.897   3.273  -3.686  1.00  0.00           N  
HETATM  109 C109 UNK     1      -4.676   4.116  -5.084  1.00  0.00           C  
HETATM  110 N110 UNK     1      -5.934   4.176  -5.573  1.00  0.00           N  
HETATM  111 C111 UNK     1      -6.829   3.282  -5.107  1.00  0.00           C  
HETATM  112 C112 UNK     1      -6.512   2.314  -4.166  1.00  0.00           C  
HETATM  113 F113 UNK     1      -7.469   1.442  -3.758  1.00  0.00           F  
HETATM  114 H114 UNK     1      -3.994   4.856  -5.479  1.00  0.00           H  
HETATM  115 H115 UNK     1      -7.828   3.348  -5.512  1.00  0.00           H  
HETATM  116 N116 UNK     1       4.314   0.913  -3.669  1.00  0.00           N  
HETATM  117 C117 UNK     1       4.943   2.102  -4.078  1.00  0.00           C  
HETATM  118 C118 UNK     1       4.569   3.384  -3.584  1.00  0.00           C  
HETATM  119 N119 UNK     1       3.517   3.634  -2.674  1.00  0.00           N  
HETATM  120 C120 UNK     1       5.314   4.472  -4.051  1.00  0.00           C  
HETATM  121 N121 UNK     1       6.330   4.383  -4.938  1.00  0.00           N  
HETATM  122 C122 UNK     1       6.649   3.158  -5.402  1.00  0.00           C  
HETATM  123 C123 UNK     1       5.993   2.004  -5.003  1.00  0.00           C  
HETATM  124 F124 UNK     1       6.386   0.806  -5.508  1.00  0.00           F  
HETATM  125 H125 UNK     1       5.087   5.473  -3.712  1.00  0.00           H  
HETATM  126 H126 UNK     1       7.463   3.111  -6.111  1.00  0.00           H  
CONECT    1    2   10   61
CONECT    2    1    3    9
CONECT    3    2    4   11
CONECT    4    3    5    6
CONECT    5    4   12   72
CONECT    6    4    7   13
CONECT    7    6    8    9
CONECT    8    7   14   83
CONECT    9    2    7   15
CONECT   10    1
CONECT   11    3
CONECT   12    5
CONECT   13    6
CONECT   14    8
CONECT   15    9
CONECT   16   17   25   64
CONECT   17   16   18   24
CONECT   18   17   19   26
CONECT   19   18   20   21
CONECT   20   19   27  105
CONECT   21   19   22   28
CONECT   22   21   23   24
CONECT   23   22   29   94
CONECT   24   17   22   30
CONECT   25   16
CONECT   26   18
CONECT   27   20
CONECT   28   21
CONECT   29   23
CONECT   30   24
CONECT   31   32   40   75
CONECT   32   31   33   39
CONECT   33   32   34   41
CONECT   34   33   35   36
CONECT   35   34   42   97
CONECT   36   34   37   43
CONECT   37   36   38   39
CONECT   38   37   44  116
CONECT   39   32   37   45
CONECT   40   31
CONECT   41   33
CONECT   42   35
CONECT   43   36
CONECT   44   38
CONECT   45   39
CONECT   46   47   55   86
CONECT   47   46   48   54
CONECT   48   47   49   56
CONECT   49   48   50   51
CONECT   50   49   57  119
CONECT   51   49   52   58
CONECT   52   51   53   54
CONECT   53   52   59  108
CONECT   54   47   52   60
CONECT   55   46
CONECT   56   48
CONECT   57   50
CONECT   58   51
CONECT   59   53
CONECT   60   54
CONECT   61    1   62
CONECT   62   61   63   68
CONECT   63   62   64   65
CONECT   64   16   63
CONECT   65   63   66   70
CONECT   66   65   67
CONECT   67   66   68   71
CONECT   68   62   67   69
CONECT   69   68
CONECT   70   65
CONECT   71   67
CONECT   72    5   73
CONECT   73   72   74   79
CONECT   74   73   75   76
CONECT   75   31   74
CONECT   76   74   77   81
CONECT   77   76   78
CONECT   78   77   79   82
CONECT   79   73   78   80
CONECT   80   79
CONECT   81   76
CONECT   82   78
CONECT   83    8   84
CONECT   84   83   85   90
CONECT   85   84   86   87
CONECT   86   46   85
CONECT   87   85   88   92
CONECT   88   87   89
CONECT   89   88   90   93
CONECT   90   84   89   91
CONECT   91   90
CONECT   92   87
CONECT   93   89
CONECT   94   23   95
CONECT   95   94   96  101
CONECT   96   95   97   98
CONECT   97   35   96
CONECT   98   96   99  103
CONECT   99   98  100
CONECT  100   99  101  104
CONECT  101   95  100  102
CONECT  102  101
CONECT  103   98
CONECT  104  100
CONECT  105   20  106
CONECT  106  105  107  112
CONECT  107  106  108  109
CONECT  108   53  107
CONECT  109  107  110  114
CONECT  110  109  111
CONECT  111  110  112  115
CONECT  112  106  111  113
CONECT  113  112
CONECT  114  109
CONECT  115  111
CONECT  116   38  117
CONECT  117  116  118  123
CONECT  118  117  119  120
CONECT  119   50  118
CONECT  120  118  121  125
CONECT  121  120  122
CONECT  122  121  123  126
CONECT  123  117  122  124
CONECT  124  123
CONECT  125  120
CONECT  126  122
MASTER        0    0    0    0    0    0    0    3  126    0  126    0
END
