# Supplementary material for: An evolutionary algorithm for the discovery of porous organic cages
Source: Chem Sci. 2018 Sep 11;9(45):8513–27. doi: 10.1039/c8sc03560a (PMC6251339; doi:10.1039/c8sc03560a)
Supplement: Supplementary file 1 [file SC-009-C8SC03560A-s001.zip › Best_five/Case_Study1/RunC_5.pdb]

HEADER    CSD ENTRY RDKit          3D
CRYST1   1.0000   1.0000   1.0000  90.00  90.00  90.00          
SCALE1      1.000000  0.000000  0.000000       0.000000
SCALE2      0.000000  1.000000  0.000000       0.000000
SCALE3      0.000000  0.000000  1.000000       0.000000
HETATM    1  C1  UNK     1      -2.224  -1.989   4.435  1.00  0.00           C  
HETATM    2  C2  UNK     1      -1.115  -1.024   4.420  1.00  0.00           C  
HETATM    3  C3  UNK     1       0.205  -1.488   4.436  1.00  0.00           C  
HETATM    4  C4  UNK     1       1.295  -0.606   4.472  1.00  0.00           C  
HETATM    5  C5  UNK     1       2.684  -1.083   4.546  1.00  0.00           C  
HETATM    6  C6  UNK     1       1.036   0.769   4.476  1.00  0.00           C  
HETATM    7  C7  UNK     1      -0.272   1.273   4.460  1.00  0.00           C  
HETATM    8  C8  UNK     1      -0.558   2.713   4.516  1.00  0.00           C  
HETATM    9  C9  UNK     1      -1.333   0.361   4.425  1.00  0.00           C  
HETATM   10  H10 UNK     1      -1.919  -3.032   4.491  1.00  0.00           H  
HETATM   11  H11 UNK     1       0.397  -2.553   4.442  1.00  0.00           H  
HETATM   12  H12 UNK     1       3.430  -0.297   4.646  1.00  0.00           H  
HETATM   13  H13 UNK     1       1.862   1.468   4.513  1.00  0.00           H  
HETATM   14  H14 UNK     1      -1.617   2.964   4.562  1.00  0.00           H  
HETATM   15  H15 UNK     1      -2.351   0.728   4.420  1.00  0.00           H  
HETATM   16  C16 UNK     1      -4.286  -2.474   1.445  1.00  0.00           C  
HETATM   17  C17 UNK     1      -3.712  -2.333   0.099  1.00  0.00           C  
HETATM   18  C18 UNK     1      -4.035  -1.215  -0.681  1.00  0.00           C  
HETATM   19  C19 UNK     1      -3.530  -1.052  -1.979  1.00  0.00           C  
HETATM   20  C20 UNK     1      -3.910   0.081  -2.833  1.00  0.00           C  
HETATM   21  C21 UNK     1      -2.666  -2.031  -2.484  1.00  0.00           C  
HETATM   22  C22 UNK     1      -2.326  -3.168  -1.738  1.00  0.00           C  
HETATM   23  C23 UNK     1      -1.464  -4.229  -2.278  1.00  0.00           C  
HETATM   24  C24 UNK     1      -2.856  -3.299  -0.450  1.00  0.00           C  
HETATM   25  H25 UNK     1      -4.874  -1.622   1.782  1.00  0.00           H  
HETATM   26  H26 UNK     1      -4.705  -0.463  -0.285  1.00  0.00           H  
HETATM   27  H27 UNK     1      -3.401   0.115  -3.795  1.00  0.00           H  
HETATM   28  H28 UNK     1      -2.269  -1.928  -3.486  1.00  0.00           H  
HETATM   29  H29 UNK     1      -1.315  -5.076  -1.611  1.00  0.00           H  
HETATM   30  H30 UNK     1      -2.607  -4.171   0.140  1.00  0.00           H  
HETATM   31  C31 UNK     1       4.328  -2.655   1.635  1.00  0.00           C  
HETATM   32  C32 UNK     1       3.991  -2.238   0.266  1.00  0.00           C  
HETATM   33  C33 UNK     1       3.230  -3.084  -0.549  1.00  0.00           C  
HETATM   34  C34 UNK     1       2.896  -2.735  -1.866  1.00  0.00           C  
HETATM   35  C35 UNK     1       2.138  -3.634  -2.747  1.00  0.00           C  
HETATM   36  C36 UNK     1       3.326  -1.495  -2.353  1.00  0.00           C  
HETATM   37  C37 UNK     1       4.100  -0.625  -1.571  1.00  0.00           C  
HETATM   38  C38 UNK     1       4.601   0.656  -2.086  1.00  0.00           C  
HETATM   39  C39 UNK     1       4.421  -1.014  -0.266  1.00  0.00           C  
HETATM   40  H40 UNK     1       3.866  -3.588   1.954  1.00  0.00           H  
HETATM   41  H41 UNK     1       2.897  -4.038  -0.162  1.00  0.00           H  
HETATM   42  H42 UNK     1       1.876  -3.208  -3.714  1.00  0.00           H  
HETATM   43  H43 UNK     1       3.082  -1.204  -3.366  1.00  0.00           H  
HETATM   44  H44 UNK     1       5.245   1.201  -1.399  1.00  0.00           H  
HETATM   45  H45 UNK     1       5.017  -0.357   0.353  1.00  0.00           H  
HETATM   46  C46 UNK     1       0.110   4.872   1.607  1.00  0.00           C  
HETATM   47  C47 UNK     1      -0.011   4.362   0.234  1.00  0.00           C  
HETATM   48  C48 UNK     1       1.143   4.139  -0.527  1.00  0.00           C  
HETATM   49  C49 UNK     1       1.077   3.679  -1.851  1.00  0.00           C  
HETATM   50  C50 UNK     1       2.279   3.480  -2.673  1.00  0.00           C  
HETATM   51  C51 UNK     1      -0.185   3.427  -2.403  1.00  0.00           C  
HETATM   52  C52 UNK     1      -1.364   3.641  -1.675  1.00  0.00           C  
HETATM   53  C53 UNK     1      -2.696   3.423  -2.254  1.00  0.00           C  
HETATM   54  C54 UNK     1      -1.255   4.104  -0.358  1.00  0.00           C  
HETATM   55  H55 UNK     1       1.131   4.947   1.977  1.00  0.00           H  
HETATM   56  H56 UNK     1       2.114   4.337  -0.091  1.00  0.00           H  
HETATM   57  H57 UNK     1       2.092   3.041  -3.652  1.00  0.00           H  
HETATM   58  H58 UNK     1      -0.259   3.074  -3.423  1.00  0.00           H  
HETATM   59  H59 UNK     1      -3.521   3.597  -1.564  1.00  0.00           H  
HETATM   60  H60 UNK     1      -2.153   4.277   0.221  1.00  0.00           H  
HETATM   61  C61 UNK     1      -4.754  -0.636   6.780  1.00  0.00           C  
HETATM   62  N62 UNK     1      -5.044  -2.068   6.888  1.00  0.00           N  
HETATM   63  C63 UNK     1      -5.163  -2.897   5.728  1.00  0.00           C  
HETATM   64  N64 UNK     1      -5.992  -3.965   5.875  1.00  0.00           N  
HETATM   65  C65 UNK     1      -6.196  -4.804   4.853  1.00  0.00           C  
HETATM   66  C66 UNK     1      -5.587  -4.631   3.634  1.00  0.00           C  
HETATM   67  C67 UNK     1      -4.720  -3.564   3.445  1.00  0.00           C  
HETATM   68  C68 UNK     1      -4.452  -2.664   4.515  1.00  0.00           C  
HETATM   69  N69 UNK     1      -3.457  -1.656   4.404  1.00  0.00           N  
HETATM   70  N70 UNK     1      -4.128  -3.509   2.175  1.00  0.00           N  
HETATM   71  C71 UNK     1      -5.464  -2.538   8.215  1.00  0.00           C  
HETATM   72  C72 UNK     1      -6.946  -2.267   8.525  1.00  0.00           C  
HETATM   73  H73 UNK     1      -3.688  -0.459   6.919  1.00  0.00           H  
HETATM   74  H74 UNK     1      -5.288  -0.061   7.537  1.00  0.00           H  
HETATM   75  H75 UNK     1      -5.044  -0.232   5.809  1.00  0.00           H  
HETATM   76  H76 UNK     1      -6.870  -5.630   5.027  1.00  0.00           H  
HETATM   77  H77 UNK     1      -5.778  -5.328   2.835  1.00  0.00           H  
HETATM   78  H78 UNK     1      -4.829  -2.078   8.974  1.00  0.00           H  
HETATM   79  H79 UNK     1      -5.272  -3.609   8.300  1.00  0.00           H  
HETATM   80  H80 UNK     1      -7.598  -2.760   7.804  1.00  0.00           H  
HETATM   81  H81 UNK     1      -7.172  -1.200   8.503  1.00  0.00           H  
HETATM   82  H82 UNK     1      -7.208  -2.640   9.514  1.00  0.00           H  
HETATM   83  C83 UNK     1       4.510  -3.375   8.415  1.00  0.00           C  
HETATM   84  N84 UNK     1       3.969  -3.383   7.051  1.00  0.00           N  
HETATM   85  C85 UNK     1       4.854  -3.146   5.960  1.00  0.00           C  
HETATM   86  N86 UNK     1       6.173  -3.367   6.202  1.00  0.00           N  
HETATM   87  C87 UNK     1       7.068  -3.154   5.228  1.00  0.00           C  
HETATM   88  C88 UNK     1       6.701  -2.712   3.978  1.00  0.00           C  
HETATM   89  C89 UNK     1       5.363  -2.471   3.699  1.00  0.00           C  
HETATM   90  C90 UNK     1       4.380  -2.667   4.708  1.00  0.00           C  
HETATM   91  N91 UNK     1       3.016  -2.316   4.519  1.00  0.00           N  
HETATM   92  N92 UNK     1       5.101  -1.995   2.407  1.00  0.00           N  
HETATM   93  C93 UNK     1       2.889  -4.348   6.810  1.00  0.00           C  
HETATM   94  C94 UNK     1       1.555  -3.938   7.453  1.00  0.00           C  
HETATM   95  H95 UNK     1       3.726  -3.226   9.156  1.00  0.00           H  
HETATM   96  H96 UNK     1       5.225  -2.560   8.542  1.00  0.00           H  
HETATM   97  H97 UNK     1       5.034  -4.307   8.631  1.00  0.00           H  
HETATM   98  H98 UNK     1       8.104  -3.344   5.468  1.00  0.00           H  
HETATM   99  H99 UNK     1       7.453  -2.549   3.224  1.00  0.00           H  
HETATM  100 H100 UNK     1       3.198  -5.318   7.202  1.00  0.00           H  
HETATM  101 H101 UNK     1       2.727  -4.518   5.745  1.00  0.00           H  
HETATM  102 H102 UNK     1       1.626  -3.875   8.538  1.00  0.00           H  
HETATM  103 H103 UNK     1       0.775  -4.663   7.219  1.00  0.00           H  
HETATM  104 H104 UNK     1       1.224  -2.968   7.080  1.00  0.00           H  
HETATM  105 C105 UNK     1       0.356   5.559   8.387  1.00  0.00           C  
HETATM  106 N106 UNK     1       0.685   5.047   7.051  1.00  0.00           N  
HETATM  107 C107 UNK     1       0.063   5.655   5.921  1.00  0.00           C  
HETATM  108 N108 UNK     1      -0.435   6.906   6.114  1.00  0.00           N  
HETATM  109 C109 UNK     1      -1.031   7.547   5.101  1.00  0.00           C  
HETATM  110 C110 UNK     1      -1.163   6.982   3.854  1.00  0.00           C  
HETATM  111 C111 UNK     1      -0.674   5.704   3.622  1.00  0.00           C  
HETATM  112 C112 UNK     1      -0.054   4.978   4.676  1.00  0.00           C  
HETATM  113 N113 UNK     1       0.340   3.621   4.529  1.00  0.00           N  
HETATM  114 N114 UNK     1      -0.888   5.215   2.325  1.00  0.00           N  
HETATM  115 C115 UNK     1       2.092   4.654   6.891  1.00  0.00           C  
HETATM  116 C116 UNK     1       3.045   5.820   6.575  1.00  0.00           C  
HETATM  117 H117 UNK     1       0.651   4.852   9.163  1.00  0.00           H  
HETATM  118 H118 UNK     1      -0.719   5.717   8.485  1.00  0.00           H  
HETATM  119 H119 UNK     1       0.845   6.517   8.571  1.00  0.00           H  
HETATM  120 H120 UNK     1      -1.407   8.538   5.305  1.00  0.00           H  
HETATM  121 H121 UNK     1      -1.651   7.532   3.065  1.00  0.00           H  
HETATM  122 H122 UNK     1       2.191   3.891   6.120  1.00  0.00           H  
HETATM  123 H123 UNK     1       2.422   4.150   7.801  1.00  0.00           H  
HETATM  124 H124 UNK     1       4.075   5.470   6.507  1.00  0.00           H  
HETATM  125 H125 UNK     1       3.008   6.586   7.351  1.00  0.00           H  
HETATM  126 H126 UNK     1       2.798   6.295   5.625  1.00  0.00           H  
HETATM  127 C127 UNK     1      -2.027  -4.899  -6.314  1.00  0.00           C  
HETATM  128 N128 UNK     1      -1.987  -6.042  -5.397  1.00  0.00           N  
HETATM  129 C129 UNK     1      -0.708  -6.245  -4.809  1.00  0.00           C  
HETATM  130 N130 UNK     1      -0.051  -7.380  -5.167  1.00  0.00           N  
HETATM  131 C131 UNK     1       1.153  -7.637  -4.639  1.00  0.00           C  
HETATM  132 C132 UNK     1       1.759  -6.786  -3.744  1.00  0.00           C  
HETATM  133 C133 UNK     1       1.116  -5.617  -3.361  1.00  0.00           C  
HETATM  134 C134 UNK     1      -0.174  -5.315  -3.879  1.00  0.00           C  
HETATM  135 N135 UNK     1      -0.930  -4.196  -3.438  1.00  0.00           N  
HETATM  136 N136 UNK     1       1.813  -4.828  -2.435  1.00  0.00           N  
HETATM  137 C137 UNK     1      -2.744  -7.224  -5.835  1.00  0.00           C  
HETATM  138 C138 UNK     1      -4.261  -6.994  -5.909  1.00  0.00           C  
HETATM  139 H139 UNK     1      -3.047  -4.530  -6.424  1.00  0.00           H  
HETATM  140 H140 UNK     1      -1.643  -5.175  -7.297  1.00  0.00           H  
HETATM  141 H141 UNK     1      -1.439  -4.053  -5.958  1.00  0.00           H  
HETATM  142 H142 UNK     1       1.637  -8.552  -4.951  1.00  0.00           H  
HETATM  143 H143 UNK     1       2.730  -7.030  -3.343  1.00  0.00           H  
HETATM  144 H144 UNK     1      -2.556  -8.053  -5.150  1.00  0.00           H  
HETATM  145 H145 UNK     1      -2.376  -7.542  -6.813  1.00  0.00           H  
HETATM  146 H146 UNK     1      -4.778  -7.920  -6.164  1.00  0.00           H  
HETATM  147 H147 UNK     1      -4.526  -6.257  -6.667  1.00  0.00           H  
HETATM  148 H148 UNK     1      -4.655  -6.650  -4.952  1.00  0.00           H  
HETATM  149 C149 UNK     1      -8.895   1.631  -3.646  1.00  0.00           C  
HETATM  150 N150 UNK     1      -7.506   1.165  -3.558  1.00  0.00           N  
HETATM  151 C151 UNK     1      -6.474   2.068  -3.954  1.00  0.00           C  
HETATM  152 N152 UNK     1      -6.846   3.044  -4.825  1.00  0.00           N  
HETATM  153 C153 UNK     1      -5.940   3.932  -5.254  1.00  0.00           C  
HETATM  154 C154 UNK     1      -4.636   3.915  -4.819  1.00  0.00           C  
HETATM  155 C155 UNK     1      -4.229   2.952  -3.905  1.00  0.00           C  
HETATM  156 C156 UNK     1      -5.148   1.964  -3.451  1.00  0.00           C  
HETATM  157 N157 UNK     1      -4.789   0.953  -2.516  1.00  0.00           N  
HETATM  158 N158 UNK     1      -2.904   3.073  -3.464  1.00  0.00           N  
HETATM  159 C159 UNK     1      -7.330  -0.243  -3.937  1.00  0.00           C  
HETATM  160 C160 UNK     1      -7.178  -0.484  -5.449  1.00  0.00           C  
HETATM  161 H161 UNK     1      -8.987   2.646  -3.256  1.00  0.00           H  
HETATM  162 H162 UNK     1      -9.560   0.999  -3.056  1.00  0.00           H  
HETATM  163 H163 UNK     1      -9.240   1.646  -4.681  1.00  0.00           H  
HETATM  164 H164 UNK     1      -6.284   4.680  -5.953  1.00  0.00           H  
HETATM  165 H165 UNK     1      -3.943   4.661  -5.172  1.00  0.00           H  
HETATM  166 H166 UNK     1      -8.181  -0.816  -3.563  1.00  0.00           H  
HETATM  167 H167 UNK     1      -6.481  -0.674  -3.412  1.00  0.00           H  
HETATM  168 H168 UNK     1      -6.283  -0.003  -5.845  1.00  0.00           H  
HETATM  169 H169 UNK     1      -8.036  -0.101  -6.002  1.00  0.00           H  
HETATM  170 H170 UNK     1      -7.097  -1.550  -5.664  1.00  0.00           H  
HETATM  171 C171 UNK     1       7.985   1.084  -5.539  1.00  0.00           C  
HETATM  172 N172 UNK     1       6.588   1.118  -5.091  1.00  0.00           N  
HETATM  173 C173 UNK     1       6.074   2.325  -4.534  1.00  0.00           C  
HETATM  174 N174 UNK     1       6.751   3.462  -4.844  1.00  0.00           N  
HETATM  175 C175 UNK     1       6.340   4.634  -4.342  1.00  0.00           C  
HETATM  176 C176 UNK     1       5.247   4.733  -3.511  1.00  0.00           C  
HETATM  177 C177 UNK     1       4.536   3.591  -3.170  1.00  0.00           C  
HETATM  178 C178 UNK     1       4.947   2.324  -3.668  1.00  0.00           C  
HETATM  179 N179 UNK     1       4.333   1.113  -3.248  1.00  0.00           N  
HETATM  180 N180 UNK     1       3.457   3.799  -2.299  1.00  0.00           N  
HETATM  181 C181 UNK     1       5.652   0.321  -5.894  1.00  0.00           C  
HETATM  182 C182 UNK     1       5.794  -1.191  -5.666  1.00  0.00           C  
HETATM  183 H183 UNK     1       8.096   1.581  -6.504  1.00  0.00           H  
HETATM  184 H184 UNK     1       8.355   0.062  -5.620  1.00  0.00           H  
HETATM  185 H185 UNK     1       8.632   1.601  -4.828  1.00  0.00           H  
HETATM  186 H186 UNK     1       6.909   5.509  -4.618  1.00  0.00           H  
HETATM  187 H187 UNK     1       4.952   5.695  -3.125  1.00  0.00           H  
HETATM  188 H188 UNK     1       5.821   0.547  -6.948  1.00  0.00           H  
HETATM  189 H189 UNK     1       4.615   0.608  -5.712  1.00  0.00           H  
HETATM  190 H190 UNK     1       5.631  -1.445  -4.618  1.00  0.00           H  
HETATM  191 H191 UNK     1       6.780  -1.557  -5.951  1.00  0.00           H  
HETATM  192 H192 UNK     1       5.060  -1.741  -6.255  1.00  0.00           H  
CONECT    1    2   10   69
CONECT    2    1    3    9
CONECT    3    2    4   11
CONECT    4    3    5    6
CONECT    5    4   12   91
CONECT    6    4    7   13
CONECT    7    6    8    9
CONECT    8    7   14  113
CONECT    9    2    7   15
CONECT   10    1
CONECT   11    3
CONECT   12    5
CONECT   13    6
CONECT   14    8
CONECT   15    9
CONECT   16   17   25   70
CONECT   17   16   18   24
CONECT   18   17   19   26
CONECT   19   18   20   21
CONECT   20   19   27  157
CONECT   21   19   22   28
CONECT   22   21   23   24
CONECT   23   22   29  135
CONECT   24   17   22   30
CONECT   25   16
CONECT   26   18
CONECT   27   20
CONECT   28   21
CONECT   29   23
CONECT   30   24
CONECT   31   32   40   92
CONECT   32   31   33   39
CONECT   33   32   34   41
CONECT   34   33   35   36
CONECT   35   34   42  136
CONECT   36   34   37   43
CONECT   37   36   38   39
CONECT   38   37   44  179
CONECT   39   32   37   45
CONECT   40   31
CONECT   41   33
CONECT   42   35
CONECT   43   36
CONECT   44   38
CONECT   45   39
CONECT   46   47   55  114
CONECT   47   46   48   54
CONECT   48   47   49   56
CONECT   49   48   50   51
CONECT   50   49   57  180
CONECT   51   49   52   58
CONECT   52   51   53   54
CONECT   53   52   59  158
CONECT   54   47   52   60
CONECT   55   46
CONECT   56   48
CONECT   57   50
CONECT   58   51
CONECT   59   53
CONECT   60   54
CONECT   61   62   73   74   75
CONECT   62   61   63   71
CONECT   63   62   64   68
CONECT   64   63   65
CONECT   65   64   66   76
CONECT   66   65   67   77
CONECT   67   66   68   70
CONECT   68   63   67   69
CONECT   69    1   68
CONECT   70   16   67
CONECT   71   62   72   78   79
CONECT   72   71   80   81   82
CONECT   73   61
CONECT   74   61
CONECT   75   61
CONECT   76   65
CONECT   77   66
CONECT   78   71
CONECT   79   71
CONECT   80   72
CONECT   81   72
CONECT   82   72
CONECT   83   84   95   96   97
CONECT   84   83   85   93
CONECT   85   84   86   90
CONECT   86   85   87
CONECT   87   86   88   98
CONECT   88   87   89   99
CONECT   89   88   90   92
CONECT   90   85   89   91
CONECT   91    5   90
CONECT   92   31   89
CONECT   93   84   94  100  101
CONECT   94   93  102  103  104
CONECT   95   83
CONECT   96   83
CONECT   97   83
CONECT   98   87
CONECT   99   88
CONECT  100   93
CONECT  101   93
CONECT  102   94
CONECT  103   94
CONECT  104   94
CONECT  105  106  117  118  119
CONECT  106  105  107  115
CONECT  107  106  108  112
CONECT  108  107  109
CONECT  109  108  110  120
CONECT  110  109  111  121
CONECT  111  110  112  114
CONECT  112  107  111  113
CONECT  113    8  112
CONECT  114   46  111
CONECT  115  106  116  122  123
CONECT  116  115  124  125  126
CONECT  117  105
CONECT  118  105
CONECT  119  105
CONECT  120  109
CONECT  121  110
CONECT  122  115
CONECT  123  115
CONECT  124  116
CONECT  125  116
CONECT  126  116
CONECT  127  128  139  140  141
CONECT  128  127  129  137
CONECT  129  128  130  134
CONECT  130  129  131
CONECT  131  130  132  142
CONECT  132  131  133  143
CONECT  133  132  134  136
CONECT  134  129  133  135
CONECT  135   23  134
CONECT  136   35  133
CONECT  137  128  138  144  145
CONECT  138  137  146  147  148
CONECT  139  127
CONECT  140  127
CONECT  141  127
CONECT  142  131
CONECT  143  132
CONECT  144  137
CONECT  145  137
CONECT  146  138
CONECT  147  138
CONECT  148  138
CONECT  149  150  161  162  163
CONECT  150  149  151  159
CONECT  151  150  152  156
CONECT  152  151  153
CONECT  153  152  154  164
CONECT  154  153  155  165
CONECT  155  154  156  158
CONECT  156  151  155  157
CONECT  157   20  156
CONECT  158   53  155
CONECT  159  150  160  166  167
CONECT  160  159  168  169  170
CONECT  161  149
CONECT  162  149
CONECT  163  149
CONECT  164  153
CONECT  165  154
CONECT  166  159
CONECT  167  159
CONECT  168  160
CONECT  169  160
CONECT  170  160
CONECT  171  172  183  184  185
CONECT  172  171  173  181
CONECT  173  172  174  178
CONECT  174  173  175
CONECT  175  174  176  186
CONECT  176  175  177  187
CONECT  177  176  178  180
CONECT  178  173  177  179
CONECT  179   38  178
CONECT  180   50  177
CONECT  181  172  182  188  189
CONECT  182  181  190  191  192
CONECT  183  171
CONECT  184  171
CONECT  185  171
CONECT  186  175
CONECT  187  176
CONECT  188  181
CONECT  189  181
CONECT  190  182
CONECT  191  182
CONECT  192  182
MASTER        0    0    0    0    0    0    0    3  192    0  192    0
END
