# Supplementary material for: An evolutionary algorithm for the discovery of porous organic cages
Source: Chem Sci. 2018 Sep 11;9(45):8513–27. doi: 10.1039/c8sc03560a (PMC6251339; doi:10.1039/c8sc03560a)
Supplement: Supplementary file 1 [file SC-009-C8SC03560A-s001.zip › Best_five/Case_Study1/RunA_5.pdb]

HEADER    CSD ENTRY RDKit          3D
CRYST1   1.0000   1.0000   1.0000  90.00  90.00  90.00          
SCALE1      1.000000  0.000000  0.000000       0.000000
SCALE2      0.000000  1.000000  0.000000       0.000000
SCALE3      0.000000  0.000000  1.000000       0.000000
HETATM    1  C1  UNK     1      -2.380  -1.861   3.879  1.00  0.00           C  
HETATM    2  C2  UNK     1      -1.205  -0.971   3.853  1.00  0.00           C  
HETATM    3  C3  UNK     1      -1.285   0.420   3.874  1.00  0.00           C  
HETATM    4  C4  UNK     1      -0.123   1.191   3.896  1.00  0.00           C  
HETATM    5  C5  UNK     1      -0.223   2.662   3.969  1.00  0.00           C  
HETATM    6  C6  UNK     1       1.098   0.512   3.878  1.00  0.00           C  
HETATM    7  C7  UNK     1       1.128  -0.882   3.846  1.00  0.00           C  
HETATM    8  C8  UNK     1       2.364  -1.686   3.862  1.00  0.00           C  
HETATM    9  N9  UNK     1      -0.014  -1.609   3.832  1.00  0.00           N  
HETATM   10  H10 UNK     1      -2.152  -2.902   3.656  1.00  0.00           H  
HETATM   11  H11 UNK     1      -2.261   0.883   3.896  1.00  0.00           H  
HETATM   12  H12 UNK     1      -1.244   3.037   3.931  1.00  0.00           H  
HETATM   13  H13 UNK     1       2.027   1.062   3.904  1.00  0.00           H  
HETATM   14  H14 UNK     1       2.199  -2.747   3.680  1.00  0.00           H  
HETATM   15  C15 UNK     1      -4.505  -1.968   1.091  1.00  0.00           C  
HETATM   16  C16 UNK     1      -3.939  -1.724  -0.248  1.00  0.00           C  
HETATM   17  C17 UNK     1      -3.149  -2.640  -0.937  1.00  0.00           C  
HETATM   18  C18 UNK     1      -2.663  -2.340  -2.211  1.00  0.00           C  
HETATM   19  C19 UNK     1      -1.846  -3.293  -2.989  1.00  0.00           C  
HETATM   20  C20 UNK     1      -3.000  -1.096  -2.748  1.00  0.00           C  
HETATM   21  C21 UNK     1      -3.799  -0.212  -2.021  1.00  0.00           C  
HETATM   22  C22 UNK     1      -4.246   1.101  -2.520  1.00  0.00           C  
HETATM   23  N23 UNK     1      -4.255  -0.524  -0.786  1.00  0.00           N  
HETATM   24  H24 UNK     1      -4.974  -1.093   1.538  1.00  0.00           H  
HETATM   25  H25 UNK     1      -2.920  -3.591  -0.478  1.00  0.00           H  
HETATM   26  H26 UNK     1      -1.514  -2.916  -3.954  1.00  0.00           H  
HETATM   27  H27 UNK     1      -2.666  -0.806  -3.733  1.00  0.00           H  
HETATM   28  H28 UNK     1      -4.692   1.732  -1.753  1.00  0.00           H  
HETATM   29  C29 UNK     1       4.525  -1.967   1.016  1.00  0.00           C  
HETATM   30  C30 UNK     1       3.987  -1.829  -0.356  1.00  0.00           C  
HETATM   31  C31 UNK     1       4.385  -0.771  -1.168  1.00  0.00           C  
HETATM   32  C32 UNK     1       3.902  -0.659  -2.473  1.00  0.00           C  
HETATM   33  C33 UNK     1       4.325   0.421  -3.383  1.00  0.00           C  
HETATM   34  C34 UNK     1       3.003  -1.631  -2.910  1.00  0.00           C  
HETATM   35  C35 UNK     1       2.634  -2.678  -2.065  1.00  0.00           C  
HETATM   36  C36 UNK     1       1.744  -3.782  -2.474  1.00  0.00           C  
HETATM   37  N37 UNK     1       3.118  -2.769  -0.806  1.00  0.00           N  
HETATM   38  H38 UNK     1       5.038  -1.072   1.359  1.00  0.00           H  
HETATM   39  H39 UNK     1       5.085  -0.038  -0.795  1.00  0.00           H  
HETATM   40  H40 UNK     1       3.821   0.415  -4.348  1.00  0.00           H  
HETATM   41  H41 UNK     1       2.601  -1.605  -3.912  1.00  0.00           H  
HETATM   42  H42 UNK     1       1.549  -4.509  -1.688  1.00  0.00           H  
HETATM   43  C43 UNK     1       0.675   4.853   1.124  1.00  0.00           C  
HETATM   44  C44 UNK     1       0.552   4.444  -0.288  1.00  0.00           C  
HETATM   45  C45 UNK     1      -0.660   4.331  -0.968  1.00  0.00           C  
HETATM   46  C46 UNK     1      -0.680   3.975  -2.318  1.00  0.00           C  
HETATM   47  C47 UNK     1      -1.924   3.868  -3.103  1.00  0.00           C  
HETATM   48  C48 UNK     1       0.547   3.737  -2.937  1.00  0.00           C  
HETATM   49  C49 UNK     1       1.733   3.871  -2.219  1.00  0.00           C  
HETATM   50  C50 UNK     1       3.071   3.680  -2.809  1.00  0.00           C  
HETATM   51  N51 UNK     1       1.732   4.215  -0.911  1.00  0.00           N  
HETATM   52  H52 UNK     1       1.696   4.823   1.502  1.00  0.00           H  
HETATM   53  H53 UNK     1      -1.583   4.535  -0.445  1.00  0.00           H  
HETATM   54  H54 UNK     1      -1.768   3.545  -4.131  1.00  0.00           H  
HETATM   55  H55 UNK     1       0.599   3.466  -3.981  1.00  0.00           H  
HETATM   56  H56 UNK     1       3.885   3.740  -2.089  1.00  0.00           H  
HETATM   57  N57 UNK     1      -3.577  -1.482   4.138  1.00  0.00           N  
HETATM   58  C58 UNK     1      -4.616  -2.432   4.133  1.00  0.00           C  
HETATM   59  C59 UNK     1      -5.291  -2.623   5.343  1.00  0.00           C  
HETATM   60  C60 UNK     1      -6.314  -3.558   5.465  1.00  0.00           C  
HETATM   61  C61 UNK     1      -6.699  -4.332   4.377  1.00  0.00           C  
HETATM   62  C62 UNK     1      -6.045  -4.139   3.153  1.00  0.00           C  
HETATM   63  C63 UNK     1      -5.027  -3.192   2.996  1.00  0.00           C  
HETATM   64  N64 UNK     1      -4.465  -3.089   1.710  1.00  0.00           N  
HETATM   65  O65 UNK     1      -7.713  -5.244   4.590  1.00  0.00           O  
HETATM   66  C66 UNK     1      -8.145  -6.057   3.506  1.00  0.00           C  
HETATM   67  C67 UNK     1      -8.699  -7.414   3.857  1.00  0.00           C  
HETATM   68  C68 UNK     1      -7.346  -7.300   3.192  1.00  0.00           C  
HETATM   69  H69 UNK     1      -5.003  -2.043   6.207  1.00  0.00           H  
HETATM   70  H70 UNK     1      -6.811  -3.691   6.415  1.00  0.00           H  
HETATM   71  H71 UNK     1      -6.327  -4.722   2.290  1.00  0.00           H  
HETATM   72  H72 UNK     1      -8.618  -5.473   2.716  1.00  0.00           H  
HETATM   73  H73 UNK     1      -8.746  -7.700   4.908  1.00  0.00           H  
HETATM   74  H74 UNK     1      -9.538  -7.799   3.278  1.00  0.00           H  
HETATM   75  H75 UNK     1      -6.451  -7.503   3.781  1.00  0.00           H  
HETATM   76  H76 UNK     1      -7.243  -7.601   2.150  1.00  0.00           H  
HETATM   77  N77 UNK     1       3.541  -1.226   4.078  1.00  0.00           N  
HETATM   78  C78 UNK     1       4.630  -2.117   4.114  1.00  0.00           C  
HETATM   79  C79 UNK     1       5.370  -2.140   5.301  1.00  0.00           C  
HETATM   80  C80 UNK     1       6.460  -2.989   5.467  1.00  0.00           C  
HETATM   81  C81 UNK     1       6.850  -3.846   4.433  1.00  0.00           C  
HETATM   82  C82 UNK     1       6.133  -3.818   3.240  1.00  0.00           C  
HETATM   83  C83 UNK     1       5.042  -2.965   3.041  1.00  0.00           C  
HETATM   84  N84 UNK     1       4.441  -3.000   1.771  1.00  0.00           N  
HETATM   85  O85 UNK     1       7.910  -4.727   4.503  1.00  0.00           O  
HETATM   86  C86 UNK     1       8.669  -4.795   5.702  1.00  0.00           C  
HETATM   87  C87 UNK     1       9.329  -6.116   6.010  1.00  0.00           C  
HETATM   88  C88 UNK     1       8.141  -5.655   6.825  1.00  0.00           C  
HETATM   89  H89 UNK     1       5.081  -1.491   6.114  1.00  0.00           H  
HETATM   90  H90 UNK     1       6.988  -2.973   6.408  1.00  0.00           H  
HETATM   91  H91 UNK     1       6.441  -4.471   2.437  1.00  0.00           H  
HETATM   92  H92 UNK     1       9.209  -3.868   5.902  1.00  0.00           H  
HETATM   93  H93 UNK     1       9.197  -6.938   5.307  1.00  0.00           H  
HETATM   94  H94 UNK     1      10.317  -6.109   6.471  1.00  0.00           H  
HETATM   95  H95 UNK     1       7.183  -6.157   6.688  1.00  0.00           H  
HETATM   96  H96 UNK     1       8.303  -5.327   7.852  1.00  0.00           H  
HETATM   97  N97 UNK     1       0.771   3.458   4.089  1.00  0.00           N  
HETATM   98  C98 UNK     1       0.520   4.836   4.213  1.00  0.00           C  
HETATM   99  C99 UNK     1       0.794   5.413   5.457  1.00  0.00           C  
HETATM  100 C100 UNK     1       0.541   6.758   5.709  1.00  0.00           C  
HETATM  101 C101 UNK     1      -0.002   7.572   4.710  1.00  0.00           C  
HETATM  102 C102 UNK     1      -0.270   7.009   3.465  1.00  0.00           C  
HETATM  103 C103 UNK     1      -0.013   5.663   3.180  1.00  0.00           C  
HETATM  104 N104 UNK     1      -0.294   5.233   1.871  1.00  0.00           N  
HETATM  105 O105 UNK     1      -0.292   8.912   4.862  1.00  0.00           O  
HETATM  106 C106 UNK     1      -0.031   9.535   6.113  1.00  0.00           C  
HETATM  107 C107 UNK     1       0.269  11.012   6.083  1.00  0.00           C  
HETATM  108 C108 UNK     1       1.373  10.022   6.380  1.00  0.00           C  
HETATM  109 H109 UNK     1       1.204   4.799   6.245  1.00  0.00           H  
HETATM  110 H110 UNK     1       0.770   7.153   6.687  1.00  0.00           H  
HETATM  111 H111 UNK     1      -0.682   7.640   2.692  1.00  0.00           H  
HETATM  112 H112 UNK     1      -0.655   9.132   6.912  1.00  0.00           H  
HETATM  113 H113 UNK     1       0.266  11.523   5.120  1.00  0.00           H  
HETATM  114 H114 UNK     1      -0.109  11.636   6.892  1.00  0.00           H  
HETATM  115 H115 UNK     1       2.137   9.844   5.624  1.00  0.00           H  
HETATM  116 H116 UNK     1       1.762   9.957   7.396  1.00  0.00           H  
HETATM  117 N117 UNK     1      -1.553  -4.474  -2.597  1.00  0.00           N  
HETATM  118 C118 UNK     1      -0.810  -5.334  -3.425  1.00  0.00           C  
HETATM  119 C119 UNK     1      -1.406  -6.563  -3.726  1.00  0.00           C  
HETATM  120 C120 UNK     1      -0.775  -7.505  -4.534  1.00  0.00           C  
HETATM  121 C121 UNK     1       0.494  -7.243  -5.059  1.00  0.00           C  
HETATM  122 C122 UNK     1       1.106  -6.033  -4.748  1.00  0.00           C  
HETATM  123 C123 UNK     1       0.495  -5.070  -3.936  1.00  0.00           C  
HETATM  124 N124 UNK     1       1.250  -3.919  -3.650  1.00  0.00           N  
HETATM  125 O125 UNK     1       1.202  -8.110  -5.865  1.00  0.00           O  
HETATM  126 C126 UNK     1       0.621  -9.361  -6.208  1.00  0.00           C  
HETATM  127 C127 UNK     1       0.767 -10.500  -5.228  1.00  0.00           C  
HETATM  128 C128 UNK     1       1.574 -10.491  -6.506  1.00  0.00           C  
HETATM  129 H129 UNK     1      -2.385  -6.785  -3.328  1.00  0.00           H  
HETATM  130 H130 UNK     1      -1.284  -8.434  -4.738  1.00  0.00           H  
HETATM  131 H131 UNK     1       2.094  -5.840  -5.139  1.00  0.00           H  
HETATM  132 H132 UNK     1      -0.278  -9.246  -6.816  1.00  0.00           H  
HETATM  133 H133 UNK     1       1.276 -10.311  -4.282  1.00  0.00           H  
HETATM  134 H134 UNK     1      -0.054 -11.210  -5.128  1.00  0.00           H  
HETATM  135 H135 UNK     1       2.645 -10.295  -6.450  1.00  0.00           H  
HETATM  136 H136 UNK     1       1.315 -11.195  -7.296  1.00  0.00           H  
HETATM  137 N137 UNK     1      -4.149   1.501  -3.734  1.00  0.00           N  
HETATM  138 C138 UNK     1      -4.659   2.769  -4.071  1.00  0.00           C  
HETATM  139 C139 UNK     1      -5.707   2.797  -4.997  1.00  0.00           C  
HETATM  140 C140 UNK     1      -6.304   3.992  -5.388  1.00  0.00           C  
HETATM  141 C141 UNK     1      -5.859   5.208  -4.859  1.00  0.00           C  
HETATM  142 C142 UNK     1      -4.806   5.193  -3.949  1.00  0.00           C  
HETATM  143 C143 UNK     1      -4.184   4.007  -3.544  1.00  0.00           C  
HETATM  144 N144 UNK     1      -3.095   4.129  -2.663  1.00  0.00           N  
HETATM  145 O145 UNK     1      -6.383   6.442  -5.184  1.00  0.00           O  
HETATM  146 C146 UNK     1      -7.476   6.509  -6.090  1.00  0.00           C  
HETATM  147 C147 UNK     1      -7.170   6.510  -7.568  1.00  0.00           C  
HETATM  148 C148 UNK     1      -7.618   7.782  -6.885  1.00  0.00           C  
HETATM  149 H149 UNK     1      -6.070   1.868  -5.412  1.00  0.00           H  
HETATM  150 H150 UNK     1      -7.112   3.956  -6.102  1.00  0.00           H  
HETATM  151 H151 UNK     1      -4.455   6.133  -3.550  1.00  0.00           H  
HETATM  152 H152 UNK     1      -8.371   6.025  -5.694  1.00  0.00           H  
HETATM  153 H153 UNK     1      -6.130   6.421  -7.883  1.00  0.00           H  
HETATM  154 H154 UNK     1      -7.860   6.004  -8.243  1.00  0.00           H  
HETATM  155 H155 UNK     1      -6.890   8.578  -6.725  1.00  0.00           H  
HETATM  156 H156 UNK     1      -8.620   8.162  -7.086  1.00  0.00           H  
HETATM  157 N157 UNK     1       5.207   1.303  -3.096  1.00  0.00           N  
HETATM  158 C158 UNK     1       5.524   2.292  -4.044  1.00  0.00           C  
HETATM  159 C159 UNK     1       6.821   2.268  -4.566  1.00  0.00           C  
HETATM  160 C160 UNK     1       7.231   3.178  -5.536  1.00  0.00           C  
HETATM  161 C161 UNK     1       6.353   4.143  -6.016  1.00  0.00           C  
HETATM  162 C162 UNK     1       5.055   4.188  -5.492  1.00  0.00           C  
HETATM  163 C163 UNK     1       4.622   3.300  -4.501  1.00  0.00           C  
HETATM  164 N164 UNK     1       3.297   3.461  -4.053  1.00  0.00           N  
HETATM  165 O165 UNK     1       6.840   4.998  -6.983  1.00  0.00           O  
HETATM  166 C166 UNK     1       5.978   5.992  -7.520  1.00  0.00           C  
HETATM  167 C167 UNK     1       6.631   7.247  -8.040  1.00  0.00           C  
HETATM  168 C168 UNK     1       5.831   7.288  -6.757  1.00  0.00           C  
HETATM  169 H169 UNK     1       7.518   1.520  -4.218  1.00  0.00           H  
HETATM  170 H170 UNK     1       8.237   3.132  -5.925  1.00  0.00           H  
HETATM  171 H171 UNK     1       4.356   4.933  -5.841  1.00  0.00           H  
HETATM  172 H172 UNK     1       5.140   5.559  -8.069  1.00  0.00           H  
HETATM  173 H173 UNK     1       7.718   7.328  -7.985  1.00  0.00           H  
HETATM  174 H174 UNK     1       6.219   7.718  -8.932  1.00  0.00           H  
HETATM  175 H175 UNK     1       6.361   7.396  -5.810  1.00  0.00           H  
HETATM  176 H176 UNK     1       4.861   7.785  -6.757  1.00  0.00           H  
CONECT    1    2   10   57
CONECT    2    1    3    9
CONECT    3    2    4   11
CONECT    4    3    5    6
CONECT    5    4   12   97
CONECT    6    4    7   13
CONECT    7    6    8    9
CONECT    8    7   14   77
CONECT    9    2    7
CONECT   10    1
CONECT   11    3
CONECT   12    5
CONECT   13    6
CONECT   14    8
CONECT   15   16   24   64
CONECT   16   15   17   23
CONECT   17   16   18   25
CONECT   18   17   19   20
CONECT   19   18   26  117
CONECT   20   18   21   27
CONECT   21   20   22   23
CONECT   22   21   28  137
CONECT   23   16   21
CONECT   24   15
CONECT   25   17
CONECT   26   19
CONECT   27   20
CONECT   28   22
CONECT   29   30   38   84
CONECT   30   29   31   37
CONECT   31   30   32   39
CONECT   32   31   33   34
CONECT   33   32   40  157
CONECT   34   32   35   41
CONECT   35   34   36   37
CONECT   36   35   42  124
CONECT   37   30   35
CONECT   38   29
CONECT   39   31
CONECT   40   33
CONECT   41   34
CONECT   42   36
CONECT   43   44   52  104
CONECT   44   43   45   51
CONECT   45   44   46   53
CONECT   46   45   47   48
CONECT   47   46   54  144
CONECT   48   46   49   55
CONECT   49   48   50   51
CONECT   50   49   56  164
CONECT   51   44   49
CONECT   52   43
CONECT   53   45
CONECT   54   47
CONECT   55   48
CONECT   56   50
CONECT   57    1   58
CONECT   58   57   59   63
CONECT   59   58   60   69
CONECT   60   59   61   70
CONECT   61   60   62   65
CONECT   62   61   63   71
CONECT   63   58   62   64
CONECT   64   15   63
CONECT   65   61   66
CONECT   66   65   67   68   72
CONECT   67   66   68   73   74
CONECT   68   66   67   75   76
CONECT   69   59
CONECT   70   60
CONECT   71   62
CONECT   72   66
CONECT   73   67
CONECT   74   67
CONECT   75   68
CONECT   76   68
CONECT   77    8   78
CONECT   78   77   79   83
CONECT   79   78   80   89
CONECT   80   79   81   90
CONECT   81   80   82   85
CONECT   82   81   83   91
CONECT   83   78   82   84
CONECT   84   29   83
CONECT   85   81   86
CONECT   86   85   87   88   92
CONECT   87   86   88   93   94
CONECT   88   86   87   95   96
CONECT   89   79
CONECT   90   80
CONECT   91   82
CONECT   92   86
CONECT   93   87
CONECT   94   87
CONECT   95   88
CONECT   96   88
CONECT   97    5   98
CONECT   98   97   99  103
CONECT   99   98  100  109
CONECT  100   99  101  110
CONECT  101  100  102  105
CONECT  102  101  103  111
CONECT  103   98  102  104
CONECT  104   43  103
CONECT  105  101  106
CONECT  106  105  107  108  112
CONECT  107  106  108  113  114
CONECT  108  106  107  115  116
CONECT  109   99
CONECT  110  100
CONECT  111  102
CONECT  112  106
CONECT  113  107
CONECT  114  107
CONECT  115  108
CONECT  116  108
CONECT  117   19  118
CONECT  118  117  119  123
CONECT  119  118  120  129
CONECT  120  119  121  130
CONECT  121  120  122  125
CONECT  122  121  123  131
CONECT  123  118  122  124
CONECT  124   36  123
CONECT  125  121  126
CONECT  126  125  127  128  132
CONECT  127  126  128  133  134
CONECT  128  126  127  135  136
CONECT  129  119
CONECT  130  120
CONECT  131  122
CONECT  132  126
CONECT  133  127
CONECT  134  127
CONECT  135  128
CONECT  136  128
CONECT  137   22  138
CONECT  138  137  139  143
CONECT  139  138  140  149
CONECT  140  139  141  150
CONECT  141  140  142  145
CONECT  142  141  143  151
CONECT  143  138  142  144
CONECT  144   47  143
CONECT  145  141  146
CONECT  146  145  147  148  152
CONECT  147  146  148  153  154
CONECT  148  146  147  155  156
CONECT  149  139
CONECT  150  140
CONECT  151  142
CONECT  152  146
CONECT  153  147
CONECT  154  147
CONECT  155  148
CONECT  156  148
CONECT  157   33  158
CONECT  158  157  159  163
CONECT  159  158  160  169
CONECT  160  159  161  170
CONECT  161  160  162  165
CONECT  162  161  163  171
CONECT  163  158  162  164
CONECT  164   50  163
CONECT  165  161  166
CONECT  166  165  167  168  172
CONECT  167  166  168  173  174
CONECT  168  166  167  175  176
CONECT  169  159
CONECT  170  160
CONECT  171  162
CONECT  172  166
CONECT  173  167
CONECT  174  167
CONECT  175  168
CONECT  176  168
MASTER        0    0    0    0    0    0    0    3  176    0  176    0
END
