# Supplementary material for: An evolutionary algorithm for the discovery of porous organic cages
Source: Chem Sci. 2018 Sep 11;9(45):8513–27. doi: 10.1039/c8sc03560a (PMC6251339; doi:10.1039/c8sc03560a)
Supplement: Supplementary file 1 [file SC-009-C8SC03560A-s001.zip › Best_five/Case_Study1/RunA_4.pdb]

HEADER    CSD ENTRY RDKit          3D
CRYST1   1.0000   1.0000   1.0000  90.00  90.00  90.00          
SCALE1      1.000000  0.000000  0.000000       0.000000
SCALE2      0.000000  1.000000  0.000000       0.000000
SCALE3      0.000000  0.000000  1.000000       0.000000
HETATM    1  C1  UNK     1      -2.662  -1.926   3.672  1.00  0.00           C  
HETATM    2  C2  UNK     1      -1.416  -1.150   3.757  1.00  0.00           C  
HETATM    3  C3  UNK     1      -0.181  -1.803   3.655  1.00  0.00           C  
HETATM    4  C4  UNK     1       1.030  -1.113   3.787  1.00  0.00           C  
HETATM    5  C5  UNK     1       2.296  -1.860   3.729  1.00  0.00           C  
HETATM    6  C6  UNK     1       0.986   0.273   4.003  1.00  0.00           C  
HETATM    7  C7  UNK     1      -0.231   0.965   4.090  1.00  0.00           C  
HETATM    8  C8  UNK     1      -0.304   2.413   4.321  1.00  0.00           C  
HETATM    9  C9  UNK     1      -1.418   0.236   3.964  1.00  0.00           C  
HETATM   10  H10 UNK     1      -2.526  -2.982   3.444  1.00  0.00           H  
HETATM   11  H11 UNK     1      -0.164  -2.873   3.494  1.00  0.00           H  
HETATM   12  H12 UNK     1       2.183  -2.923   3.525  1.00  0.00           H  
HETATM   13  H13 UNK     1       1.913   0.822   4.110  1.00  0.00           H  
HETATM   14  H14 UNK     1      -1.315   2.817   4.310  1.00  0.00           H  
HETATM   15  H15 UNK     1      -2.369   0.749   4.040  1.00  0.00           H  
HETATM   16  C16 UNK     1      -4.686  -1.907   0.714  1.00  0.00           C  
HETATM   17  C17 UNK     1      -4.032  -1.771  -0.595  1.00  0.00           C  
HETATM   18  C18 UNK     1      -4.156  -0.576  -1.313  1.00  0.00           C  
HETATM   19  C19 UNK     1      -3.572  -0.410  -2.577  1.00  0.00           C  
HETATM   20  C20 UNK     1      -3.734   0.826  -3.358  1.00  0.00           C  
HETATM   21  C21 UNK     1      -2.838  -1.477  -3.113  1.00  0.00           C  
HETATM   22  C22 UNK     1      -2.692  -2.690  -2.424  1.00  0.00           C  
HETATM   23  C23 UNK     1      -1.951  -3.829  -2.981  1.00  0.00           C  
HETATM   24  C24 UNK     1      -3.291  -2.815  -1.166  1.00  0.00           C  
HETATM   25  H25 UNK     1      -5.191  -1.008   1.064  1.00  0.00           H  
HETATM   26  H26 UNK     1      -4.728   0.242  -0.893  1.00  0.00           H  
HETATM   27  H27 UNK     1      -3.193   0.839  -4.303  1.00  0.00           H  
HETATM   28  H28 UNK     1      -2.379  -1.374  -4.088  1.00  0.00           H  
HETATM   29  H29 UNK     1      -1.867  -4.684  -2.312  1.00  0.00           H  
HETATM   30  H30 UNK     1      -3.195  -3.743  -0.619  1.00  0.00           H  
HETATM   31  C31 UNK     1       4.559  -2.013   0.779  1.00  0.00           C  
HETATM   32  C32 UNK     1       4.014  -1.932  -0.584  1.00  0.00           C  
HETATM   33  C33 UNK     1       3.191  -2.932  -1.122  1.00  0.00           C  
HETATM   34  C34 UNK     1       2.706  -2.857  -2.434  1.00  0.00           C  
HETATM   35  C35 UNK     1       1.868  -3.940  -2.967  1.00  0.00           C  
HETATM   36  C36 UNK     1       3.051  -1.740  -3.206  1.00  0.00           C  
HETATM   37  C37 UNK     1       3.867  -0.721  -2.705  1.00  0.00           C  
HETATM   38  C38 UNK     1       4.206   0.418  -3.569  1.00  0.00           C  
HETATM   39  C39 UNK     1       4.338  -0.833  -1.390  1.00  0.00           C  
HETATM   40  H40 UNK     1       5.154  -1.151   1.078  1.00  0.00           H  
HETATM   41  H41 UNK     1       2.940  -3.786  -0.508  1.00  0.00           H  
HETATM   42  H42 UNK     1       1.592  -4.704  -2.242  1.00  0.00           H  
HETATM   43  H43 UNK     1       2.677  -1.673  -4.220  1.00  0.00           H  
HETATM   44  H44 UNK     1       3.702   0.416  -4.534  1.00  0.00           H  
HETATM   45  H45 UNK     1       4.973  -0.050  -0.997  1.00  0.00           H  
HETATM   46  C46 UNK     1       0.701   4.723   1.671  1.00  0.00           C  
HETATM   47  C47 UNK     1       0.579   4.375   0.248  1.00  0.00           C  
HETATM   48  C48 UNK     1       1.740   4.138  -0.498  1.00  0.00           C  
HETATM   49  C49 UNK     1       1.691   3.867  -1.870  1.00  0.00           C  
HETATM   50  C50 UNK     1       2.947   3.687  -2.613  1.00  0.00           C  
HETATM   51  C51 UNK     1       0.436   3.804  -2.491  1.00  0.00           C  
HETATM   52  C52 UNK     1      -0.752   4.013  -1.775  1.00  0.00           C  
HETATM   53  C53 UNK     1      -2.072   3.968  -2.420  1.00  0.00           C  
HETATM   54  C54 UNK     1      -0.659   4.300  -0.407  1.00  0.00           C  
HETATM   55  H55 UNK     1       1.715   4.659   2.063  1.00  0.00           H  
HETATM   56  H56 UNK     1       2.703   4.192  -0.006  1.00  0.00           H  
HETATM   57  H57 UNK     1       3.842   3.709  -1.994  1.00  0.00           H  
HETATM   58  H58 UNK     1       0.383   3.595  -3.551  1.00  0.00           H  
HETATM   59  H59 UNK     1      -2.912   4.125  -1.746  1.00  0.00           H  
HETATM   60  H60 UNK     1      -1.560   4.480   0.164  1.00  0.00           H  
HETATM   61  N61 UNK     1      -3.824  -1.429   3.861  1.00  0.00           N  
HETATM   62  C62 UNK     1      -4.957  -2.259   3.785  1.00  0.00           C  
HETATM   63  C63 UNK     1      -5.758  -2.323   4.930  1.00  0.00           C  
HETATM   64  C64 UNK     1      -6.900  -3.116   4.979  1.00  0.00           C  
HETATM   65  C65 UNK     1      -7.283  -3.870   3.865  1.00  0.00           C  
HETATM   66  C66 UNK     1      -6.503  -3.800   2.715  1.00  0.00           C  
HETATM   67  C67 UNK     1      -5.356  -3.002   2.635  1.00  0.00           C  
HETATM   68  N68 UNK     1      -4.684  -2.983   1.401  1.00  0.00           N  
HETATM   69  O69 UNK     1      -8.391  -4.692   3.813  1.00  0.00           O  
HETATM   70  C70 UNK     1      -9.286  -4.748   4.921  1.00  0.00           C  
HETATM   71  C71 UNK     1     -10.442  -5.716   4.649  1.00  0.00           C  
HETATM   72  C72 UNK     1     -10.265  -6.235   6.084  1.00  0.00           C  
HETATM   73  C73 UNK     1      -8.829  -5.694   6.041  1.00  0.00           C  
HETATM   74  H74 UNK     1      -5.477  -1.751   5.803  1.00  0.00           H  
HETATM   75  H75 UNK     1      -7.473  -3.137   5.894  1.00  0.00           H  
HETATM   76  H76 UNK     1      -6.804  -4.373   1.851  1.00  0.00           H  
HETATM   77  H77 UNK     1      -9.577  -3.731   5.195  1.00  0.00           H  
HETATM   78  H78 UNK     1     -11.402  -5.247   4.431  1.00  0.00           H  
HETATM   79  H79 UNK     1     -10.227  -6.461   3.880  1.00  0.00           H  
HETATM   80  H80 UNK     1     -10.905  -5.738   6.817  1.00  0.00           H  
HETATM   81  H81 UNK     1     -10.358  -7.315   6.208  1.00  0.00           H  
HETATM   82  H82 UNK     1      -8.482  -5.209   6.953  1.00  0.00           H  
HETATM   83  H83 UNK     1      -8.087  -6.430   5.723  1.00  0.00           H  
HETATM   84  N84 UNK     1       3.447  -1.342   3.920  1.00  0.00           N  
HETATM   85  C85 UNK     1       4.587  -2.167   3.913  1.00  0.00           C  
HETATM   86  C86 UNK     1       5.363  -2.158   5.076  1.00  0.00           C  
HETATM   87  C87 UNK     1       6.509  -2.939   5.198  1.00  0.00           C  
HETATM   88  C88 UNK     1       6.920  -3.754   4.139  1.00  0.00           C  
HETATM   89  C89 UNK     1       6.170  -3.751   2.967  1.00  0.00           C  
HETATM   90  C90 UNK     1       5.014  -2.976   2.819  1.00  0.00           C  
HETATM   91  N91 UNK     1       4.384  -3.005   1.563  1.00  0.00           N  
HETATM   92  O92 UNK     1       8.040  -4.561   4.157  1.00  0.00           O  
HETATM   93  C93 UNK     1       8.802  -4.694   5.358  1.00  0.00           C  
HETATM   94  C94 UNK     1       9.976  -5.656   5.143  1.00  0.00           C  
HETATM   95  C95 UNK     1      10.853  -4.437   4.816  1.00  0.00           C  
HETATM   96  C96 UNK     1       9.824  -3.564   5.550  1.00  0.00           C  
HETATM   97  H97 UNK     1       5.061  -1.535   5.906  1.00  0.00           H  
HETATM   98  H98 UNK     1       7.067  -2.893   6.120  1.00  0.00           H  
HETATM   99  H99 UNK     1       6.501  -4.364   2.141  1.00  0.00           H  
HETATM  100 H100 UNK     1       8.117  -4.934   6.174  1.00  0.00           H  
HETATM  101 H101 UNK     1      10.277  -6.188   6.047  1.00  0.00           H  
HETATM  102 H102 UNK     1       9.851  -6.377   4.333  1.00  0.00           H  
HETATM  103 H103 UNK     1      11.855  -4.449   5.248  1.00  0.00           H  
HETATM  104 H104 UNK     1      10.929  -4.224   3.748  1.00  0.00           H  
HETATM  105 H105 UNK     1      10.072  -3.372   6.595  1.00  0.00           H  
HETATM  106 H106 UNK     1       9.580  -2.619   5.063  1.00  0.00           H  
HETATM  107 N107 UNK     1       0.706   3.166   4.527  1.00  0.00           N  
HETATM  108 C108 UNK     1       0.482   4.537   4.740  1.00  0.00           C  
HETATM  109 C109 UNK     1       0.737   5.029   6.024  1.00  0.00           C  
HETATM  110 C110 UNK     1       0.505   6.361   6.352  1.00  0.00           C  
HETATM  111 C111 UNK     1       0.009   7.247   5.402  1.00  0.00           C  
HETATM  112 C112 UNK     1      -0.245   6.771   4.110  1.00  0.00           C  
HETATM  113 C113 UNK     1      -0.008   5.439   3.749  1.00  0.00           C  
HETATM  114 N114 UNK     1      -0.272   5.092   2.410  1.00  0.00           N  
HETATM  115 O115 UNK     1      -0.199   8.547   5.819  1.00  0.00           O  
HETATM  116 C116 UNK     1      -0.627   9.532   4.881  1.00  0.00           C  
HETATM  117 C117 UNK     1      -2.140   9.527   4.622  1.00  0.00           C  
HETATM  118 C118 UNK     1      -2.104  11.057   4.756  1.00  0.00           C  
HETATM  119 C119 UNK     1      -0.801  10.898   5.554  1.00  0.00           C  
HETATM  120 H120 UNK     1       1.112   4.357   6.782  1.00  0.00           H  
HETATM  121 H121 UNK     1       0.706   6.711   7.353  1.00  0.00           H  
HETATM  122 H122 UNK     1      -0.630   7.434   3.352  1.00  0.00           H  
HETATM  123 H123 UNK     1       0.042   9.513   4.017  1.00  0.00           H  
HETATM  124 H124 UNK     1      -2.448   9.148   3.647  1.00  0.00           H  
HETATM  125 H125 UNK     1      -2.720   9.027   5.400  1.00  0.00           H  
HETATM  126 H126 UNK     1      -1.981  11.583   3.807  1.00  0.00           H  
HETATM  127 H127 UNK     1      -2.938  11.501   5.302  1.00  0.00           H  
HETATM  128 H128 UNK     1      -0.022  11.628   5.336  1.00  0.00           H  
HETATM  129 H129 UNK     1      -0.948  10.845   6.635  1.00  0.00           H  
HETATM  130 N130 UNK     1      -1.440  -3.850  -4.149  1.00  0.00           N  
HETATM  131 C131 UNK     1      -0.750  -5.001  -4.568  1.00  0.00           C  
HETATM  132 C132 UNK     1      -1.481  -6.138  -4.938  1.00  0.00           C  
HETATM  133 C133 UNK     1      -0.846  -7.316  -5.319  1.00  0.00           C  
HETATM  134 C134 UNK     1       0.541  -7.398  -5.339  1.00  0.00           C  
HETATM  135 C135 UNK     1       1.284  -6.271  -4.965  1.00  0.00           C  
HETATM  136 C136 UNK     1       0.668  -5.070  -4.589  1.00  0.00           C  
HETATM  137 N137 UNK     1       1.484  -4.002  -4.182  1.00  0.00           N  
HETATM  138 O138 UNK     1       1.086  -8.609  -5.717  1.00  0.00           O  
HETATM  139 C139 UNK     1       2.500  -8.733  -5.879  1.00  0.00           C  
HETATM  140 C140 UNK     1       3.235  -9.005  -4.558  1.00  0.00           C  
HETATM  141 C141 UNK     1       3.085 -10.508  -4.842  1.00  0.00           C  
HETATM  142 C142 UNK     1       2.866 -10.155  -6.321  1.00  0.00           C  
HETATM  143 H143 UNK     1      -2.561  -6.100  -4.929  1.00  0.00           H  
HETATM  144 H144 UNK     1      -1.434  -8.177  -5.602  1.00  0.00           H  
HETATM  145 H145 UNK     1       2.362  -6.307  -4.957  1.00  0.00           H  
HETATM  146 H146 UNK     1       2.845  -7.918  -6.519  1.00  0.00           H  
HETATM  147 H147 UNK     1       4.269  -8.657  -4.554  1.00  0.00           H  
HETATM  148 H148 UNK     1       2.736  -8.646  -3.657  1.00  0.00           H  
HETATM  149 H149 UNK     1       3.964 -11.118  -4.628  1.00  0.00           H  
HETATM  150 H150 UNK     1       2.213 -10.960  -4.364  1.00  0.00           H  
HETATM  151 H151 UNK     1       3.773 -10.204  -6.926  1.00  0.00           H  
HETATM  152 H152 UNK     1       2.073 -10.708  -6.825  1.00  0.00           H  
HETATM  153 N153 UNK     1      -4.463   1.809  -2.993  1.00  0.00           N  
HETATM  154 C154 UNK     1      -4.600   2.910  -3.857  1.00  0.00           C  
HETATM  155 C155 UNK     1      -5.859   3.098  -4.435  1.00  0.00           C  
HETATM  156 C156 UNK     1      -6.098   4.127  -5.340  1.00  0.00           C  
HETATM  157 C157 UNK     1      -5.080   5.001  -5.702  1.00  0.00           C  
HETATM  158 C158 UNK     1      -3.817   4.833  -5.123  1.00  0.00           C  
HETATM  159 C159 UNK     1      -3.553   3.817  -4.196  1.00  0.00           C  
HETATM  160 N160 UNK     1      -2.250   3.780  -3.671  1.00  0.00           N  
HETATM  161 O161 UNK     1      -5.405   5.989  -6.611  1.00  0.00           O  
HETATM  162 C162 UNK     1      -4.389   6.860  -7.104  1.00  0.00           C  
HETATM  163 C163 UNK     1      -4.963   7.871  -8.101  1.00  0.00           C  
HETATM  164 C164 UNK     1      -4.111   8.945  -7.410  1.00  0.00           C  
HETATM  165 C165 UNK     1      -4.077   8.039  -6.171  1.00  0.00           C  
HETATM  166 H166 UNK     1      -6.664   2.423  -4.182  1.00  0.00           H  
HETATM  167 H167 UNK     1      -7.080   4.245  -5.773  1.00  0.00           H  
HETATM  168 H168 UNK     1      -3.010   5.503  -5.373  1.00  0.00           H  
HETATM  169 H169 UNK     1      -3.553   6.259  -7.469  1.00  0.00           H  
HETATM  170 H170 UNK     1      -4.725   7.681  -9.148  1.00  0.00           H  
HETATM  171 H171 UNK     1      -6.039   8.030  -8.004  1.00  0.00           H  
HETATM  172 H172 UNK     1      -3.133   9.102  -7.872  1.00  0.00           H  
HETATM  173 H173 UNK     1      -4.596   9.913  -7.271  1.00  0.00           H  
HETATM  174 H174 UNK     1      -3.120   7.986  -5.652  1.00  0.00           H  
HETATM  175 H175 UNK     1      -4.866   8.249  -5.445  1.00  0.00           H  
HETATM  176 N176 UNK     1       5.021   1.347  -3.248  1.00  0.00           N  
HETATM  177 C177 UNK     1       5.241   2.383  -4.172  1.00  0.00           C  
HETATM  178 C178 UNK     1       6.461   2.378  -4.857  1.00  0.00           C  
HETATM  179 C179 UNK     1       6.746   3.325  -5.836  1.00  0.00           C  
HETATM  180 C180 UNK     1       5.817   4.304  -6.167  1.00  0.00           C  
HETATM  181 C181 UNK     1       4.591   4.321  -5.488  1.00  0.00           C  
HETATM  182 C182 UNK     1       4.286   3.396  -4.483  1.00  0.00           C  
HETATM  183 N183 UNK     1       3.022   3.529  -3.877  1.00  0.00           N  
HETATM  184 O184 UNK     1       6.179   5.193  -7.160  1.00  0.00           O  
HETATM  185 C185 UNK     1       5.305   6.265  -7.506  1.00  0.00           C  
HETATM  186 C186 UNK     1       5.893   7.115  -8.637  1.00  0.00           C  
HETATM  187 C187 UNK     1       4.492   7.135  -9.267  1.00  0.00           C  
HETATM  188 C188 UNK     1       4.178   5.862  -8.467  1.00  0.00           C  
HETATM  189 H189 UNK     1       7.193   1.617  -4.630  1.00  0.00           H  
HETATM  190 H190 UNK     1       7.695   3.296  -6.352  1.00  0.00           H  
HETATM  191 H191 UNK     1       3.847   5.064  -5.726  1.00  0.00           H  
HETATM  192 H192 UNK     1       5.035   6.809  -6.597  1.00  0.00           H  
HETATM  193 H193 UNK     1       6.288   8.085  -8.335  1.00  0.00           H  
HETATM  194 H194 UNK     1       6.641   6.596  -9.240  1.00  0.00           H  
HETATM  195 H195 UNK     1       3.889   8.000  -8.980  1.00  0.00           H  
HETATM  196 H196 UNK     1       4.463   7.028 -10.352  1.00  0.00           H  
HETATM  197 H197 UNK     1       3.181   5.816  -8.028  1.00  0.00           H  
HETATM  198 H198 UNK     1       4.371   4.936  -9.012  1.00  0.00           H  
CONECT    1    2   10   61
CONECT    2    1    3    9
CONECT    3    2    4   11
CONECT    4    3    5    6
CONECT    5    4   12   84
CONECT    6    4    7   13
CONECT    7    6    8    9
CONECT    8    7   14  107
CONECT    9    2    7   15
CONECT   10    1
CONECT   11    3
CONECT   12    5
CONECT   13    6
CONECT   14    8
CONECT   15    9
CONECT   16   17   25   68
CONECT   17   16   18   24
CONECT   18   17   19   26
CONECT   19   18   20   21
CONECT   20   19   27  153
CONECT   21   19   22   28
CONECT   22   21   23   24
CONECT   23   22   29  130
CONECT   24   17   22   30
CONECT   25   16
CONECT   26   18
CONECT   27   20
CONECT   28   21
CONECT   29   23
CONECT   30   24
CONECT   31   32   40   91
CONECT   32   31   33   39
CONECT   33   32   34   41
CONECT   34   33   35   36
CONECT   35   34   42  137
CONECT   36   34   37   43
CONECT   37   36   38   39
CONECT   38   37   44  176
CONECT   39   32   37   45
CONECT   40   31
CONECT   41   33
CONECT   42   35
CONECT   43   36
CONECT   44   38
CONECT   45   39
CONECT   46   47   55  114
CONECT   47   46   48   54
CONECT   48   47   49   56
CONECT   49   48   50   51
CONECT   50   49   57  183
CONECT   51   49   52   58
CONECT   52   51   53   54
CONECT   53   52   59  160
CONECT   54   47   52   60
CONECT   55   46
CONECT   56   48
CONECT   57   50
CONECT   58   51
CONECT   59   53
CONECT   60   54
CONECT   61    1   62
CONECT   62   61   63   67
CONECT   63   62   64   74
CONECT   64   63   65   75
CONECT   65   64   66   69
CONECT   66   65   67   76
CONECT   67   62   66   68
CONECT   68   16   67
CONECT   69   65   70
CONECT   70   69   71   73   77
CONECT   71   70   72   78   79
CONECT   72   71   73   80   81
CONECT   73   70   72   82   83
CONECT   74   63
CONECT   75   64
CONECT   76   66
CONECT   77   70
CONECT   78   71
CONECT   79   71
CONECT   80   72
CONECT   81   72
CONECT   82   73
CONECT   83   73
CONECT   84    5   85
CONECT   85   84   86   90
CONECT   86   85   87   97
CONECT   87   86   88   98
CONECT   88   87   89   92
CONECT   89   88   90   99
CONECT   90   85   89   91
CONECT   91   31   90
CONECT   92   88   93
CONECT   93   92   94   96  100
CONECT   94   93   95  101  102
CONECT   95   94   96  103  104
CONECT   96   93   95  105  106
CONECT   97   86
CONECT   98   87
CONECT   99   89
CONECT  100   93
CONECT  101   94
CONECT  102   94
CONECT  103   95
CONECT  104   95
CONECT  105   96
CONECT  106   96
CONECT  107    8  108
CONECT  108  107  109  113
CONECT  109  108  110  120
CONECT  110  109  111  121
CONECT  111  110  112  115
CONECT  112  111  113  122
CONECT  113  108  112  114
CONECT  114   46  113
CONECT  115  111  116
CONECT  116  115  117  119  123
CONECT  117  116  118  124  125
CONECT  118  117  119  126  127
CONECT  119  116  118  128  129
CONECT  120  109
CONECT  121  110
CONECT  122  112
CONECT  123  116
CONECT  124  117
CONECT  125  117
CONECT  126  118
CONECT  127  118
CONECT  128  119
CONECT  129  119
CONECT  130   23  131
CONECT  131  130  132  136
CONECT  132  131  133  143
CONECT  133  132  134  144
CONECT  134  133  135  138
CONECT  135  134  136  145
CONECT  136  131  135  137
CONECT  137   35  136
CONECT  138  134  139
CONECT  139  138  140  142  146
CONECT  140  139  141  147  148
CONECT  141  140  142  149  150
CONECT  142  139  141  151  152
CONECT  143  132
CONECT  144  133
CONECT  145  135
CONECT  146  139
CONECT  147  140
CONECT  148  140
CONECT  149  141
CONECT  150  141
CONECT  151  142
CONECT  152  142
CONECT  153   20  154
CONECT  154  153  155  159
CONECT  155  154  156  166
CONECT  156  155  157  167
CONECT  157  156  158  161
CONECT  158  157  159  168
CONECT  159  154  158  160
CONECT  160   53  159
CONECT  161  157  162
CONECT  162  161  163  165  169
CONECT  163  162  164  170  171
CONECT  164  163  165  172  173
CONECT  165  162  164  174  175
CONECT  166  155
CONECT  167  156
CONECT  168  158
CONECT  169  162
CONECT  170  163
CONECT  171  163
CONECT  172  164
CONECT  173  164
CONECT  174  165
CONECT  175  165
CONECT  176   38  177
CONECT  177  176  178  182
CONECT  178  177  179  189
CONECT  179  178  180  190
CONECT  180  179  181  184
CONECT  181  180  182  191
CONECT  182  177  181  183
CONECT  183   50  182
CONECT  184  180  185
CONECT  185  184  186  188  192
CONECT  186  185  187  193  194
CONECT  187  186  188  195  196
CONECT  188  185  187  197  198
CONECT  189  178
CONECT  190  179
CONECT  191  181
CONECT  192  185
CONECT  193  186
CONECT  194  186
CONECT  195  187
CONECT  196  187
CONECT  197  188
CONECT  198  188
MASTER        0    0    0    0    0    0    0    3  198    0  198    0
END
