# Supplementary material for: An evolutionary algorithm for the discovery of porous organic cages
Source: Chem Sci. 2018 Sep 11;9(45):8513–27. doi: 10.1039/c8sc03560a (PMC6251339; doi:10.1039/c8sc03560a)
Supplement: Supplementary file 1 [file SC-009-C8SC03560A-s001.zip › Best_five/Case_Study2/RunB_2.pdb]

HEADER    CSD ENTRY RDKit          3D
CRYST1   1.0000   1.0000   1.0000  90.00  90.00  90.00          
SCALE1      1.000000  0.000000  0.000000       0.000000
SCALE2      0.000000  1.000000  0.000000       0.000000
SCALE3      0.000000  0.000000  1.000000       0.000000
HETATM    1  C1  UNK     1      -7.077  -3.276   9.944  1.00  0.00           C  
HETATM    2  C2  UNK     1      -6.136  -2.187  10.188  1.00  0.00           C  
HETATM    3  C3  UNK     1      -6.354  -0.832   9.964  1.00  0.00           C  
HETATM    4  C4  UNK     1      -5.243  -0.037  10.263  1.00  0.00           C  
HETATM    5  C5  UNK     1      -4.149  -0.763  10.727  1.00  0.00           C  
HETATM    6  S6  UNK     1      -4.527  -2.462  10.803  1.00  0.00           S  
HETATM    7  C7  UNK     1      -2.789  -0.279  11.099  1.00  0.00           C  
HETATM    8  C8  UNK     1      -2.088  -0.824  12.177  1.00  0.00           C  
HETATM    9  C9  UNK     1      -0.817  -0.352  12.496  1.00  0.00           C  
HETATM   10  C10 UNK     1      -0.219   0.672  11.745  1.00  0.00           C  
HETATM   11  C11 UNK     1      -0.938   1.214  10.669  1.00  0.00           C  
HETATM   12  C12 UNK     1      -2.210   0.747  10.352  1.00  0.00           C  
HETATM   13  N13 UNK     1       1.090   1.143  12.059  1.00  0.00           N  
HETATM   14  C14 UNK     1       2.100   0.222  12.468  1.00  0.00           C  
HETATM   15  C15 UNK     1       3.081   0.592  13.400  1.00  0.00           C  
HETATM   16  C16 UNK     1       4.091  -0.296  13.766  1.00  0.00           C  
HETATM   17  C17 UNK     1       4.142  -1.576  13.212  1.00  0.00           C  
HETATM   18  C18 UNK     1       3.152  -1.963  12.303  1.00  0.00           C  
HETATM   19  C19 UNK     1       2.148  -1.074  11.934  1.00  0.00           C  
HETATM   20  C20 UNK     1       5.253  -2.505  13.589  1.00  0.00           C  
HETATM   21  C21 UNK     1       6.020  -2.550  14.752  1.00  0.00           C  
HETATM   22  C22 UNK     1       7.005  -3.544  14.740  1.00  0.00           C  
HETATM   23  C23 UNK     1       7.017  -4.291  13.566  1.00  0.00           C  
HETATM   24  S24 UNK     1       5.778  -3.737  12.474  1.00  0.00           S  
HETATM   25  C25 UNK     1       7.915  -5.391  13.223  1.00  0.00           C  
HETATM   26  C26 UNK     1       1.403   2.526  11.896  1.00  0.00           C  
HETATM   27  C27 UNK     1       2.660   2.930  11.419  1.00  0.00           C  
HETATM   28  C28 UNK     1       2.950   4.278  11.223  1.00  0.00           C  
HETATM   29  C29 UNK     1       1.985   5.248  11.489  1.00  0.00           C  
HETATM   30  C30 UNK     1       0.737   4.864  11.982  1.00  0.00           C  
HETATM   31  C31 UNK     1       0.452   3.516  12.187  1.00  0.00           C  
HETATM   32  C32 UNK     1       2.297   6.681  11.237  1.00  0.00           C  
HETATM   33  C33 UNK     1       3.440   7.407  11.553  1.00  0.00           C  
HETATM   34  C34 UNK     1       3.392   8.736  11.115  1.00  0.00           C  
HETATM   35  C35 UNK     1       2.217   9.049  10.437  1.00  0.00           C  
HETATM   36  S36 UNK     1       1.152   7.670  10.378  1.00  0.00           S  
HETATM   37  C37 UNK     1       1.871  10.328   9.824  1.00  0.00           C  
HETATM   38  H38 UNK     1      -8.028  -2.943   9.531  1.00  0.00           H  
HETATM   39  H39 UNK     1      -7.281  -0.425   9.586  1.00  0.00           H  
HETATM   40  H40 UNK     1      -5.231   1.036  10.138  1.00  0.00           H  
HETATM   41  H41 UNK     1      -2.529  -1.612  12.770  1.00  0.00           H  
HETATM   42  H42 UNK     1      -0.296  -0.785  13.338  1.00  0.00           H  
HETATM   43  H43 UNK     1      -0.504   1.992  10.058  1.00  0.00           H  
HETATM   44  H44 UNK     1      -2.736   1.173   9.511  1.00  0.00           H  
HETATM   45  H45 UNK     1       3.067   1.577  13.843  1.00  0.00           H  
HETATM   46  H46 UNK     1       4.843   0.024  14.472  1.00  0.00           H  
HETATM   47  H47 UNK     1       3.163  -2.950  11.867  1.00  0.00           H  
HETATM   48  H48 UNK     1       1.416  -1.395  11.207  1.00  0.00           H  
HETATM   49  H49 UNK     1       5.872  -1.879  15.586  1.00  0.00           H  
HETATM   50  H50 UNK     1       7.685  -3.708  15.564  1.00  0.00           H  
HETATM   51  H51 UNK     1       8.707  -5.557  13.951  1.00  0.00           H  
HETATM   52  H52 UNK     1       3.412   2.196  11.170  1.00  0.00           H  
HETATM   53  H53 UNK     1       3.917   4.565  10.838  1.00  0.00           H  
HETATM   54  H54 UNK     1      -0.013   5.609  12.203  1.00  0.00           H  
HETATM   55  H55 UNK     1      -0.520   3.243  12.571  1.00  0.00           H  
HETATM   56  H56 UNK     1       4.282   6.986  12.083  1.00  0.00           H  
HETATM   57  H57 UNK     1       4.199   9.437  11.278  1.00  0.00           H  
HETATM   58  H58 UNK     1       2.628  11.098   9.962  1.00  0.00           H  
HETATM   59  C59 UNK     1     -10.703  -7.177   6.993  1.00  0.00           C  
HETATM   60  C60 UNK     1     -11.253  -7.277   5.644  1.00  0.00           C  
HETATM   61  C61 UNK     1     -12.418  -7.937   5.264  1.00  0.00           C  
HETATM   62  C62 UNK     1     -12.656  -7.885   3.886  1.00  0.00           C  
HETATM   63  C63 UNK     1     -11.693  -7.166   3.187  1.00  0.00           C  
HETATM   64  S64 UNK     1     -10.467  -6.560   4.262  1.00  0.00           S  
HETATM   65  C65 UNK     1     -11.579  -6.911   1.728  1.00  0.00           C  
HETATM   66  C66 UNK     1     -11.398  -5.615   1.244  1.00  0.00           C  
HETATM   67  C67 UNK     1     -11.282  -5.391  -0.125  1.00  0.00           C  
HETATM   68  C68 UNK     1     -11.329  -6.461  -1.032  1.00  0.00           C  
HETATM   69  C69 UNK     1     -11.523  -7.757  -0.532  1.00  0.00           C  
HETATM   70  C70 UNK     1     -11.655  -7.980   0.836  1.00  0.00           C  
HETATM   71  N71 UNK     1     -11.171  -6.237  -2.429  1.00  0.00           N  
HETATM   72  C72 UNK     1     -11.753  -5.086  -3.034  1.00  0.00           C  
HETATM   73  C73 UNK     1     -11.070  -4.377  -4.033  1.00  0.00           C  
HETATM   74  C74 UNK     1     -11.637  -3.249  -4.620  1.00  0.00           C  
HETATM   75  C75 UNK     1     -12.903  -2.816  -4.224  1.00  0.00           C  
HETATM   76  C76 UNK     1     -13.596  -3.515  -3.236  1.00  0.00           C  
HETATM   77  C77 UNK     1     -13.022  -4.635  -2.640  1.00  0.00           C  
HETATM   78  C78 UNK     1     -13.528  -1.628  -4.863  1.00  0.00           C  
HETATM   79  C79 UNK     1     -14.806  -1.485  -5.393  1.00  0.00           C  
HETATM   80  C80 UNK     1     -15.048  -0.213  -5.920  1.00  0.00           C  
HETATM   81  C81 UNK     1     -13.967   0.654  -5.782  1.00  0.00           C  
HETATM   82  S82 UNK     1     -12.630  -0.143  -4.995  1.00  0.00           S  
HETATM   83  C83 UNK     1     -13.903   2.047  -6.211  1.00  0.00           C  
HETATM   84  C84 UNK     1     -10.402  -7.146  -3.213  1.00  0.00           C  
HETATM   85  C85 UNK     1      -9.258  -7.759  -2.682  1.00  0.00           C  
HETATM   86  C86 UNK     1      -8.495  -8.634  -3.451  1.00  0.00           C  
HETATM   87  C87 UNK     1      -8.865  -8.916  -4.767  1.00  0.00           C  
HETATM   88  C88 UNK     1     -10.010  -8.326  -5.303  1.00  0.00           C  
HETATM   89  C89 UNK     1     -10.767  -7.444  -4.535  1.00  0.00           C  
HETATM   90  C90 UNK     1      -8.054  -9.845  -5.602  1.00  0.00           C  
HETATM   91  C91 UNK     1      -8.472 -10.846  -6.475  1.00  0.00           C  
HETATM   92  C92 UNK     1      -7.415 -11.512  -7.105  1.00  0.00           C  
HETATM   93  C93 UNK     1      -6.163 -11.023  -6.742  1.00  0.00           C  
HETATM   94  S94 UNK     1      -6.318  -9.726  -5.588  1.00  0.00           S  
HETATM   95  C95 UNK     1      -4.865 -11.480  -7.229  1.00  0.00           C  
HETATM   96  H96 UNK     1     -11.358  -7.586   7.760  1.00  0.00           H  
HETATM   97  H97 UNK     1     -13.069  -8.455   5.954  1.00  0.00           H  
HETATM   98  H98 UNK     1     -13.506  -8.354   3.411  1.00  0.00           H  
HETATM   99  H99 UNK     1     -11.343  -4.782   1.930  1.00  0.00           H  
HETATM  100 H100 UNK     1     -11.126  -4.383  -0.479  1.00  0.00           H  
HETATM  101 H101 UNK     1     -11.574  -8.599  -1.207  1.00  0.00           H  
HETATM  102 H102 UNK     1     -11.797  -8.986   1.204  1.00  0.00           H  
HETATM  103 H103 UNK     1     -10.085  -4.691  -4.349  1.00  0.00           H  
HETATM  104 H104 UNK     1     -11.095  -2.715  -5.386  1.00  0.00           H  
HETATM  105 H105 UNK     1     -14.576  -3.186  -2.924  1.00  0.00           H  
HETATM  106 H106 UNK     1     -13.575  -5.163  -1.877  1.00  0.00           H  
HETATM  107 H107 UNK     1     -15.534  -2.283  -5.406  1.00  0.00           H  
HETATM  108 H108 UNK     1     -15.987   0.064  -6.378  1.00  0.00           H  
HETATM  109 H109 UNK     1     -14.757   2.354  -6.812  1.00  0.00           H  
HETATM  110 H110 UNK     1      -8.941  -7.545  -1.672  1.00  0.00           H  
HETATM  111 H111 UNK     1      -7.614  -9.089  -3.023  1.00  0.00           H  
HETATM  112 H112 UNK     1     -10.306  -8.538  -6.319  1.00  0.00           H  
HETATM  113 H113 UNK     1     -11.649  -6.997  -4.971  1.00  0.00           H  
HETATM  114 H114 UNK     1      -9.511 -11.088  -6.643  1.00  0.00           H  
HETATM  115 H115 UNK     1      -7.565 -12.317  -7.811  1.00  0.00           H  
HETATM  116 H116 UNK     1      -4.924 -12.339  -7.894  1.00  0.00           H  
HETATM  117 C117 UNK     1      10.757  -8.602   8.182  1.00  0.00           C  
HETATM  118 C118 UNK     1      10.869  -8.680   6.728  1.00  0.00           C  
HETATM  119 C119 UNK     1      11.992  -9.029   5.983  1.00  0.00           C  
HETATM  120 C120 UNK     1      11.778  -8.974   4.600  1.00  0.00           C  
HETATM  121 C121 UNK     1      10.487  -8.584   4.252  1.00  0.00           C  
HETATM  122 S122 UNK     1       9.531  -8.298   5.679  1.00  0.00           S  
HETATM  123 C123 UNK     1       9.886  -8.363   2.903  1.00  0.00           C  
HETATM  124 C124 UNK     1      10.679  -7.863   1.869  1.00  0.00           C  
HETATM  125 C125 UNK     1      10.120  -7.601   0.620  1.00  0.00           C  
HETATM  126 C126 UNK     1       8.758  -7.835   0.378  1.00  0.00           C  
HETATM  127 C127 UNK     1       7.979  -8.368   1.415  1.00  0.00           C  
HETATM  128 C128 UNK     1       8.536  -8.630   2.663  1.00  0.00           C  
HETATM  129 N129 UNK     1       8.173  -7.512  -0.881  1.00  0.00           N  
HETATM  130 C130 UNK     1       7.129  -8.324  -1.413  1.00  0.00           C  
HETATM  131 C131 UNK     1       6.042  -7.747  -2.086  1.00  0.00           C  
HETATM  132 C132 UNK     1       5.004  -8.534  -2.575  1.00  0.00           C  
HETATM  133 C133 UNK     1       5.030  -9.919  -2.404  1.00  0.00           C  
HETATM  134 C134 UNK     1       6.110 -10.508  -1.745  1.00  0.00           C  
HETATM  135 C135 UNK     1       7.150  -9.719  -1.258  1.00  0.00           C  
HETATM  136 C136 UNK     1       3.898 -10.766  -2.880  1.00  0.00           C  
HETATM  137 C137 UNK     1       3.345 -11.905  -2.300  1.00  0.00           C  
HETATM  138 C138 UNK     1       2.251 -12.416  -3.006  1.00  0.00           C  
HETATM  139 C139 UNK     1       1.948 -11.689  -4.153  1.00  0.00           C  
HETATM  140 S140 UNK     1       3.066 -10.367  -4.359  1.00  0.00           S  
HETATM  141 C141 UNK     1       0.851 -11.931  -5.085  1.00  0.00           C  
HETATM  142 C142 UNK     1       8.566  -6.321  -1.560  1.00  0.00           C  
HETATM  143 C143 UNK     1       8.622  -6.274  -2.962  1.00  0.00           C  
HETATM  144 C144 UNK     1       8.960  -5.096  -3.624  1.00  0.00           C  
HETATM  145 C145 UNK     1       9.251  -3.939  -2.897  1.00  0.00           C  
HETATM  146 C146 UNK     1       9.224  -3.981  -1.502  1.00  0.00           C  
HETATM  147 C147 UNK     1       8.883  -5.157  -0.842  1.00  0.00           C  
HETATM  148 C148 UNK     1       9.584  -2.653  -3.574  1.00  0.00           C  
HETATM  149 C149 UNK     1      10.484  -1.664  -3.186  1.00  0.00           C  
HETATM  150 C150 UNK     1      10.488  -0.551  -4.033  1.00  0.00           C  
HETATM  151 C151 UNK     1       9.588  -0.659  -5.088  1.00  0.00           C  
HETATM  152 S152 UNK     1       8.751  -2.188  -5.032  1.00  0.00           S  
HETATM  153 C153 UNK     1       9.322   0.343  -6.115  1.00  0.00           C  
HETATM  154 H154 UNK     1      11.693  -8.785   8.707  1.00  0.00           H  
HETATM  155 H155 UNK     1      12.941  -9.306   6.419  1.00  0.00           H  
HETATM  156 H156 UNK     1      12.543  -9.205   3.873  1.00  0.00           H  
HETATM  157 H157 UNK     1      11.724  -7.653   2.037  1.00  0.00           H  
HETATM  158 H158 UNK     1      10.750  -7.202  -0.162  1.00  0.00           H  
HETATM  159 H159 UNK     1       6.924  -8.553   1.269  1.00  0.00           H  
HETATM  160 H160 UNK     1       7.909  -9.025   3.449  1.00  0.00           H  
HETATM  161 H161 UNK     1       5.981  -6.675  -2.211  1.00  0.00           H  
HETATM  162 H162 UNK     1       4.170  -8.059  -3.071  1.00  0.00           H  
HETATM  163 H163 UNK     1       6.146 -11.579  -1.608  1.00  0.00           H  
HETATM  164 H164 UNK     1       7.977 -10.198  -0.754  1.00  0.00           H  
HETATM  165 H165 UNK     1       3.709 -12.336  -1.379  1.00  0.00           H  
HETATM  166 H166 UNK     1       1.695 -13.284  -2.679  1.00  0.00           H  
HETATM  167 H167 UNK     1       0.167 -12.713  -4.760  1.00  0.00           H  
HETATM  168 H168 UNK     1       8.398  -7.155  -3.545  1.00  0.00           H  
HETATM  169 H169 UNK     1       8.988  -5.082  -4.704  1.00  0.00           H  
HETATM  170 H170 UNK     1       9.441  -3.094  -0.926  1.00  0.00           H  
HETATM  171 H171 UNK     1       8.837  -5.151   0.237  1.00  0.00           H  
HETATM  172 H172 UNK     1      11.109  -1.743  -2.309  1.00  0.00           H  
HETATM  173 H173 UNK     1      11.121   0.309  -3.867  1.00  0.00           H  
HETATM  174 H174 UNK     1       9.867   1.272  -5.960  1.00  0.00           H  
HETATM  175 C175 UNK     1      -0.130  12.148   4.555  1.00  0.00           C  
HETATM  176 C176 UNK     1      -0.679  12.115   3.206  1.00  0.00           C  
HETATM  177 C177 UNK     1      -1.822  12.732   2.708  1.00  0.00           C  
HETATM  178 C178 UNK     1      -2.065  12.434   1.365  1.00  0.00           C  
HETATM  179 C179 UNK     1      -1.116  11.583   0.794  1.00  0.00           C  
HETATM  180 S180 UNK     1       0.110  11.184   1.973  1.00  0.00           S  
HETATM  181 C181 UNK     1      -1.064  11.017  -0.596  1.00  0.00           C  
HETATM  182 C182 UNK     1      -0.206   9.963  -0.931  1.00  0.00           C  
HETATM  183 C183 UNK     1      -0.213   9.425  -2.216  1.00  0.00           C  
HETATM  184 C184 UNK     1      -1.084   9.919  -3.196  1.00  0.00           C  
HETATM  185 C185 UNK     1      -1.926  10.988  -2.862  1.00  0.00           C  
HETATM  186 C186 UNK     1      -1.914  11.531  -1.580  1.00  0.00           C  
HETATM  187 N187 UNK     1      -1.128   9.333  -4.494  1.00  0.00           N  
HETATM  188 C188 UNK     1       0.084   8.920  -5.122  1.00  0.00           C  
HETATM  189 C189 UNK     1       0.133   7.751  -5.897  1.00  0.00           C  
HETATM  190 C190 UNK     1       1.321   7.341  -6.496  1.00  0.00           C  
HETATM  191 C191 UNK     1       2.488   8.090  -6.331  1.00  0.00           C  
HETATM  192 C192 UNK     1       2.450   9.259  -5.570  1.00  0.00           C  
HETATM  193 C193 UNK     1       1.261   9.667  -4.969  1.00  0.00           C  
HETATM  194 C194 UNK     1       3.773   7.667  -6.962  1.00  0.00           C  
HETATM  195 C195 UNK     1       4.799   8.450  -7.487  1.00  0.00           C  
HETATM  196 C196 UNK     1       5.873   7.705  -7.985  1.00  0.00           C  
HETATM  197 C197 UNK     1       5.700   6.331  -7.847  1.00  0.00           C  
HETATM  198 S198 UNK     1       4.170   5.976  -7.089  1.00  0.00           S  
HETATM  199 C199 UNK     1       6.631   5.282  -8.253  1.00  0.00           C  
HETATM  200 C200 UNK     1      -2.387   9.122  -5.131  1.00  0.00           C  
HETATM  201 C201 UNK     1      -2.522   9.224  -6.524  1.00  0.00           C  
HETATM  202 C202 UNK     1      -3.753   9.010  -7.142  1.00  0.00           C  
HETATM  203 C203 UNK     1      -4.880   8.689  -6.381  1.00  0.00           C  
HETATM  204 C204 UNK     1      -4.757   8.593  -4.993  1.00  0.00           C  
HETATM  205 C205 UNK     1      -3.527   8.803  -4.377  1.00  0.00           C  
HETATM  206 C206 UNK     1      -6.196   8.471  -7.057  1.00  0.00           C  
HETATM  207 C207 UNK     1      -6.673   8.993  -8.258  1.00  0.00           C  
HETATM  208 C208 UNK     1      -7.969   8.575  -8.579  1.00  0.00           C  
HETATM  209 C209 UNK     1      -8.521   7.719  -7.633  1.00  0.00           C  
HETATM  210 S210 UNK     1      -7.391   7.422  -6.339  1.00  0.00           S  
HETATM  211 C211 UNK     1      -9.857   7.128  -7.650  1.00  0.00           C  
HETATM  212 H212 UNK     1       0.776  11.559   4.682  1.00  0.00           H  
HETATM  213 H213 UNK     1      -2.467  13.364   3.304  1.00  0.00           H  
HETATM  214 H214 UNK     1      -2.922  12.819   0.832  1.00  0.00           H  
HETATM  215 H215 UNK     1       0.459   9.536  -0.197  1.00  0.00           H  
HETATM  216 H216 UNK     1       0.443   8.595  -2.437  1.00  0.00           H  
HETATM  217 H217 UNK     1      -2.599  11.400  -3.599  1.00  0.00           H  
HETATM  218 H218 UNK     1      -2.581  12.350  -1.358  1.00  0.00           H  
HETATM  219 H219 UNK     1      -0.750   7.142  -6.025  1.00  0.00           H  
HETATM  220 H220 UNK     1       1.331   6.437  -7.086  1.00  0.00           H  
HETATM  221 H221 UNK     1       3.343   9.850  -5.433  1.00  0.00           H  
HETATM  222 H222 UNK     1       1.258  10.576  -4.385  1.00  0.00           H  
HETATM  223 H223 UNK     1       4.767   9.530  -7.510  1.00  0.00           H  
HETATM  224 H224 UNK     1       6.747   8.160  -8.429  1.00  0.00           H  
HETATM  225 H225 UNK     1       7.545   5.661  -8.707  1.00  0.00           H  
HETATM  226 H226 UNK     1      -1.670   9.479  -7.137  1.00  0.00           H  
HETATM  227 H227 UNK     1      -3.825   9.090  -8.216  1.00  0.00           H  
HETATM  228 H228 UNK     1      -5.614   8.354  -4.381  1.00  0.00           H  
HETATM  229 H229 UNK     1      -3.463   8.703  -3.304  1.00  0.00           H  
HETATM  230 H230 UNK     1      -6.101   9.667  -8.879  1.00  0.00           H  
HETATM  231 H231 UNK     1      -8.486   8.899  -9.472  1.00  0.00           H  
HETATM  232 H232 UNK     1     -10.443   7.397  -8.527  1.00  0.00           H  
HETATM  233 C233 UNK     1     -17.710 -14.212   9.717  1.00  0.00           C  
HETATM  234 C234 UNK     1     -17.878 -12.709   9.443  1.00  0.00           C  
HETATM  235 C235 UNK     1     -16.589 -11.888   9.642  1.00  0.00           C  
HETATM  236 C236 UNK     1     -16.104 -11.818  11.104  1.00  0.00           C  
HETATM  237 C237 UNK     1     -14.870 -10.942  11.265  1.00  0.00           C  
HETATM  238 C238 UNK     1     -15.011  -9.585  11.554  1.00  0.00           C  
HETATM  239 C239 UNK     1     -13.883  -8.783  11.700  1.00  0.00           C  
HETATM  240 C240 UNK     1     -12.598  -9.328  11.559  1.00  0.00           C  
HETATM  241 C241 UNK     1     -12.469 -10.695  11.265  1.00  0.00           C  
HETATM  242 C242 UNK     1     -13.598 -11.496  11.119  1.00  0.00           C  
HETATM  243 C243 UNK     1     -11.402  -8.433  11.718  1.00  0.00           C  
HETATM  244 O244 UNK     1     -11.476  -7.219  11.932  1.00  0.00           O  
HETATM  245 O245 UNK     1     -10.212  -9.084  11.599  1.00  0.00           O  
HETATM  246 C246 UNK     1      -8.960  -8.376  11.697  1.00  0.00           C  
HETATM  247 C247 UNK     1      -8.698  -7.353  10.575  1.00  0.00           C  
HETATM  248 N248 UNK     1      -7.875  -6.358  10.881  1.00  0.00           N  
HETATM  249 C249 UNK     1      -7.704  -5.489   9.898  1.00  0.00           C  
HETATM  250 N250 UNK     1      -6.788  -4.491  10.183  1.00  0.00           N  
HETATM  251 N251 UNK     1      -8.261  -5.538   8.692  1.00  0.00           N  
HETATM  252 C252 UNK     1      -9.040  -6.588   8.507  1.00  0.00           C  
HETATM  253 N253 UNK     1      -9.291  -7.548   9.397  1.00  0.00           N  
HETATM  254 N254 UNK     1      -9.560  -6.668   7.223  1.00  0.00           N  
HETATM  255 H255 UNK     1     -18.633 -14.751   9.498  1.00  0.00           H  
HETATM  256 H256 UNK     1     -17.460 -14.409  10.759  1.00  0.00           H  
HETATM  257 H257 UNK     1     -16.923 -14.643   9.096  1.00  0.00           H  
HETATM  258 H258 UNK     1     -18.674 -12.307  10.072  1.00  0.00           H  
HETATM  259 H259 UNK     1     -18.219 -12.580   8.415  1.00  0.00           H  
HETATM  260 H260 UNK     1     -16.765 -10.873   9.283  1.00  0.00           H  
HETATM  261 H261 UNK     1     -15.796 -12.292   9.011  1.00  0.00           H  
HETATM  262 H262 UNK     1     -16.900 -11.439  11.747  1.00  0.00           H  
HETATM  263 H263 UNK     1     -15.877 -12.816  11.481  1.00  0.00           H  
HETATM  264 H264 UNK     1     -15.993  -9.148  11.666  1.00  0.00           H  
HETATM  265 H265 UNK     1     -14.018  -7.734  11.925  1.00  0.00           H  
HETATM  266 H266 UNK     1     -11.497 -11.154  11.143  1.00  0.00           H  
HETATM  267 H267 UNK     1     -13.482 -12.546  10.891  1.00  0.00           H  
HETATM  268 H268 UNK     1      -8.148  -9.102  11.690  1.00  0.00           H  
HETATM  269 H269 UNK     1      -8.925  -7.862  12.659  1.00  0.00           H  
HETATM  270 C270 UNK     1      13.861  -3.618  21.703  1.00  0.00           C  
HETATM  271 C271 UNK     1      12.489  -4.291  21.540  1.00  0.00           C  
HETATM  272 C272 UNK     1      12.239  -4.868  20.134  1.00  0.00           C  
HETATM  273 C273 UNK     1      13.130  -6.074  19.778  1.00  0.00           C  
HETATM  274 C274 UNK     1      12.822  -6.636  18.398  1.00  0.00           C  
HETATM  275 C275 UNK     1      11.870  -7.645  18.251  1.00  0.00           C  
HETATM  276 C276 UNK     1      11.587  -8.158  16.988  1.00  0.00           C  
HETATM  277 C277 UNK     1      12.253  -7.666  15.853  1.00  0.00           C  
HETATM  278 C278 UNK     1      13.204  -6.647  16.015  1.00  0.00           C  
HETATM  279 C279 UNK     1      13.486  -6.135  17.278  1.00  0.00           C  
HETATM  280 C280 UNK     1      11.974  -8.194  14.475  1.00  0.00           C  
HETATM  281 O281 UNK     1      12.526  -7.775  13.454  1.00  0.00           O  
HETATM  282 O282 UNK     1      11.041  -9.185  14.447  1.00  0.00           O  
HETATM  283 C283 UNK     1      10.636  -9.793  13.205  1.00  0.00           C  
HETATM  284 C284 UNK     1       9.937  -8.840  12.217  1.00  0.00           C  
HETATM  285 N285 UNK     1       9.162  -7.883  12.725  1.00  0.00           N  
HETATM  286 C286 UNK     1       8.631  -7.085  11.798  1.00  0.00           C  
HETATM  287 N287 UNK     1       7.761  -6.069  12.159  1.00  0.00           N  
HETATM  288 N288 UNK     1       8.793  -7.189  10.496  1.00  0.00           N  
HETATM  289 C289 UNK     1       9.562  -8.190  10.123  1.00  0.00           C  
HETATM  290 N290 UNK     1      10.164  -9.069  10.927  1.00  0.00           N  
HETATM  291 N291 UNK     1       9.654  -8.328   8.750  1.00  0.00           N  
HETATM  292 H292 UNK     1      13.959  -3.171  22.693  1.00  0.00           H  
HETATM  293 H293 UNK     1      14.004  -2.823  20.970  1.00  0.00           H  
HETATM  294 H294 UNK     1      14.678  -4.330  21.588  1.00  0.00           H  
HETATM  295 H295 UNK     1      11.715  -3.553  21.759  1.00  0.00           H  
HETATM  296 H296 UNK     1      12.372  -5.074  22.291  1.00  0.00           H  
HETATM  297 H297 UNK     1      12.366  -4.082  19.387  1.00  0.00           H  
HETATM  298 H298 UNK     1      11.193  -5.175  20.065  1.00  0.00           H  
HETATM  299 H299 UNK     1      14.184  -5.796  19.816  1.00  0.00           H  
HETATM  300 H300 UNK     1      13.012  -6.863  20.522  1.00  0.00           H  
HETATM  301 H301 UNK     1      11.348  -8.034  19.114  1.00  0.00           H  
HETATM  302 H302 UNK     1      10.844  -8.940  16.908  1.00  0.00           H  
HETATM  303 H303 UNK     1      13.734  -6.243  15.162  1.00  0.00           H  
HETATM  304 H304 UNK     1      14.220  -5.350  17.383  1.00  0.00           H  
HETATM  305 H305 UNK     1       9.957 -10.616  13.420  1.00  0.00           H  
HETATM  306 H306 UNK     1      11.517 -10.222  12.724  1.00  0.00           H  
HETATM  307 C307 UNK     1       5.057  11.685  17.017  1.00  0.00           C  
HETATM  308 C308 UNK     1       4.626  13.030  16.417  1.00  0.00           C  
HETATM  309 C309 UNK     1       5.824  13.918  16.024  1.00  0.00           C  
HETATM  310 C310 UNK     1       5.428  15.308  15.486  1.00  0.00           C  
HETATM  311 C311 UNK     1       4.682  15.263  14.159  1.00  0.00           C  
HETATM  312 C312 UNK     1       5.392  15.153  12.964  1.00  0.00           C  
HETATM  313 C313 UNK     1       4.712  15.115  11.750  1.00  0.00           C  
HETATM  314 C314 UNK     1       3.311  15.188  11.714  1.00  0.00           C  
HETATM  315 C315 UNK     1       2.607  15.294  12.925  1.00  0.00           C  
HETATM  316 C316 UNK     1       3.288  15.332  14.138  1.00  0.00           C  
HETATM  317 C317 UNK     1       2.607  15.141  10.388  1.00  0.00           C  
HETATM  318 O318 UNK     1       3.183  14.971   9.309  1.00  0.00           O  
HETATM  319 O319 UNK     1       1.261  15.321  10.479  1.00  0.00           O  
HETATM  320 C320 UNK     1       0.423  15.297   9.307  1.00  0.00           C  
HETATM  321 C321 UNK     1       0.315  13.931   8.600  1.00  0.00           C  
HETATM  322 N322 UNK     1       0.626  12.834   9.290  1.00  0.00           N  
HETATM  323 C323 UNK     1       0.515  11.713   8.582  1.00  0.00           C  
HETATM  324 N324 UNK     1       0.785  10.497   9.183  1.00  0.00           N  
HETATM  325 N325 UNK     1       0.115  11.613   7.329  1.00  0.00           N  
HETATM  326 C326 UNK     1      -0.182  12.779   6.768  1.00  0.00           C  
HETATM  327 N327 UNK     1      -0.112  13.970   7.343  1.00  0.00           N  
HETATM  328 N328 UNK     1      -0.700  12.805   5.483  1.00  0.00           N  
HETATM  329 H329 UNK     1       5.646  11.825  17.925  1.00  0.00           H  
HETATM  330 H330 UNK     1       5.660  11.111  16.313  1.00  0.00           H  
HETATM  331 H331 UNK     1       4.190  11.079  17.278  1.00  0.00           H  
HETATM  332 H332 UNK     1       3.995  13.559  17.133  1.00  0.00           H  
HETATM  333 H333 UNK     1       4.002  12.845  15.541  1.00  0.00           H  
HETATM  334 H334 UNK     1       6.436  13.402  15.283  1.00  0.00           H  
HETATM  335 H335 UNK     1       6.465  14.054  16.897  1.00  0.00           H  
HETATM  336 H336 UNK     1       4.831  15.843  16.227  1.00  0.00           H  
HETATM  337 H337 UNK     1       6.325  15.915  15.355  1.00  0.00           H  
HETATM  338 H338 UNK     1       6.471  15.096  12.973  1.00  0.00           H  
HETATM  339 H339 UNK     1       5.285  15.030  10.836  1.00  0.00           H  
HETATM  340 H340 UNK     1       1.527  15.346  12.943  1.00  0.00           H  
HETATM  341 H341 UNK     1       2.731  15.412  15.060  1.00  0.00           H  
HETATM  342 H342 UNK     1       0.794  16.034   8.594  1.00  0.00           H  
HETATM  343 H343 UNK     1      -0.581  15.606   9.597  1.00  0.00           H  
HETATM  344 C344 UNK     1      -7.464 -18.875 -16.578  1.00  0.00           C  
HETATM  345 C345 UNK     1      -7.901 -17.985 -15.405  1.00  0.00           C  
HETATM  346 C346 UNK     1      -6.708 -17.425 -14.611  1.00  0.00           C  
HETATM  347 C347 UNK     1      -7.138 -16.529 -13.435  1.00  0.00           C  
HETATM  348 C348 UNK     1      -5.950 -15.976 -12.661  1.00  0.00           C  
HETATM  349 C349 UNK     1      -5.377 -14.761 -13.037  1.00  0.00           C  
HETATM  350 C350 UNK     1      -4.285 -14.258 -12.337  1.00  0.00           C  
HETATM  351 C351 UNK     1      -3.748 -14.967 -11.249  1.00  0.00           C  
HETATM  352 C352 UNK     1      -4.336 -16.186 -10.879  1.00  0.00           C  
HETATM  353 C353 UNK     1      -5.428 -16.687 -11.580  1.00  0.00           C  
HETATM  354 C354 UNK     1      -2.569 -14.454 -10.471  1.00  0.00           C  
HETATM  355 O355 UNK     1      -2.108 -15.015  -9.473  1.00  0.00           O  
HETATM  356 O356 UNK     1      -2.041 -13.305 -10.976  1.00  0.00           O  
HETATM  357 C357 UNK     1      -0.912 -12.665 -10.350  1.00  0.00           C  
HETATM  358 C358 UNK     1      -1.173 -12.104  -8.939  1.00  0.00           C  
HETATM  359 N359 UNK     1      -2.424 -11.779  -8.613  1.00  0.00           N  
HETATM  360 C360 UNK     1      -2.549 -11.335  -7.362  1.00  0.00           C  
HETATM  361 N361 UNK     1      -3.781 -10.904  -6.894  1.00  0.00           N  
HETATM  362 N362 UNK     1      -1.575 -11.184  -6.486  1.00  0.00           N  
HETATM  363 C363 UNK     1      -0.379 -11.507  -6.958  1.00  0.00           C  
HETATM  364 N364 UNK     1      -0.101 -11.970  -8.166  1.00  0.00           N  
HETATM  365 N365 UNK     1       0.720 -11.267  -6.160  1.00  0.00           N  
HETATM  366 H366 UNK     1      -6.849 -18.322 -17.289  1.00  0.00           H  
HETATM  367 H367 UNK     1      -8.329 -19.259 -17.120  1.00  0.00           H  
HETATM  368 H368 UNK     1      -6.886 -19.732 -16.232  1.00  0.00           H  
HETATM  369 H369 UNK     1      -8.549 -18.560 -14.741  1.00  0.00           H  
HETATM  370 H370 UNK     1      -8.508 -17.162 -15.787  1.00  0.00           H  
HETATM  371 H371 UNK     1      -6.060 -16.856 -15.280  1.00  0.00           H  
HETATM  372 H372 UNK     1      -6.102 -18.250 -14.233  1.00  0.00           H  
HETATM  373 H373 UNK     1      -7.747 -15.699 -13.796  1.00  0.00           H  
HETATM  374 H374 UNK     1      -7.782 -17.086 -12.752  1.00  0.00           H  
HETATM  375 H375 UNK     1      -5.774 -14.206 -13.876  1.00  0.00           H  
HETATM  376 H376 UNK     1      -3.864 -13.314 -12.653  1.00  0.00           H  
HETATM  377 H377 UNK     1      -3.948 -16.757 -10.046  1.00  0.00           H  
HETATM  378 H378 UNK     1      -5.864 -17.631 -11.285  1.00  0.00           H  
HETATM  379 H379 UNK     1      -0.584 -11.843 -10.985  1.00  0.00           H  
HETATM  380 H380 UNK     1      -0.089 -13.380 -10.299  1.00  0.00           H  
HETATM  381 C381 UNK     1     -10.380  11.897 -14.438  1.00  0.00           C  
HETATM  382 C382 UNK     1     -11.781  11.314 -14.201  1.00  0.00           C  
HETATM  383 C383 UNK     1     -12.755  12.338 -13.588  1.00  0.00           C  
HETATM  384 C384 UNK     1     -14.192  11.810 -13.402  1.00  0.00           C  
HETATM  385 C385 UNK     1     -14.306  10.688 -12.379  1.00  0.00           C  
HETATM  386 C386 UNK     1     -14.397  10.990 -11.020  1.00  0.00           C  
HETATM  387 C387 UNK     1     -14.507   9.966 -10.083  1.00  0.00           C  
HETATM  388 C388 UNK     1     -14.529   8.623 -10.494  1.00  0.00           C  
HETATM  389 C389 UNK     1     -14.431   8.332 -11.863  1.00  0.00           C  
HETATM  390 C390 UNK     1     -14.323   9.357 -12.799  1.00  0.00           C  
HETATM  391 C391 UNK     1     -14.645   7.494  -9.511  1.00  0.00           C  
HETATM  392 O392 UNK     1     -14.565   6.302  -9.822  1.00  0.00           O  
HETATM  393 O393 UNK     1     -14.872   7.902  -8.233  1.00  0.00           O  
HETATM  394 C394 UNK     1     -15.022   6.950  -7.161  1.00  0.00           C  
HETATM  395 C395 UNK     1     -13.772   6.099  -6.871  1.00  0.00           C  
HETATM  396 N396 UNK     1     -13.995   4.839  -6.512  1.00  0.00           N  
HETATM  397 C397 UNK     1     -12.876   4.138  -6.309  1.00  0.00           C  
HETATM  398 N398 UNK     1     -12.938   2.813  -5.894  1.00  0.00           N  
HETATM  399 N399 UNK     1     -11.643   4.597  -6.400  1.00  0.00           N  
HETATM  400 C400 UNK     1     -11.563   5.870  -6.734  1.00  0.00           C  
HETATM  401 N401 UNK     1     -12.585   6.689  -6.983  1.00  0.00           N  
HETATM  402 N402 UNK     1     -10.277   6.384  -6.708  1.00  0.00           N  
HETATM  403 H403 UNK     1      -9.931  12.241 -13.506  1.00  0.00           H  
HETATM  404 H404 UNK     1     -10.413  12.743 -15.126  1.00  0.00           H  
HETATM  405 H405 UNK     1      -9.714  11.149 -14.869  1.00  0.00           H  
HETATM  406 H406 UNK     1     -11.698  10.445 -13.546  1.00  0.00           H  
HETATM  407 H407 UNK     1     -12.182  10.945 -15.146  1.00  0.00           H  
HETATM  408 H408 UNK     1     -12.791  13.221 -14.228  1.00  0.00           H  
HETATM  409 H409 UNK     1     -12.368  12.684 -12.627  1.00  0.00           H  
HETATM  410 H410 UNK     1     -14.842  12.628 -13.088  1.00  0.00           H  
HETATM  411 H411 UNK     1     -14.598  11.479 -14.360  1.00  0.00           H  
HETATM  412 H412 UNK     1     -14.382  12.018 -10.687  1.00  0.00           H  
HETATM  413 H413 UNK     1     -14.574  10.234  -9.037  1.00  0.00           H  
HETATM  414 H414 UNK     1     -14.441   7.309 -12.214  1.00  0.00           H  
HETATM  415 H415 UNK     1     -14.249   9.114 -13.849  1.00  0.00           H  
HETATM  416 H416 UNK     1     -15.858   6.290  -7.396  1.00  0.00           H  
HETATM  417 H417 UNK     1     -15.286   7.486  -6.250  1.00  0.00           H  
HETATM  418 C418 UNK     1      12.797  12.286 -13.640  1.00  0.00           C  
HETATM  419 C419 UNK     1      11.342  11.797 -13.736  1.00  0.00           C  
HETATM  420 C420 UNK     1      11.092  10.438 -13.056  1.00  0.00           C  
HETATM  421 C421 UNK     1      11.799   9.250 -13.738  1.00  0.00           C  
HETATM  422 C422 UNK     1      11.483   7.921 -13.068  1.00  0.00           C  
HETATM  423 C423 UNK     1      10.431   7.134 -13.535  1.00  0.00           C  
HETATM  424 C424 UNK     1      10.145   5.917 -12.923  1.00  0.00           C  
HETATM  425 C425 UNK     1      10.911   5.471 -11.832  1.00  0.00           C  
HETATM  426 C426 UNK     1      11.960   6.277 -11.366  1.00  0.00           C  
HETATM  427 C427 UNK     1      12.246   7.493 -11.981  1.00  0.00           C  
HETATM  428 C428 UNK     1      10.628   4.167 -11.145  1.00  0.00           C  
HETATM  429 O429 UNK     1      11.171   3.813 -10.095  1.00  0.00           O  
HETATM  430 O430 UNK     1       9.732   3.384 -11.806  1.00  0.00           O  
HETATM  431 C431 UNK     1       9.355   2.088 -11.301  1.00  0.00           C  
HETATM  432 C432 UNK     1       8.641   2.106  -9.936  1.00  0.00           C  
HETATM  433 N433 UNK     1       8.905   1.087  -9.126  1.00  0.00           N  
HETATM  434 C434 UNK     1       8.298   1.181  -7.952  1.00  0.00           C  
HETATM  435 N435 UNK     1       8.518   0.138  -7.078  1.00  0.00           N  
HETATM  436 N436 UNK     1       7.486   2.146  -7.551  1.00  0.00           N  
HETATM  437 C437 UNK     1       7.288   3.081  -8.460  1.00  0.00           C  
HETATM  438 N438 UNK     1       7.826   3.128  -9.678  1.00  0.00           N  
HETATM  439 N439 UNK     1       6.376   4.049  -8.078  1.00  0.00           N  
HETATM  440 H440 UNK     1      13.482  11.627 -14.173  1.00  0.00           H  
HETATM  441 H441 UNK     1      13.129  12.345 -12.602  1.00  0.00           H  
HETATM  442 H442 UNK     1      12.902  13.281 -14.075  1.00  0.00           H  
HETATM  443 H443 UNK     1      11.039  11.751 -14.784  1.00  0.00           H  
HETATM  444 H444 UNK     1      10.695  12.544 -13.273  1.00  0.00           H  
HETATM  445 H445 UNK     1      10.018  10.246 -13.045  1.00  0.00           H  
HETATM  446 H446 UNK     1      11.393  10.492 -12.008  1.00  0.00           H  
HETATM  447 H447 UNK     1      11.518   9.199 -14.792  1.00  0.00           H  
HETATM  448 H448 UNK     1      12.880   9.395 -13.735  1.00  0.00           H  
HETATM  449 H449 UNK     1       9.832   7.462 -14.373  1.00  0.00           H  
HETATM  450 H450 UNK     1       9.322   5.329 -13.307  1.00  0.00           H  
HETATM  451 H451 UNK     1      12.566   5.966 -10.526  1.00  0.00           H  
HETATM  452 H452 UNK     1      13.059   8.100 -11.611  1.00  0.00           H  
HETATM  453 H453 UNK     1      10.252   1.470 -11.227  1.00  0.00           H  
HETATM  454 H454 UNK     1       8.696   1.606 -12.022  1.00  0.00           H  
CONECT    1    2   38  250
CONECT    2    1    3    6
CONECT    3    2    4   39
CONECT    4    3    5   40
CONECT    5    4    6    7
CONECT    6    2    5
CONECT    7    5    8   12
CONECT    8    7    9   41
CONECT    9    8   10   42
CONECT   10    9   11   13
CONECT   11   10   12   43
CONECT   12    7   11   44
CONECT   13   10   14   26
CONECT   14   13   15   19
CONECT   15   14   16   45
CONECT   16   15   17   46
CONECT   17   16   18   20
CONECT   18   17   19   47
CONECT   19   14   18   48
CONECT   20   17   21   24
CONECT   21   20   22   49
CONECT   22   21   23   50
CONECT   23   22   24   25
CONECT   24   20   23
CONECT   25   23   51  287
CONECT   26   13   27   31
CONECT   27   26   28   52
CONECT   28   27   29   53
CONECT   29   28   30   32
CONECT   30   29   31   54
CONECT   31   26   30   55
CONECT   32   29   33   36
CONECT   33   32   34   56
CONECT   34   33   35   57
CONECT   35   34   36   37
CONECT   36   32   35
CONECT   37   35   58  324
CONECT   38    1
CONECT   39    3
CONECT   40    4
CONECT   41    8
CONECT   42    9
CONECT   43   11
CONECT   44   12
CONECT   45   15
CONECT   46   16
CONECT   47   18
CONECT   48   19
CONECT   49   21
CONECT   50   22
CONECT   51   25
CONECT   52   27
CONECT   53   28
CONECT   54   30
CONECT   55   31
CONECT   56   33
CONECT   57   34
CONECT   58   37
CONECT   59   60   96  254
CONECT   60   59   61   64
CONECT   61   60   62   97
CONECT   62   61   63   98
CONECT   63   62   64   65
CONECT   64   60   63
CONECT   65   63   66   70
CONECT   66   65   67   99
CONECT   67   66   68  100
CONECT   68   67   69   71
CONECT   69   68   70  101
CONECT   70   65   69  102
CONECT   71   68   72   84
CONECT   72   71   73   77
CONECT   73   72   74  103
CONECT   74   73   75  104
CONECT   75   74   76   78
CONECT   76   75   77  105
CONECT   77   72   76  106
CONECT   78   75   79   82
CONECT   79   78   80  107
CONECT   80   79   81  108
CONECT   81   80   82   83
CONECT   82   78   81
CONECT   83   81  109  398
CONECT   84   71   85   89
CONECT   85   84   86  110
CONECT   86   85   87  111
CONECT   87   86   88   90
CONECT   88   87   89  112
CONECT   89   84   88  113
CONECT   90   87   91   94
CONECT   91   90   92  114
CONECT   92   91   93  115
CONECT   93   92   94   95
CONECT   94   90   93
CONECT   95   93  116  361
CONECT   96   59
CONECT   97   61
CONECT   98   62
CONECT   99   66
CONECT  100   67
CONECT  101   69
CONECT  102   70
CONECT  103   73
CONECT  104   74
CONECT  105   76
CONECT  106   77
CONECT  107   79
CONECT  108   80
CONECT  109   83
CONECT  110   85
CONECT  111   86
CONECT  112   88
CONECT  113   89
CONECT  114   91
CONECT  115   92
CONECT  116   95
CONECT  117  118  154  291
CONECT  118  117  119  122
CONECT  119  118  120  155
CONECT  120  119  121  156
CONECT  121  120  122  123
CONECT  122  118  121
CONECT  123  121  124  128
CONECT  124  123  125  157
CONECT  125  124  126  158
CONECT  126  125  127  129
CONECT  127  126  128  159
CONECT  128  123  127  160
CONECT  129  126  130  142
CONECT  130  129  131  135
CONECT  131  130  132  161
CONECT  132  131  133  162
CONECT  133  132  134  136
CONECT  134  133  135  163
CONECT  135  130  134  164
CONECT  136  133  137  140
CONECT  137  136  138  165
CONECT  138  137  139  166
CONECT  139  138  140  141
CONECT  140  136  139
CONECT  141  139  167  365
CONECT  142  129  143  147
CONECT  143  142  144  168
CONECT  144  143  145  169
CONECT  145  144  146  148
CONECT  146  145  147  170
CONECT  147  142  146  171
CONECT  148  145  149  152
CONECT  149  148  150  172
CONECT  150  149  151  173
CONECT  151  150  152  153
CONECT  152  148  151
CONECT  153  151  174  435
CONECT  154  117
CONECT  155  119
CONECT  156  120
CONECT  157  124
CONECT  158  125
CONECT  159  127
CONECT  160  128
CONECT  161  131
CONECT  162  132
CONECT  163  134
CONECT  164  135
CONECT  165  137
CONECT  166  138
CONECT  167  141
CONECT  168  143
CONECT  169  144
CONECT  170  146
CONECT  171  147
CONECT  172  149
CONECT  173  150
CONECT  174  153
CONECT  175  176  212  328
CONECT  176  175  177  180
CONECT  177  176  178  213
CONECT  178  177  179  214
CONECT  179  178  180  181
CONECT  180  176  179
CONECT  181  179  182  186
CONECT  182  181  183  215
CONECT  183  182  184  216
CONECT  184  183  185  187
CONECT  185  184  186  217
CONECT  186  181  185  218
CONECT  187  184  188  200
CONECT  188  187  189  193
CONECT  189  188  190  219
CONECT  190  189  191  220
CONECT  191  190  192  194
CONECT  192  191  193  221
CONECT  193  188  192  222
CONECT  194  191  195  198
CONECT  195  194  196  223
CONECT  196  195  197  224
CONECT  197  196  198  199
CONECT  198  194  197
CONECT  199  197  225  439
CONECT  200  187  201  205
CONECT  201  200  202  226
CONECT  202  201  203  227
CONECT  203  202  204  206
CONECT  204  203  205  228
CONECT  205  200  204  229
CONECT  206  203  207  210
CONECT  207  206  208  230
CONECT  208  207  209  231
CONECT  209  208  210  211
CONECT  210  206  209
CONECT  211  209  232  402
CONECT  212  175
CONECT  213  177
CONECT  214  178
CONECT  215  182
CONECT  216  183
CONECT  217  185
CONECT  218  186
CONECT  219  189
CONECT  220  190
CONECT  221  192
CONECT  222  193
CONECT  223  195
CONECT  224  196
CONECT  225  199
CONECT  226  201
CONECT  227  202
CONECT  228  204
CONECT  229  205
CONECT  230  207
CONECT  231  208
CONECT  232  211
CONECT  233  234  255  256  257
CONECT  234  233  235  258  259
CONECT  235  234  236  260  261
CONECT  236  235  237  262  263
CONECT  237  236  238  242
CONECT  238  237  239  264
CONECT  239  238  240  265
CONECT  240  239  241  243
CONECT  241  240  242  266
CONECT  242  237  241  267
CONECT  243  240  244  245
CONECT  244  243
CONECT  245  243  246
CONECT  246  245  247  268  269
CONECT  247  246  248  253
CONECT  248  247  249
CONECT  249  248  250  251
CONECT  250    1  249
CONECT  251  249  252
CONECT  252  251  253  254
CONECT  253  247  252
CONECT  254   59  252
CONECT  255  233
CONECT  256  233
CONECT  257  233
CONECT  258  234
CONECT  259  234
CONECT  260  235
CONECT  261  235
CONECT  262  236
CONECT  263  236
CONECT  264  238
CONECT  265  239
CONECT  266  241
CONECT  267  242
CONECT  268  246
CONECT  269  246
CONECT  270  271  292  293  294
CONECT  271  270  272  295  296
CONECT  272  271  273  297  298
CONECT  273  272  274  299  300
CONECT  274  273  275  279
CONECT  275  274  276  301
CONECT  276  275  277  302
CONECT  277  276  278  280
CONECT  278  277  279  303
CONECT  279  274  278  304
CONECT  280  277  281  282
CONECT  281  280
CONECT  282  280  283
CONECT  283  282  284  305  306
CONECT  284  283  285  290
CONECT  285  284  286
CONECT  286  285  287  288
CONECT  287   25  286
CONECT  288  286  289
CONECT  289  288  290  291
CONECT  290  284  289
CONECT  291  117  289
CONECT  292  270
CONECT  293  270
CONECT  294  270
CONECT  295  271
CONECT  296  271
CONECT  297  272
CONECT  298  272
CONECT  299  273
CONECT  300  273
CONECT  301  275
CONECT  302  276
CONECT  303  278
CONECT  304  279
CONECT  305  283
CONECT  306  283
CONECT  307  308  329  330  331
CONECT  308  307  309  332  333
CONECT  309  308  310  334  335
CONECT  310  309  311  336  337
CONECT  311  310  312  316
CONECT  312  311  313  338
CONECT  313  312  314  339
CONECT  314  313  315  317
CONECT  315  314  316  340
CONECT  316  311  315  341
CONECT  317  314  318  319
CONECT  318  317
CONECT  319  317  320
CONECT  320  319  321  342  343
CONECT  321  320  322  327
CONECT  322  321  323
CONECT  323  322  324  325
CONECT  324   37  323
CONECT  325  323  326
CONECT  326  325  327  328
CONECT  327  321  326
CONECT  328  175  326
CONECT  329  307
CONECT  330  307
CONECT  331  307
CONECT  332  308
CONECT  333  308
CONECT  334  309
CONECT  335  309
CONECT  336  310
CONECT  337  310
CONECT  338  312
CONECT  339  313
CONECT  340  315
CONECT  341  316
CONECT  342  320
CONECT  343  320
CONECT  344  345  366  367  368
CONECT  345  344  346  369  370
CONECT  346  345  347  371  372
CONECT  347  346  348  373  374
CONECT  348  347  349  353
CONECT  349  348  350  375
CONECT  350  349  351  376
CONECT  351  350  352  354
CONECT  352  351  353  377
CONECT  353  348  352  378
CONECT  354  351  355  356
CONECT  355  354
CONECT  356  354  357
CONECT  357  356  358  379  380
CONECT  358  357  359  364
CONECT  359  358  360
CONECT  360  359  361  362
CONECT  361   95  360
CONECT  362  360  363
CONECT  363  362  364  365
CONECT  364  358  363
CONECT  365  141  363
CONECT  366  344
CONECT  367  344
CONECT  368  344
CONECT  369  345
CONECT  370  345
CONECT  371  346
CONECT  372  346
CONECT  373  347
CONECT  374  347
CONECT  375  349
CONECT  376  350
CONECT  377  352
CONECT  378  353
CONECT  379  357
CONECT  380  357
CONECT  381  382  403  404  405
CONECT  382  381  383  406  407
CONECT  383  382  384  408  409
CONECT  384  383  385  410  411
CONECT  385  384  386  390
CONECT  386  385  387  412
CONECT  387  386  388  413
CONECT  388  387  389  391
CONECT  389  388  390  414
CONECT  390  385  389  415
CONECT  391  388  392  393
CONECT  392  391
CONECT  393  391  394
CONECT  394  393  395  416  417
CONECT  395  394  396  401
CONECT  396  395  397
CONECT  397  396  398  399
CONECT  398   83  397
CONECT  399  397  400
CONECT  400  399  401  402
CONECT  401  395  400
CONECT  402  211  400
CONECT  403  381
CONECT  404  381
CONECT  405  381
CONECT  406  382
CONECT  407  382
CONECT  408  383
CONECT  409  383
CONECT  410  384
CONECT  411  384
CONECT  412  386
CONECT  413  387
CONECT  414  389
CONECT  415  390
CONECT  416  394
CONECT  417  394
CONECT  418  419  440  441  442
CONECT  419  418  420  443  444
CONECT  420  419  421  445  446
CONECT  421  420  422  447  448
CONECT  422  421  423  427
CONECT  423  422  424  449
CONECT  424  423  425  450
CONECT  425  424  426  428
CONECT  426  425  427  451
CONECT  427  422  426  452
CONECT  428  425  429  430
CONECT  429  428
CONECT  430  428  431
CONECT  431  430  432  453  454
CONECT  432  431  433  438
CONECT  433  432  434
CONECT  434  433  435  436
CONECT  435  153  434
CONECT  436  434  437
CONECT  437  436  438  439
CONECT  438  432  437
CONECT  439  199  437
CONECT  440  418
CONECT  441  418
CONECT  442  418
CONECT  443  419
CONECT  444  419
CONECT  445  420
CONECT  446  420
CONECT  447  421
CONECT  448  421
CONECT  449  423
CONECT  450  424
CONECT  451  426
CONECT  452  427
CONECT  453  431
CONECT  454  431
MASTER        0    0    0    0    0    0    0    3  454    0  454    0
END
