# Supplementary material for: An evolutionary algorithm for the discovery of porous organic cages
Source: Chem Sci. 2018 Sep 11;9(45):8513–27. doi: 10.1039/c8sc03560a (PMC6251339; doi:10.1039/c8sc03560a)
Supplement: Supplementary file 1 [file SC-009-C8SC03560A-s001.zip › Best_five/Case_Study2/RunB_3.pdb]

HEADER    CSD ENTRY RDKit          3D
CRYST1   1.0000   1.0000   1.0000  90.00  90.00  90.00          
SCALE1      1.000000  0.000000  0.000000       0.000000
SCALE2      0.000000  1.000000  0.000000       0.000000
SCALE3      0.000000  0.000000  1.000000       0.000000
HETATM    1  C1  UNK     1      -5.030  -2.736  11.202  1.00  0.00           C  
HETATM    2  C2  UNK     1      -3.778  -2.197  11.755  1.00  0.00           C  
HETATM    3  C3  UNK     1      -3.820  -1.334  12.857  1.00  0.00           C  
HETATM    4  C4  UNK     1      -2.651  -0.757  13.350  1.00  0.00           C  
HETATM    5  C5  UNK     1      -1.420  -1.034  12.756  1.00  0.00           C  
HETATM    6  C6  UNK     1      -1.366  -1.924  11.682  1.00  0.00           C  
HETATM    7  C7  UNK     1      -2.533  -2.497  11.186  1.00  0.00           C  
HETATM    8  P8  UNK     1       0.087  -0.135  13.404  1.00  0.00           P  
HETATM    9  C9  UNK     1      -0.048   1.512  12.528  1.00  0.00           C  
HETATM   10  C10 UNK     1       0.757   2.558  12.974  1.00  0.00           C  
HETATM   11  C11 UNK     1       0.725   3.796  12.335  1.00  0.00           C  
HETATM   12  C12 UNK     1      -0.113   4.006  11.230  1.00  0.00           C  
HETATM   13  C13 UNK     1      -0.150   5.286  10.508  1.00  0.00           C  
HETATM   14  C14 UNK     1      -0.926   2.954  10.794  1.00  0.00           C  
HETATM   15  C15 UNK     1      -0.897   1.720  11.438  1.00  0.00           C  
HETATM   16  C16 UNK     1       1.480  -0.941  12.451  1.00  0.00           C  
HETATM   17  C17 UNK     1       2.174  -1.983  13.061  1.00  0.00           C  
HETATM   18  C18 UNK     1       3.180  -2.658  12.373  1.00  0.00           C  
HETATM   19  C19 UNK     1       3.500  -2.309  11.053  1.00  0.00           C  
HETATM   20  C20 UNK     1       4.514  -3.034  10.275  1.00  0.00           C  
HETATM   21  C21 UNK     1       2.809  -1.249  10.453  1.00  0.00           C  
HETATM   22  C22 UNK     1       1.813  -0.568  11.147  1.00  0.00           C  
HETATM   23  H23 UNK     1      -5.931  -2.450  11.740  1.00  0.00           H  
HETATM   24  H24 UNK     1      -4.759  -1.079  13.328  1.00  0.00           H  
HETATM   25  H25 UNK     1      -2.698  -0.071  14.183  1.00  0.00           H  
HETATM   26  H26 UNK     1      -0.430  -2.165  11.205  1.00  0.00           H  
HETATM   27  H27 UNK     1      -2.464  -3.163  10.337  1.00  0.00           H  
HETATM   28  H28 UNK     1       1.419   2.404  13.814  1.00  0.00           H  
HETATM   29  H29 UNK     1       1.367   4.588  12.694  1.00  0.00           H  
HETATM   30  H30 UNK     1      -0.806   5.291   9.639  1.00  0.00           H  
HETATM   31  H31 UNK     1      -1.585   3.076   9.946  1.00  0.00           H  
HETATM   32  H32 UNK     1      -1.526   0.926  11.068  1.00  0.00           H  
HETATM   33  H33 UNK     1       1.921  -2.277  14.069  1.00  0.00           H  
HETATM   34  H34 UNK     1       3.698  -3.470  12.865  1.00  0.00           H  
HETATM   35  H35 UNK     1       4.584  -2.724   9.235  1.00  0.00           H  
HETATM   36  H36 UNK     1       3.029  -0.946   9.439  1.00  0.00           H  
HETATM   37  H37 UNK     1       1.288   0.233  10.652  1.00  0.00           H  
HETATM   38  C38 UNK     1     -10.720  -5.230   1.414  1.00  0.00           C  
HETATM   39  C39 UNK     1     -10.879  -5.459  -0.029  1.00  0.00           C  
HETATM   40  C40 UNK     1     -11.155  -6.726  -0.562  1.00  0.00           C  
HETATM   41  C41 UNK     1     -11.258  -6.907  -1.941  1.00  0.00           C  
HETATM   42  C42 UNK     1     -11.078  -5.832  -2.811  1.00  0.00           C  
HETATM   43  C43 UNK     1     -10.822  -4.565  -2.283  1.00  0.00           C  
HETATM   44  C44 UNK     1     -10.726  -4.380  -0.907  1.00  0.00           C  
HETATM   45  P45 UNK     1     -11.153  -6.165  -4.653  1.00  0.00           P  
HETATM   46  C46 UNK     1      -9.524  -7.042  -4.924  1.00  0.00           C  
HETATM   47  C47 UNK     1      -9.377  -7.820  -6.071  1.00  0.00           C  
HETATM   48  C48 UNK     1      -8.168  -8.457  -6.343  1.00  0.00           C  
HETATM   49  C49 UNK     1      -7.078  -8.316  -5.475  1.00  0.00           C  
HETATM   50  C50 UNK     1      -5.797  -8.962  -5.801  1.00  0.00           C  
HETATM   51  C51 UNK     1      -7.237  -7.540  -4.318  1.00  0.00           C  
HETATM   52  C52 UNK     1      -8.449  -6.914  -4.043  1.00  0.00           C  
HETATM   53  C53 UNK     1     -10.805  -4.470  -5.367  1.00  0.00           C  
HETATM   54  C54 UNK     1      -9.515  -4.026  -5.666  1.00  0.00           C  
HETATM   55  C55 UNK     1      -9.301  -2.721  -6.100  1.00  0.00           C  
HETATM   56  C56 UNK     1     -10.373  -1.833  -6.246  1.00  0.00           C  
HETATM   57  C57 UNK     1     -10.097  -0.443  -6.631  1.00  0.00           C  
HETATM   58  C58 UNK     1     -11.670  -2.295  -5.982  1.00  0.00           C  
HETATM   59  C59 UNK     1     -11.881  -3.602  -5.546  1.00  0.00           C  
HETATM   60  H60 UNK     1     -10.537  -4.191   1.682  1.00  0.00           H  
HETATM   61  H61 UNK     1     -11.280  -7.579   0.090  1.00  0.00           H  
HETATM   62  H62 UNK     1     -11.458  -7.891  -2.340  1.00  0.00           H  
HETATM   63  H63 UNK     1     -10.681  -3.712  -2.927  1.00  0.00           H  
HETATM   64  H64 UNK     1     -10.514  -3.387  -0.535  1.00  0.00           H  
HETATM   65  H65 UNK     1     -10.206  -7.919  -6.757  1.00  0.00           H  
HETATM   66  H66 UNK     1      -8.086  -9.046  -7.246  1.00  0.00           H  
HETATM   67  H67 UNK     1      -5.811  -9.588  -6.691  1.00  0.00           H  
HETATM   68  H68 UNK     1      -6.416  -7.410  -3.627  1.00  0.00           H  
HETATM   69  H69 UNK     1      -8.533  -6.310  -3.152  1.00  0.00           H  
HETATM   70  H70 UNK     1      -8.662  -4.673  -5.540  1.00  0.00           H  
HETATM   71  H71 UNK     1      -8.286  -2.406  -6.297  1.00  0.00           H  
HETATM   72  H72 UNK     1      -9.041  -0.218  -6.767  1.00  0.00           H  
HETATM   73  H73 UNK     1     -12.519  -1.634  -6.087  1.00  0.00           H  
HETATM   74  H74 UNK     1     -12.882  -3.937  -5.316  1.00  0.00           H  
HETATM   75  C75 UNK     1      10.790  -6.672   1.556  1.00  0.00           C  
HETATM   76  C76 UNK     1      10.943  -6.479   0.106  1.00  0.00           C  
HETATM   77  C77 UNK     1      11.936  -7.186  -0.583  1.00  0.00           C  
HETATM   78  C78 UNK     1      12.077  -7.046  -1.963  1.00  0.00           C  
HETATM   79  C79 UNK     1      11.236  -6.195  -2.675  1.00  0.00           C  
HETATM   80  C80 UNK     1      10.253  -5.476  -1.995  1.00  0.00           C  
HETATM   81  C81 UNK     1      10.107  -5.616  -0.618  1.00  0.00           C  
HETATM   82  P82 UNK     1      11.444  -6.101  -4.528  1.00  0.00           P  
HETATM   83  C83 UNK     1      11.122  -4.317  -4.983  1.00  0.00           C  
HETATM   84  C84 UNK     1      11.422  -3.274  -4.108  1.00  0.00           C  
HETATM   85  C85 UNK     1      11.194  -1.951  -4.484  1.00  0.00           C  
HETATM   86  C86 UNK     1      10.684  -1.648  -5.753  1.00  0.00           C  
HETATM   87  C87 UNK     1      10.464  -0.243  -6.128  1.00  0.00           C  
HETATM   88  C88 UNK     1      10.405  -2.703  -6.634  1.00  0.00           C  
HETATM   89  C89 UNK     1      10.627  -4.023  -6.253  1.00  0.00           C  
HETATM   90  C90 UNK     1       9.835  -6.941  -4.960  1.00  0.00           C  
HETATM   91  C91 UNK     1       9.874  -8.264  -5.393  1.00  0.00           C  
HETATM   92  C92 UNK     1       8.695  -8.942  -5.697  1.00  0.00           C  
HETATM   93  C93 UNK     1       7.453  -8.309  -5.557  1.00  0.00           C  
HETATM   94  C94 UNK     1       6.219  -9.054  -5.853  1.00  0.00           C  
HETATM   95  C95 UNK     1       7.425  -6.975  -5.127  1.00  0.00           C  
HETATM   96  C96 UNK     1       8.604  -6.295  -4.839  1.00  0.00           C  
HETATM   97  H97 UNK     1      11.508  -7.358   2.001  1.00  0.00           H  
HETATM   98  H98 UNK     1      12.601  -7.860  -0.063  1.00  0.00           H  
HETATM   99  H99 UNK     1      12.837  -7.607  -2.486  1.00  0.00           H  
HETATM  100 H100 UNK     1       9.591  -4.814  -2.531  1.00  0.00           H  
HETATM  101 H101 UNK     1       9.330  -5.056  -0.115  1.00  0.00           H  
HETATM  102 H102 UNK     1      11.838  -3.486  -3.135  1.00  0.00           H  
HETATM  103 H103 UNK     1      11.432  -1.167  -3.780  1.00  0.00           H  
HETATM  104 H104 UNK     1      10.666   0.474  -5.335  1.00  0.00           H  
HETATM  105 H105 UNK     1      10.016  -2.503  -7.623  1.00  0.00           H  
HETATM  106 H106 UNK     1      10.413  -4.824  -6.945  1.00  0.00           H  
HETATM  107 H107 UNK     1      10.825  -8.767  -5.488  1.00  0.00           H  
HETATM  108 H108 UNK     1       8.760  -9.969  -6.027  1.00  0.00           H  
HETATM  109 H109 UNK     1       6.375 -10.037  -6.290  1.00  0.00           H  
HETATM  110 H110 UNK     1       6.482  -6.456  -5.013  1.00  0.00           H  
HETATM  111 H111 UNK     1       8.556  -5.268  -4.512  1.00  0.00           H  
HETATM  112 C112 UNK     1       0.214  12.575   1.605  1.00  0.00           C  
HETATM  113 C113 UNK     1       0.089  12.678   0.142  1.00  0.00           C  
HETATM  114 C114 UNK     1      -0.631  11.736  -0.607  1.00  0.00           C  
HETATM  115 C115 UNK     1      -0.685  11.822  -1.995  1.00  0.00           C  
HETATM  116 C116 UNK     1      -0.021  12.853  -2.661  1.00  0.00           C  
HETATM  117 C117 UNK     1       0.675  13.807  -1.923  1.00  0.00           C  
HETATM  118 C118 UNK     1       0.729  13.724  -0.533  1.00  0.00           C  
HETATM  119 P119 UNK     1       0.045  12.971  -4.524  1.00  0.00           P  
HETATM  120 C120 UNK     1      -1.442  11.959  -5.028  1.00  0.00           C  
HETATM  121 C121 UNK     1      -2.663  12.617  -5.153  1.00  0.00           C  
HETATM  122 C122 UNK     1      -3.810  11.916  -5.519  1.00  0.00           C  
HETATM  123 C123 UNK     1      -3.755  10.539  -5.763  1.00  0.00           C  
HETATM  124 C124 UNK     1      -4.982   9.822  -6.142  1.00  0.00           C  
HETATM  125 C125 UNK     1      -2.523   9.882  -5.632  1.00  0.00           C  
HETATM  126 C126 UNK     1      -1.377  10.585  -5.269  1.00  0.00           C  
HETATM  127 C127 UNK     1       1.474  11.835  -4.941  1.00  0.00           C  
HETATM  128 C128 UNK     1       2.246  11.201  -3.965  1.00  0.00           C  
HETATM  129 C129 UNK     1       3.297  10.364  -4.331  1.00  0.00           C  
HETATM  130 C130 UNK     1       3.594  10.138  -5.680  1.00  0.00           C  
HETATM  131 C131 UNK     1       4.708   9.244  -6.028  1.00  0.00           C  
HETATM  132 C132 UNK     1       2.816  10.779  -6.655  1.00  0.00           C  
HETATM  133 C133 UNK     1       1.772  11.624  -6.287  1.00  0.00           C  
HETATM  134 H134 UNK     1       0.801  13.366   2.068  1.00  0.00           H  
HETATM  135 H135 UNK     1      -1.136  10.915  -0.116  1.00  0.00           H  
HETATM  136 H136 UNK     1      -1.225  11.066  -2.544  1.00  0.00           H  
HETATM  137 H137 UNK     1       1.194  14.604  -2.436  1.00  0.00           H  
HETATM  138 H138 UNK     1       1.294  14.471   0.007  1.00  0.00           H  
HETATM  139 H139 UNK     1      -2.718  13.679  -4.963  1.00  0.00           H  
HETATM  140 H140 UNK     1      -4.740  12.460  -5.605  1.00  0.00           H  
HETATM  141 H141 UNK     1      -5.869  10.449  -6.218  1.00  0.00           H  
HETATM  142 H142 UNK     1      -2.447   8.818  -5.810  1.00  0.00           H  
HETATM  143 H143 UNK     1      -0.444  10.051  -5.169  1.00  0.00           H  
HETATM  144 H144 UNK     1       2.045  11.348  -2.916  1.00  0.00           H  
HETATM  145 H145 UNK     1       3.872   9.889  -3.548  1.00  0.00           H  
HETATM  146 H146 UNK     1       5.266   8.869  -5.173  1.00  0.00           H  
HETATM  147 H147 UNK     1       3.021  10.626  -7.706  1.00  0.00           H  
HETATM  148 H148 UNK     1       1.181  12.111  -7.048  1.00  0.00           H  
HETATM  149 N149 UNK     1      -5.076  -3.457  10.150  1.00  0.00           N  
HETATM  150 C150 UNK     1      -6.293  -3.880   9.614  1.00  0.00           C  
HETATM  151 C151 UNK     1      -7.269  -4.580  10.342  1.00  0.00           C  
HETATM  152 C152 UNK     1      -8.445  -5.022   9.731  1.00  0.00           C  
HETATM  153 C153 UNK     1      -8.664  -4.783   8.374  1.00  0.00           C  
HETATM  154 C154 UNK     1      -7.696  -4.093   7.636  1.00  0.00           C  
HETATM  155 C155 UNK     1      -6.520  -3.665   8.255  1.00  0.00           C  
HETATM  156 S156 UNK     1      -7.941  -3.702   5.920  1.00  0.00           S  
HETATM  157 O157 UNK     1      -6.727  -4.056   5.173  1.00  0.00           O  
HETATM  158 O158 UNK     1      -8.442  -2.326   5.817  1.00  0.00           O  
HETATM  159 C159 UNK     1      -9.246  -4.815   5.452  1.00  0.00           C  
HETATM  160 C160 UNK     1     -10.055  -5.435   6.410  1.00  0.00           C  
HETATM  161 N161 UNK     1      -9.848  -5.261   7.788  1.00  0.00           N  
HETATM  162 C162 UNK     1     -11.091  -6.269   5.989  1.00  0.00           C  
HETATM  163 C163 UNK     1     -11.316  -6.477   4.627  1.00  0.00           C  
HETATM  164 C164 UNK     1     -10.537  -5.846   3.652  1.00  0.00           C  
HETATM  165 C165 UNK     1      -9.476  -5.038   4.093  1.00  0.00           C  
HETATM  166 N166 UNK     1     -10.769  -6.146   2.304  1.00  0.00           N  
HETATM  167 H167 UNK     1      -7.104  -4.792  11.388  1.00  0.00           H  
HETATM  168 H168 UNK     1      -9.174  -5.561  10.317  1.00  0.00           H  
HETATM  169 H169 UNK     1      -5.774  -3.142   7.672  1.00  0.00           H  
HETATM  170 H170 UNK     1     -10.508  -5.714   8.406  1.00  0.00           H  
HETATM  171 H171 UNK     1     -11.720  -6.768   6.710  1.00  0.00           H  
HETATM  172 H172 UNK     1     -12.112  -7.137   4.315  1.00  0.00           H  
HETATM  173 H173 UNK     1      -8.822  -4.569   3.372  1.00  0.00           H  
HETATM  174 N174 UNK     1       5.251  -3.966  10.745  1.00  0.00           N  
HETATM  175 C175 UNK     1       6.151  -4.674   9.938  1.00  0.00           C  
HETATM  176 C176 UNK     1       6.384  -6.018  10.246  1.00  0.00           C  
HETATM  177 C177 UNK     1       7.289  -6.790   9.516  1.00  0.00           C  
HETATM  178 C178 UNK     1       7.997  -6.222   8.460  1.00  0.00           C  
HETATM  179 C179 UNK     1       7.824  -4.865   8.167  1.00  0.00           C  
HETATM  180 C180 UNK     1       6.926  -4.099   8.916  1.00  0.00           C  
HETATM  181 S181 UNK     1       8.746  -4.094   6.854  1.00  0.00           S  
HETATM  182 O182 UNK     1       9.993  -3.550   7.403  1.00  0.00           O  
HETATM  183 O183 UNK     1       7.851  -3.189   6.119  1.00  0.00           O  
HETATM  184 C184 UNK     1       9.131  -5.494   5.821  1.00  0.00           C  
HETATM  185 C185 UNK     1       9.175  -6.785   6.359  1.00  0.00           C  
HETATM  186 N186 UNK     1       8.852  -7.039   7.702  1.00  0.00           N  
HETATM  187 C187 UNK     1       9.506  -7.860   5.537  1.00  0.00           C  
HETATM  188 C188 UNK     1       9.770  -7.649   4.183  1.00  0.00           C  
HETATM  189 C189 UNK     1       9.741  -6.359   3.624  1.00  0.00           C  
HETATM  190 C190 UNK     1       9.399  -5.295   4.463  1.00  0.00           C  
HETATM  191 N191 UNK     1       9.887  -6.102   2.257  1.00  0.00           N  
HETATM  192 H192 UNK     1       5.838  -6.472  11.060  1.00  0.00           H  
HETATM  193 H193 UNK     1       7.420  -7.832   9.769  1.00  0.00           H  
HETATM  194 H194 UNK     1       6.826  -3.048   8.687  1.00  0.00           H  
HETATM  195 H195 UNK     1       8.967  -7.990   8.025  1.00  0.00           H  
HETATM  196 H196 UNK     1       9.530  -8.865   5.931  1.00  0.00           H  
HETATM  197 H197 UNK     1       9.979  -8.501   3.554  1.00  0.00           H  
HETATM  198 H198 UNK     1       9.338  -4.297   4.052  1.00  0.00           H  
HETATM  199 N199 UNK     1       0.524   6.320  10.836  1.00  0.00           N  
HETATM  200 C200 UNK     1       0.475   7.474  10.048  1.00  0.00           C  
HETATM  201 C201 UNK     1       0.297   8.714  10.668  1.00  0.00           C  
HETATM  202 C202 UNK     1       0.282   9.900   9.932  1.00  0.00           C  
HETATM  203 C203 UNK     1       0.471   9.871   8.551  1.00  0.00           C  
HETATM  204 C204 UNK     1       0.695   8.645   7.916  1.00  0.00           C  
HETATM  205 C205 UNK     1       0.703   7.465   8.663  1.00  0.00           C  
HETATM  206 S206 UNK     1       1.010   8.545   6.169  1.00  0.00           S  
HETATM  207 O207 UNK     1       0.143   7.506   5.597  1.00  0.00           O  
HETATM  208 O208 UNK     1       2.458   8.435   5.958  1.00  0.00           O  
HETATM  209 C209 UNK     1       0.468  10.134   5.580  1.00  0.00           C  
HETATM  210 C210 UNK     1       0.263  11.207   6.454  1.00  0.00           C  
HETATM  211 N211 UNK     1       0.424  11.083   7.843  1.00  0.00           N  
HETATM  212 C212 UNK     1      -0.128  12.443   5.939  1.00  0.00           C  
HETATM  213 C213 UNK     1      -0.310  12.605   4.564  1.00  0.00           C  
HETATM  214 C214 UNK     1      -0.087  11.544   3.672  1.00  0.00           C  
HETATM  215 C215 UNK     1       0.277  10.307   4.207  1.00  0.00           C  
HETATM  216 N216 UNK     1      -0.294  11.628   2.293  1.00  0.00           N  
HETATM  217 H217 UNK     1       0.158   8.750  11.739  1.00  0.00           H  
HETATM  218 H218 UNK     1       0.124  10.837  10.445  1.00  0.00           H  
HETATM  219 H219 UNK     1       0.900   6.529   8.159  1.00  0.00           H  
HETATM  220 H220 UNK     1       0.299  11.922   8.393  1.00  0.00           H  
HETATM  221 H221 UNK     1      -0.303  13.280   6.597  1.00  0.00           H  
HETATM  222 H222 UNK     1      -0.634  13.563   4.185  1.00  0.00           H  
HETATM  223 H223 UNK     1       0.431   9.469   3.542  1.00  0.00           H  
HETATM  224 N224 UNK     1      -4.736  -8.799  -5.113  1.00  0.00           N  
HETATM  225 C225 UNK     1      -3.550  -9.429  -5.484  1.00  0.00           C  
HETATM  226 C226 UNK     1      -3.387 -10.821  -5.433  1.00  0.00           C  
HETATM  227 C227 UNK     1      -2.167 -11.415  -5.762  1.00  0.00           C  
HETATM  228 C228 UNK     1      -1.087 -10.625  -6.153  1.00  0.00           C  
HETATM  229 C229 UNK     1      -1.248  -9.237  -6.247  1.00  0.00           C  
HETATM  230 C230 UNK     1      -2.469  -8.651  -5.903  1.00  0.00           C  
HETATM  231 S231 UNK     1       0.083  -8.208  -6.827  1.00  0.00           S  
HETATM  232 O232 UNK     1       0.108  -6.970  -6.037  1.00  0.00           O  
HETATM  233 O233 UNK     1      -0.003  -8.102  -8.289  1.00  0.00           O  
HETATM  234 C234 UNK     1       1.499  -9.198  -6.403  1.00  0.00           C  
HETATM  235 C235 UNK     1       1.383 -10.586  -6.267  1.00  0.00           C  
HETATM  236 N236 UNK     1       0.149 -11.242  -6.409  1.00  0.00           N  
HETATM  237 C237 UNK     1       2.511 -11.337  -5.943  1.00  0.00           C  
HETATM  238 C238 UNK     1       3.740 -10.705  -5.741  1.00  0.00           C  
HETATM  239 C239 UNK     1       3.882  -9.314  -5.900  1.00  0.00           C  
HETATM  240 C240 UNK     1       2.737  -8.579  -6.211  1.00  0.00           C  
HETATM  241 N241 UNK     1       5.051  -8.598  -5.616  1.00  0.00           N  
HETATM  242 H242 UNK     1      -4.209 -11.440  -5.106  1.00  0.00           H  
HETATM  243 H243 UNK     1      -2.062 -12.487  -5.686  1.00  0.00           H  
HETATM  244 H244 UNK     1      -2.579  -7.577  -5.959  1.00  0.00           H  
HETATM  245 H245 UNK     1       0.164 -12.252  -6.365  1.00  0.00           H  
HETATM  246 H246 UNK     1       2.438 -12.407  -5.814  1.00  0.00           H  
HETATM  247 H247 UNK     1       4.587 -11.304  -5.444  1.00  0.00           H  
HETATM  248 H248 UNK     1       2.808  -7.503  -6.300  1.00  0.00           H  
HETATM  249 N249 UNK     1     -10.990   0.459  -6.779  1.00  0.00           N  
HETATM  250 C250 UNK     1     -10.617   1.783  -7.036  1.00  0.00           C  
HETATM  251 C251 UNK     1     -11.281   2.498  -8.037  1.00  0.00           C  
HETATM  252 C252 UNK     1     -10.981   3.837  -8.296  1.00  0.00           C  
HETATM  253 C253 UNK     1     -10.017   4.500  -7.536  1.00  0.00           C  
HETATM  254 C254 UNK     1      -9.372   3.815  -6.502  1.00  0.00           C  
HETATM  255 C255 UNK     1      -9.679   2.475  -6.255  1.00  0.00           C  
HETATM  256 S256 UNK     1      -8.187   4.623  -5.451  1.00  0.00           S  
HETATM  257 O257 UNK     1      -7.004   3.760  -5.332  1.00  0.00           O  
HETATM  258 O258 UNK     1      -8.863   5.047  -4.219  1.00  0.00           O  
HETATM  259 C259 UNK     1      -7.755   6.068  -6.393  1.00  0.00           C  
HETATM  260 C260 UNK     1      -8.565   6.524  -7.439  1.00  0.00           C  
HETATM  261 N261 UNK     1      -9.724   5.839  -7.840  1.00  0.00           N  
HETATM  262 C262 UNK     1      -8.208   7.684  -8.124  1.00  0.00           C  
HETATM  263 C263 UNK     1      -7.050   8.380  -7.771  1.00  0.00           C  
HETATM  264 C264 UNK     1      -6.233   7.944  -6.715  1.00  0.00           C  
HETATM  265 C265 UNK     1      -6.594   6.769  -6.053  1.00  0.00           C  
HETATM  266 N266 UNK     1      -5.034   8.566  -6.359  1.00  0.00           N  
HETATM  267 H267 UNK     1     -12.037   1.998  -8.626  1.00  0.00           H  
HETATM  268 H268 UNK     1     -11.502   4.351  -9.090  1.00  0.00           H  
HETATM  269 H269 UNK     1      -9.188   1.970  -5.434  1.00  0.00           H  
HETATM  270 H270 UNK     1     -10.274   6.266  -8.573  1.00  0.00           H  
HETATM  271 H271 UNK     1      -8.814   8.046  -8.942  1.00  0.00           H  
HETATM  272 H272 UNK     1      -6.775   9.261  -8.330  1.00  0.00           H  
HETATM  273 H273 UNK     1      -5.969   6.402  -5.251  1.00  0.00           H  
HETATM  274 N274 UNK     1      10.075   0.133  -7.285  1.00  0.00           N  
HETATM  275 C275 UNK     1       9.873   1.487  -7.565  1.00  0.00           C  
HETATM  276 C276 UNK     1      10.443   2.026  -8.722  1.00  0.00           C  
HETATM  277 C277 UNK     1      10.242   3.360  -9.077  1.00  0.00           C  
HETATM  278 C278 UNK     1       9.440   4.182  -8.288  1.00  0.00           C  
HETATM  279 C279 UNK     1       8.838   3.656  -7.139  1.00  0.00           C  
HETATM  280 C280 UNK     1       9.049   2.318  -6.792  1.00  0.00           C  
HETATM  281 S281 UNK     1       7.825   4.668  -6.082  1.00  0.00           S  
HETATM  282 O282 UNK     1       8.641   5.129  -4.952  1.00  0.00           O  
HETATM  283 O283 UNK     1       6.580   3.947  -5.788  1.00  0.00           O  
HETATM  284 C284 UNK     1       7.448   6.065  -7.120  1.00  0.00           C  
HETATM  285 C285 UNK     1       8.203   6.345  -8.263  1.00  0.00           C  
HETATM  286 N286 UNK     1       9.252   5.514  -8.688  1.00  0.00           N  
HETATM  287 C287 UNK     1       7.900   7.471  -9.025  1.00  0.00           C  
HETATM  288 C288 UNK     1       6.853   8.312  -8.646  1.00  0.00           C  
HETATM  289 C289 UNK     1       6.098   8.068  -7.495  1.00  0.00           C  
HETATM  290 C290 UNK     1       6.393   6.909  -6.758  1.00  0.00           C  
HETATM  291 N291 UNK     1       5.020   8.919  -7.223  1.00  0.00           N  
HETATM  292 H292 UNK     1      11.056   1.395  -9.349  1.00  0.00           H  
HETATM  293 H293 UNK     1      10.707   3.743  -9.973  1.00  0.00           H  
HETATM  294 H294 UNK     1       8.564   1.921  -5.911  1.00  0.00           H  
HETATM  295 H295 UNK     1       9.766   5.816  -9.504  1.00  0.00           H  
HETATM  296 H296 UNK     1       8.463   7.699  -9.917  1.00  0.00           H  
HETATM  297 H297 UNK     1       6.619   9.174  -9.254  1.00  0.00           H  
HETATM  298 H298 UNK     1       5.804   6.658  -5.888  1.00  0.00           H  
CONECT    1    2   23  149
CONECT    2    1    3    7
CONECT    3    2    4   24
CONECT    4    3    5   25
CONECT    5    4    6    8
CONECT    6    5    7   26
CONECT    7    2    6   27
CONECT    8    5    9   16
CONECT    9    8   10   15
CONECT   10    9   11   28
CONECT   11   10   12   29
CONECT   12   11   13   14
CONECT   13   12   30  199
CONECT   14   12   15   31
CONECT   15    9   14   32
CONECT   16    8   17   22
CONECT   17   16   18   33
CONECT   18   17   19   34
CONECT   19   18   20   21
CONECT   20   19   35  174
CONECT   21   19   22   36
CONECT   22   16   21   37
CONECT   23    1
CONECT   24    3
CONECT   25    4
CONECT   26    6
CONECT   27    7
CONECT   28   10
CONECT   29   11
CONECT   30   13
CONECT   31   14
CONECT   32   15
CONECT   33   17
CONECT   34   18
CONECT   35   20
CONECT   36   21
CONECT   37   22
CONECT   38   39   60  166
CONECT   39   38   40   44
CONECT   40   39   41   61
CONECT   41   40   42   62
CONECT   42   41   43   45
CONECT   43   42   44   63
CONECT   44   39   43   64
CONECT   45   42   46   53
CONECT   46   45   47   52
CONECT   47   46   48   65
CONECT   48   47   49   66
CONECT   49   48   50   51
CONECT   50   49   67  224
CONECT   51   49   52   68
CONECT   52   46   51   69
CONECT   53   45   54   59
CONECT   54   53   55   70
CONECT   55   54   56   71
CONECT   56   55   57   58
CONECT   57   56   72  249
CONECT   58   56   59   73
CONECT   59   53   58   74
CONECT   60   38
CONECT   61   40
CONECT   62   41
CONECT   63   43
CONECT   64   44
CONECT   65   47
CONECT   66   48
CONECT   67   50
CONECT   68   51
CONECT   69   52
CONECT   70   54
CONECT   71   55
CONECT   72   57
CONECT   73   58
CONECT   74   59
CONECT   75   76   97  191
CONECT   76   75   77   81
CONECT   77   76   78   98
CONECT   78   77   79   99
CONECT   79   78   80   82
CONECT   80   79   81  100
CONECT   81   76   80  101
CONECT   82   79   83   90
CONECT   83   82   84   89
CONECT   84   83   85  102
CONECT   85   84   86  103
CONECT   86   85   87   88
CONECT   87   86  104  274
CONECT   88   86   89  105
CONECT   89   83   88  106
CONECT   90   82   91   96
CONECT   91   90   92  107
CONECT   92   91   93  108
CONECT   93   92   94   95
CONECT   94   93  109  241
CONECT   95   93   96  110
CONECT   96   90   95  111
CONECT   97   75
CONECT   98   77
CONECT   99   78
CONECT  100   80
CONECT  101   81
CONECT  102   84
CONECT  103   85
CONECT  104   87
CONECT  105   88
CONECT  106   89
CONECT  107   91
CONECT  108   92
CONECT  109   94
CONECT  110   95
CONECT  111   96
CONECT  112  113  134  216
CONECT  113  112  114  118
CONECT  114  113  115  135
CONECT  115  114  116  136
CONECT  116  115  117  119
CONECT  117  116  118  137
CONECT  118  113  117  138
CONECT  119  116  120  127
CONECT  120  119  121  126
CONECT  121  120  122  139
CONECT  122  121  123  140
CONECT  123  122  124  125
CONECT  124  123  141  266
CONECT  125  123  126  142
CONECT  126  120  125  143
CONECT  127  119  128  133
CONECT  128  127  129  144
CONECT  129  128  130  145
CONECT  130  129  131  132
CONECT  131  130  146  291
CONECT  132  130  133  147
CONECT  133  127  132  148
CONECT  134  112
CONECT  135  114
CONECT  136  115
CONECT  137  117
CONECT  138  118
CONECT  139  121
CONECT  140  122
CONECT  141  124
CONECT  142  125
CONECT  143  126
CONECT  144  128
CONECT  145  129
CONECT  146  131
CONECT  147  132
CONECT  148  133
CONECT  149    1  150
CONECT  150  149  151  155
CONECT  151  150  152  167
CONECT  152  151  153  168
CONECT  153  152  154  161
CONECT  154  153  155  156
CONECT  155  150  154  169
CONECT  156  154  157  158  159
CONECT  157  156
CONECT  158  156
CONECT  159  156  160  165
CONECT  160  159  161  162
CONECT  161  153  160  170
CONECT  162  160  163  171
CONECT  163  162  164  172
CONECT  164  163  165  166
CONECT  165  159  164  173
CONECT  166   38  164
CONECT  167  151
CONECT  168  152
CONECT  169  155
CONECT  170  161
CONECT  171  162
CONECT  172  163
CONECT  173  165
CONECT  174   20  175
CONECT  175  174  176  180
CONECT  176  175  177  192
CONECT  177  176  178  193
CONECT  178  177  179  186
CONECT  179  178  180  181
CONECT  180  175  179  194
CONECT  181  179  182  183  184
CONECT  182  181
CONECT  183  181
CONECT  184  181  185  190
CONECT  185  184  186  187
CONECT  186  178  185  195
CONECT  187  185  188  196
CONECT  188  187  189  197
CONECT  189  188  190  191
CONECT  190  184  189  198
CONECT  191   75  189
CONECT  192  176
CONECT  193  177
CONECT  194  180
CONECT  195  186
CONECT  196  187
CONECT  197  188
CONECT  198  190
CONECT  199   13  200
CONECT  200  199  201  205
CONECT  201  200  202  217
CONECT  202  201  203  218
CONECT  203  202  204  211
CONECT  204  203  205  206
CONECT  205  200  204  219
CONECT  206  204  207  208  209
CONECT  207  206
CONECT  208  206
CONECT  209  206  210  215
CONECT  210  209  211  212
CONECT  211  203  210  220
CONECT  212  210  213  221
CONECT  213  212  214  222
CONECT  214  213  215  216
CONECT  215  209  214  223
CONECT  216  112  214
CONECT  217  201
CONECT  218  202
CONECT  219  205
CONECT  220  211
CONECT  221  212
CONECT  222  213
CONECT  223  215
CONECT  224   50  225
CONECT  225  224  226  230
CONECT  226  225  227  242
CONECT  227  226  228  243
CONECT  228  227  229  236
CONECT  229  228  230  231
CONECT  230  225  229  244
CONECT  231  229  232  233  234
CONECT  232  231
CONECT  233  231
CONECT  234  231  235  240
CONECT  235  234  236  237
CONECT  236  228  235  245
CONECT  237  235  238  246
CONECT  238  237  239  247
CONECT  239  238  240  241
CONECT  240  234  239  248
CONECT  241   94  239
CONECT  242  226
CONECT  243  227
CONECT  244  230
CONECT  245  236
CONECT  246  237
CONECT  247  238
CONECT  248  240
CONECT  249   57  250
CONECT  250  249  251  255
CONECT  251  250  252  267
CONECT  252  251  253  268
CONECT  253  252  254  261
CONECT  254  253  255  256
CONECT  255  250  254  269
CONECT  256  254  257  258  259
CONECT  257  256
CONECT  258  256
CONECT  259  256  260  265
CONECT  260  259  261  262
CONECT  261  253  260  270
CONECT  262  260  263  271
CONECT  263  262  264  272
CONECT  264  263  265  266
CONECT  265  259  264  273
CONECT  266  124  264
CONECT  267  251
CONECT  268  252
CONECT  269  255
CONECT  270  261
CONECT  271  262
CONECT  272  263
CONECT  273  265
CONECT  274   87  275
CONECT  275  274  276  280
CONECT  276  275  277  292
CONECT  277  276  278  293
CONECT  278  277  279  286
CONECT  279  278  280  281
CONECT  280  275  279  294
CONECT  281  279  282  283  284
CONECT  282  281
CONECT  283  281
CONECT  284  281  285  290
CONECT  285  284  286  287
CONECT  286  278  285  295
CONECT  287  285  288  296
CONECT  288  287  289  297
CONECT  289  288  290  291
CONECT  290  284  289  298
CONECT  291  131  289
CONECT  292  276
CONECT  293  277
CONECT  294  280
CONECT  295  286
CONECT  296  287
CONECT  297  288
CONECT  298  290
MASTER        0    0    0    0    0    0    0    3  298    0  298    0
END
