# Supplementary material for: An evolutionary algorithm for the discovery of porous organic cages
Source: Chem Sci. 2018 Sep 11;9(45):8513–27. doi: 10.1039/c8sc03560a (PMC6251339; doi:10.1039/c8sc03560a)
Supplement: Supplementary file 1 [file SC-009-C8SC03560A-s001.zip › Best_five/Case_Study2/RunB_4.pdb]

HEADER    CSD ENTRY RDKit          3D
CRYST1   1.0000   1.0000   1.0000  90.00  90.00  90.00          
SCALE1      1.000000  0.000000  0.000000       0.000000
SCALE2      0.000000  1.000000  0.000000       0.000000
SCALE3      0.000000  0.000000  1.000000       0.000000
HETATM    1  C1  UNK     1      -4.283  -3.224  11.575  1.00  0.00           C  
HETATM    2  C2  UNK     1      -3.210  -2.654  12.400  1.00  0.00           C  
HETATM    3  C3  UNK     1      -2.095  -2.086  11.766  1.00  0.00           C  
HETATM    4  C4  UNK     1      -1.075  -1.492  12.509  1.00  0.00           C  
HETATM    5  C5  UNK     1      -1.156  -1.464  13.921  1.00  0.00           C  
HETATM    6  C6  UNK     1      -2.252  -2.046  14.559  1.00  0.00           C  
HETATM    7  C7  UNK     1      -3.268  -2.634  13.803  1.00  0.00           C  
HETATM    8  C8  UNK     1       0.030  -0.741  14.606  1.00  0.00           C  
HETATM    9  C9  UNK     1       0.063   0.660  13.940  1.00  0.00           C  
HETATM   10  C10 UNK     1       0.145   0.623  12.528  1.00  0.00           C  
HETATM   11  C11 UNK     1       0.177   1.812  11.801  1.00  0.00           C  
HETATM   12  C12 UNK     1       0.125   3.054  12.450  1.00  0.00           C  
HETATM   13  C13 UNK     1       0.147   4.277  11.640  1.00  0.00           C  
HETATM   14  C14 UNK     1       0.046   3.076  13.853  1.00  0.00           C  
HETATM   15  C15 UNK     1       0.016   1.892  14.593  1.00  0.00           C  
HETATM   16  C16 UNK     1       0.186  -0.804  11.933  1.00  0.00           C  
HETATM   17  C17 UNK     1       1.375  -1.484  12.650  1.00  0.00           C  
HETATM   18  C18 UNK     1       1.291  -1.457  14.061  1.00  0.00           C  
HETATM   19  C19 UNK     1       2.306  -2.037  14.822  1.00  0.00           C  
HETATM   20  C20 UNK     1       3.403  -2.624  14.189  1.00  0.00           C  
HETATM   21  C21 UNK     1       3.511  -2.645  12.790  1.00  0.00           C  
HETATM   22  C22 UNK     1       4.702  -3.238  12.163  1.00  0.00           C  
HETATM   23  C23 UNK     1       2.477  -2.076  12.030  1.00  0.00           C  
HETATM   24  H24 UNK     1      -4.105  -3.144  10.503  1.00  0.00           H  
HETATM   25  H25 UNK     1      -2.019  -2.084  10.688  1.00  0.00           H  
HETATM   26  H26 UNK     1      -2.327  -2.033  15.636  1.00  0.00           H  
HETATM   27  H27 UNK     1      -4.117  -3.067  14.314  1.00  0.00           H  
HETATM   28  H28 UNK     1      -0.033  -0.714  15.694  1.00  0.00           H  
HETATM   29  H29 UNK     1       0.238   1.758  10.723  1.00  0.00           H  
HETATM   30  H30 UNK     1       0.212   4.096  10.568  1.00  0.00           H  
HETATM   31  H31 UNK     1       0.004   4.021  14.376  1.00  0.00           H  
HETATM   32  H32 UNK     1      -0.048   1.937  15.670  1.00  0.00           H  
HETATM   33  H33 UNK     1       0.250  -0.831  10.845  1.00  0.00           H  
HETATM   34  H34 UNK     1       2.252  -2.024  15.900  1.00  0.00           H  
HETATM   35  H35 UNK     1       4.179  -3.055  14.805  1.00  0.00           H  
HETATM   36  H36 UNK     1       5.424  -3.644  12.869  1.00  0.00           H  
HETATM   37  H37 UNK     1       2.536  -2.079  10.950  1.00  0.00           H  
HETATM   38  C38 UNK     1      -9.933  -5.144   0.502  1.00  0.00           C  
HETATM   39  C39 UNK     1     -10.418  -5.357  -0.867  1.00  0.00           C  
HETATM   40  C40 UNK     1      -9.676  -4.840  -1.938  1.00  0.00           C  
HETATM   41  C41 UNK     1     -10.077  -5.054  -3.257  1.00  0.00           C  
HETATM   42  C42 UNK     1     -11.254  -5.793  -3.523  1.00  0.00           C  
HETATM   43  C43 UNK     1     -12.008  -6.294  -2.462  1.00  0.00           C  
HETATM   44  C44 UNK     1     -11.590  -6.079  -1.148  1.00  0.00           C  
HETATM   45  C45 UNK     1     -11.557  -5.973  -5.032  1.00  0.00           C  
HETATM   46  C46 UNK     1     -10.268  -6.604  -5.610  1.00  0.00           C  
HETATM   47  C47 UNK     1      -9.090  -5.873  -5.330  1.00  0.00           C  
HETATM   48  C48 UNK     1      -7.852  -6.364  -5.752  1.00  0.00           C  
HETATM   49  C49 UNK     1      -7.761  -7.573  -6.460  1.00  0.00           C  
HETATM   50  C50 UNK     1      -6.472  -8.145  -6.872  1.00  0.00           C  
HETATM   51  C51 UNK     1      -8.945  -8.265  -6.759  1.00  0.00           C  
HETATM   52  C52 UNK     1     -10.187  -7.792  -6.336  1.00  0.00           C  
HETATM   53  C53 UNK     1      -9.332  -4.572  -4.524  1.00  0.00           C  
HETATM   54  C54 UNK     1     -10.400  -3.792  -5.331  1.00  0.00           C  
HETATM   55  C55 UNK     1     -11.572  -4.536  -5.603  1.00  0.00           C  
HETATM   56  C56 UNK     1     -12.609  -3.953  -6.329  1.00  0.00           C  
HETATM   57  C57 UNK     1     -12.490  -2.638  -6.778  1.00  0.00           C  
HETATM   58  C58 UNK     1     -11.342  -1.877  -6.508  1.00  0.00           C  
HETATM   59  C59 UNK     1     -11.276  -0.490  -6.989  1.00  0.00           C  
HETATM   60  C60 UNK     1     -10.298  -2.473  -5.781  1.00  0.00           C  
HETATM   61  H61 UNK     1      -9.020  -4.555   0.562  1.00  0.00           H  
HETATM   62  H62 UNK     1      -8.768  -4.281  -1.759  1.00  0.00           H  
HETATM   63  H63 UNK     1     -12.908  -6.861  -2.651  1.00  0.00           H  
HETATM   64  H64 UNK     1     -12.180  -6.487  -0.338  1.00  0.00           H  
HETATM   65  H65 UNK     1     -12.463  -6.543  -5.238  1.00  0.00           H  
HETATM   66  H66 UNK     1      -6.955  -5.810  -5.513  1.00  0.00           H  
HETATM   67  H67 UNK     1      -6.557  -9.044  -7.478  1.00  0.00           H  
HETATM   68  H68 UNK     1      -8.912  -9.197  -7.306  1.00  0.00           H  
HETATM   69  H69 UNK     1     -11.081  -8.354  -6.561  1.00  0.00           H  
HETATM   70  H70 UNK     1      -8.426  -4.001  -4.320  1.00  0.00           H  
HETATM   71  H71 UNK     1     -13.506  -4.514  -6.544  1.00  0.00           H  
HETATM   72  H72 UNK     1     -13.312  -2.213  -7.336  1.00  0.00           H  
HETATM   73  H73 UNK     1     -12.133  -0.189  -7.588  1.00  0.00           H  
HETATM   74  H74 UNK     1      -9.402  -1.907  -5.563  1.00  0.00           H  
HETATM   75  C75 UNK     1      10.395  -4.959   1.763  1.00  0.00           C  
HETATM   76  C76 UNK     1      10.632  -5.237   0.336  1.00  0.00           C  
HETATM   77  C77 UNK     1       9.695  -4.834  -0.630  1.00  0.00           C  
HETATM   78  C78 UNK     1       9.915  -5.078  -1.990  1.00  0.00           C  
HETATM   79  C79 UNK     1      11.097  -5.739  -2.398  1.00  0.00           C  
HETATM   80  C80 UNK     1      12.029  -6.147  -1.447  1.00  0.00           C  
HETATM   81  C81 UNK     1      11.795  -5.898  -0.097  1.00  0.00           C  
HETATM   82  C82 UNK     1      11.220  -5.940  -3.925  1.00  0.00           C  
HETATM   83  C83 UNK     1      11.053  -4.522  -4.520  1.00  0.00           C  
HETATM   84  C84 UNK     1       9.868  -3.860  -4.121  1.00  0.00           C  
HETATM   85  C85 UNK     1       9.594  -2.578  -4.608  1.00  0.00           C  
HETATM   86  C86 UNK     1      10.476  -1.941  -5.495  1.00  0.00           C  
HETATM   87  C87 UNK     1      10.153  -0.604  -6.019  1.00  0.00           C  
HETATM   88  C88 UNK     1      11.650  -2.616  -5.871  1.00  0.00           C  
HETATM   89  C89 UNK     1      11.940  -3.891  -5.390  1.00  0.00           C  
HETATM   90  C90 UNK     1       8.976  -4.692  -3.164  1.00  0.00           C  
HETATM   91  C91 UNK     1       8.733  -6.018  -3.930  1.00  0.00           C  
HETATM   92  C92 UNK     1       9.921  -6.679  -4.322  1.00  0.00           C  
HETATM   93  C93 UNK     1       9.848  -7.886  -5.013  1.00  0.00           C  
HETATM   94  C94 UNK     1       8.605  -8.430  -5.331  1.00  0.00           C  
HETATM   95  C95 UNK     1       7.413  -7.782  -4.972  1.00  0.00           C  
HETATM   96  C96 UNK     1       6.134  -8.386  -5.365  1.00  0.00           C  
HETATM   97  C97 UNK     1       7.493  -6.573  -4.260  1.00  0.00           C  
HETATM   98  H98 UNK     1       9.474  -4.423   1.983  1.00  0.00           H  
HETATM   99  H99 UNK     1       8.790  -4.324  -0.332  1.00  0.00           H  
HETATM  100 H100 UNK     1      12.934  -6.653  -1.749  1.00  0.00           H  
HETATM  101 H101 UNK     1      12.536  -6.221   0.621  1.00  0.00           H  
HETATM  102 H102 UNK     1      12.134  -6.447  -4.235  1.00  0.00           H  
HETATM  103 H103 UNK     1       8.681  -2.089  -4.301  1.00  0.00           H  
HETATM  104 H104 UNK     1       9.234  -0.168  -5.633  1.00  0.00           H  
HETATM  105 H105 UNK     1      12.349  -2.150  -6.553  1.00  0.00           H  
HETATM  106 H106 UNK     1      12.847  -4.387  -5.701  1.00  0.00           H  
HETATM  107 H107 UNK     1       8.062  -4.185  -2.854  1.00  0.00           H  
HETATM  108 H108 UNK     1      10.751  -8.399  -5.312  1.00  0.00           H  
HETATM  109 H109 UNK     1       8.582  -9.364  -5.876  1.00  0.00           H  
HETATM  110 H110 UNK     1       6.237  -9.341  -5.877  1.00  0.00           H  
HETATM  111 H111 UNK     1       6.588  -6.057  -3.972  1.00  0.00           H  
HETATM  112 C112 UNK     1       0.178  10.665   0.829  1.00  0.00           C  
HETATM  113 C113 UNK     1       0.151  11.168  -0.552  1.00  0.00           C  
HETATM  114 C114 UNK     1      -0.052  10.268  -1.609  1.00  0.00           C  
HETATM  115 C115 UNK     1      -0.081  10.713  -2.933  1.00  0.00           C  
HETATM  116 C116 UNK     1       0.094  12.088  -3.214  1.00  0.00           C  
HETATM  117 C117 UNK     1       0.296  12.988  -2.169  1.00  0.00           C  
HETATM  118 C118 UNK     1       0.324  12.529  -0.852  1.00  0.00           C  
HETATM  119 C119 UNK     1       0.037  12.438  -4.720  1.00  0.00           C  
HETATM  120 C120 UNK     1      -1.316  11.861  -5.201  1.00  0.00           C  
HETATM  121 C121 UNK     1      -1.491  10.485  -4.922  1.00  0.00           C  
HETATM  122 C122 UNK     1      -2.674   9.846  -5.301  1.00  0.00           C  
HETATM  123 C123 UNK     1      -3.696  10.553  -5.955  1.00  0.00           C  
HETATM  124 C124 UNK     1      -4.957   9.916  -6.357  1.00  0.00           C  
HETATM  125 C125 UNK     1      -3.501  11.916  -6.226  1.00  0.00           C  
HETATM  126 C126 UNK     1      -2.325  12.567  -5.855  1.00  0.00           C  
HETATM  127 C127 UNK     1      -0.292   9.833  -4.191  1.00  0.00           C  
HETATM  128 C128 UNK     1       0.929  10.145  -5.091  1.00  0.00           C  
HETATM  129 C129 UNK     1       1.102  11.521  -5.369  1.00  0.00           C  
HETATM  130 C130 UNK     1       2.168  11.938  -6.164  1.00  0.00           C  
HETATM  131 C131 UNK     1       3.057  10.997  -6.681  1.00  0.00           C  
HETATM  132 C132 UNK     1       2.903   9.624  -6.420  1.00  0.00           C  
HETATM  133 C133 UNK     1       3.835   8.623  -6.961  1.00  0.00           C  
HETATM  134 C134 UNK     1       1.827   9.213  -5.619  1.00  0.00           C  
HETATM  135 H135 UNK     1       0.027   9.591   0.919  1.00  0.00           H  
HETATM  136 H136 UNK     1      -0.189   9.214  -1.413  1.00  0.00           H  
HETATM  137 H137 UNK     1       0.431  14.040  -2.372  1.00  0.00           H  
HETATM  138 H138 UNK     1       0.482  13.244  -0.056  1.00  0.00           H  
HETATM  139 H139 UNK     1       0.172  13.498  -4.936  1.00  0.00           H  
HETATM  140 H140 UNK     1      -2.802   8.795  -5.080  1.00  0.00           H  
HETATM  141 H141 UNK     1      -5.662  10.590  -6.841  1.00  0.00           H  
HETATM  142 H142 UNK     1      -4.266  12.492  -6.728  1.00  0.00           H  
HETATM  143 H143 UNK     1      -2.200  13.618  -6.072  1.00  0.00           H  
HETATM  144 H144 UNK     1      -0.428   8.773  -3.975  1.00  0.00           H  
HETATM  145 H145 UNK     1       2.311  12.986  -6.382  1.00  0.00           H  
HETATM  146 H146 UNK     1       3.877  11.343  -7.295  1.00  0.00           H  
HETATM  147 H147 UNK     1       3.600   7.593  -6.701  1.00  0.00           H  
HETATM  148 H148 UNK     1       1.678   8.165  -5.399  1.00  0.00           H  
HETATM  149 N149 UNK     1      -5.351  -3.756  12.028  1.00  0.00           N  
HETATM  150 C150 UNK     1      -6.295  -4.188  11.093  1.00  0.00           C  
HETATM  151 C151 UNK     1      -7.311  -3.324  10.675  1.00  0.00           C  
HETATM  152 C152 UNK     1      -8.174  -3.682   9.642  1.00  0.00           C  
HETATM  153 C153 UNK     1      -8.019  -4.913   9.003  1.00  0.00           C  
HETATM  154 C154 UNK     1      -7.027  -5.798   9.428  1.00  0.00           C  
HETATM  155 C155 UNK     1      -6.169  -5.432  10.463  1.00  0.00           C  
HETATM  156 C156 UNK     1      -8.890  -5.261   7.810  1.00  0.00           C  
HETATM  157 N157 UNK     1      -8.269  -4.664   6.636  1.00  0.00           N  
HETATM  158 C158 UNK     1      -8.821  -4.935   5.377  1.00  0.00           C  
HETATM  159 C159 UNK     1     -10.172  -4.685   5.126  1.00  0.00           C  
HETATM  160 C160 UNK     1     -10.707  -4.914   3.857  1.00  0.00           C  
HETATM  161 C161 UNK     1      -9.911  -5.378   2.806  1.00  0.00           C  
HETATM  162 C162 UNK     1      -8.569  -5.679   3.086  1.00  0.00           C  
HETATM  163 C163 UNK     1      -8.020  -5.452   4.347  1.00  0.00           C  
HETATM  164 Cl16 UNK     1      -6.344  -5.816   4.598  1.00  0.00          Cl  
HETATM  165 N165 UNK     1     -10.496  -5.600   1.554  1.00  0.00           N  
HETATM  166 H166 UNK     1      -7.409  -2.355  11.141  1.00  0.00           H  
HETATM  167 H167 UNK     1      -8.933  -2.987   9.313  1.00  0.00           H  
HETATM  168 H168 UNK     1      -6.895  -6.753   8.940  1.00  0.00           H  
HETATM  169 H169 UNK     1      -5.379  -6.103  10.768  1.00  0.00           H  
HETATM  170 H170 UNK     1      -9.902  -4.880   7.959  1.00  0.00           H  
HETATM  171 H171 UNK     1      -8.969  -6.345   7.700  1.00  0.00           H  
HETATM  172 H172 UNK     1      -7.260  -4.731   6.660  1.00  0.00           H  
HETATM  173 H173 UNK     1     -10.806  -4.290   5.905  1.00  0.00           H  
HETATM  174 H174 UNK     1     -11.752  -4.707   3.675  1.00  0.00           H  
HETATM  175 H175 UNK     1      -7.942  -6.087   2.308  1.00  0.00           H  
HETATM  176 N176 UNK     1       4.912  -3.272  10.904  1.00  0.00           N  
HETATM  177 C177 UNK     1       6.103  -3.825  10.419  1.00  0.00           C  
HETATM  178 C178 UNK     1       6.931  -3.041   9.614  1.00  0.00           C  
HETATM  179 C179 UNK     1       8.143  -3.532   9.136  1.00  0.00           C  
HETATM  180 C180 UNK     1       8.544  -4.838   9.443  1.00  0.00           C  
HETATM  181 C181 UNK     1       7.699  -5.647  10.206  1.00  0.00           C  
HETATM  182 C182 UNK     1       6.490  -5.146  10.684  1.00  0.00           C  
HETATM  183 C183 UNK     1       9.897  -5.415   9.016  1.00  0.00           C  
HETATM  184 N184 UNK     1      10.732  -4.502   8.232  1.00  0.00           N  
HETATM  185 C185 UNK     1      10.802  -4.656   6.837  1.00  0.00           C  
HETATM  186 C186 UNK     1       9.671  -4.975   6.079  1.00  0.00           C  
HETATM  187 C187 UNK     1       9.773  -5.170   4.699  1.00  0.00           C  
HETATM  188 C188 UNK     1      11.002  -5.024   4.035  1.00  0.00           C  
HETATM  189 C189 UNK     1      12.125  -4.721   4.806  1.00  0.00           C  
HETATM  190 C190 UNK     1      12.039  -4.528   6.184  1.00  0.00           C  
HETATM  191 Cl19 UNK     1      13.490  -4.153   7.054  1.00  0.00          Cl  
HETATM  192 N192 UNK     1      11.211  -5.307   2.681  1.00  0.00           N  
HETATM  193 H193 UNK     1       6.638  -2.028   9.382  1.00  0.00           H  
HETATM  194 H194 UNK     1       8.772  -2.885   8.542  1.00  0.00           H  
HETATM  195 H195 UNK     1       7.983  -6.661  10.448  1.00  0.00           H  
HETATM  196 H196 UNK     1       5.850  -5.782  11.277  1.00  0.00           H  
HETATM  197 H197 UNK     1       9.739  -6.357   8.487  1.00  0.00           H  
HETATM  198 H198 UNK     1      10.442  -5.680   9.923  1.00  0.00           H  
HETATM  199 H199 UNK     1      11.626  -4.287   8.653  1.00  0.00           H  
HETATM  200 H200 UNK     1       8.710  -5.086   6.559  1.00  0.00           H  
HETATM  201 H201 UNK     1       8.891  -5.452   4.145  1.00  0.00           H  
HETATM  202 H202 UNK     1      13.088  -4.643   4.322  1.00  0.00           H  
HETATM  203 N203 UNK     1       0.092   5.466  12.103  1.00  0.00           N  
HETATM  204 C204 UNK     1       0.103   6.514  11.180  1.00  0.00           C  
HETATM  205 C205 UNK     1       1.301   7.164  10.868  1.00  0.00           C  
HETATM  206 C206 UNK     1       1.351   8.128   9.863  1.00  0.00           C  
HETATM  207 C207 UNK     1       0.194   8.444   9.147  1.00  0.00           C  
HETATM  208 C208 UNK     1      -1.013   7.819   9.463  1.00  0.00           C  
HETATM  209 C209 UNK     1      -1.053   6.859  10.470  1.00  0.00           C  
HETATM  210 C210 UNK     1       0.248   9.438   8.002  1.00  0.00           C  
HETATM  211 N211 UNK     1       0.443   8.690   6.767  1.00  0.00           N  
HETATM  212 C212 UNK     1       0.384   9.433   5.582  1.00  0.00           C  
HETATM  213 C213 UNK     1       1.575   9.656   4.891  1.00  0.00           C  
HETATM  214 C214 UNK     1       1.565  10.331   3.670  1.00  0.00           C  
HETATM  215 C215 UNK     1       0.370  10.794   3.112  1.00  0.00           C  
HETATM  216 C216 UNK     1      -0.823  10.547   3.799  1.00  0.00           C  
HETATM  217 C217 UNK     1      -0.829   9.872   5.021  1.00  0.00           C  
HETATM  218 Cl21 UNK     1      -2.356   9.574   5.785  1.00  0.00          Cl  
HETATM  219 N219 UNK     1       0.363  11.400   1.857  1.00  0.00           N  
HETATM  220 H220 UNK     1       2.201   6.898  11.402  1.00  0.00           H  
HETATM  221 H221 UNK     1       2.291   8.605   9.629  1.00  0.00           H  
HETATM  222 H222 UNK     1      -1.910   8.053   8.907  1.00  0.00           H  
HETATM  223 H223 UNK     1      -1.983   6.356  10.692  1.00  0.00           H  
HETATM  224 H224 UNK     1       1.065  10.148   8.154  1.00  0.00           H  
HETATM  225 H225 UNK     1      -0.673  10.023   7.975  1.00  0.00           H  
HETATM  226 H226 UNK     1       1.193   8.017   6.824  1.00  0.00           H  
HETATM  227 H227 UNK     1       2.514   9.307   5.294  1.00  0.00           H  
HETATM  228 H228 UNK     1       2.493  10.494   3.142  1.00  0.00           H  
HETATM  229 H229 UNK     1      -1.757  10.876   3.368  1.00  0.00           H  
HETATM  230 N230 UNK     1      -5.332  -7.666  -6.551  1.00  0.00           N  
HETATM  231 C231 UNK     1      -4.146  -8.309  -6.940  1.00  0.00           C  
HETATM  232 C232 UNK     1      -3.055  -7.522  -7.320  1.00  0.00           C  
HETATM  233 C233 UNK     1      -1.834  -8.096  -7.671  1.00  0.00           C  
HETATM  234 C234 UNK     1      -1.680  -9.482  -7.626  1.00  0.00           C  
HETATM  235 C235 UNK     1      -2.743 -10.283  -7.205  1.00  0.00           C  
HETATM  236 C236 UNK     1      -3.954  -9.698  -6.847  1.00  0.00           C  
HETATM  237 C237 UNK     1      -0.372 -10.129  -8.049  1.00  0.00           C  
HETATM  238 N238 UNK     1       0.354 -10.584  -6.868  1.00  0.00           N  
HETATM  239 C239 UNK     1       1.482  -9.859  -6.455  1.00  0.00           C  
HETATM  240 C240 UNK     1       2.534  -9.651  -7.349  1.00  0.00           C  
HETATM  241 C241 UNK     1       3.688  -8.986  -6.936  1.00  0.00           C  
HETATM  242 C242 UNK     1       3.837  -8.535  -5.614  1.00  0.00           C  
HETATM  243 C243 UNK     1       2.753  -8.697  -4.747  1.00  0.00           C  
HETATM  244 C244 UNK     1       1.590  -9.359  -5.147  1.00  0.00           C  
HETATM  245 Cl24 UNK     1       0.309  -9.556  -3.998  1.00  0.00          Cl  
HETATM  246 N246 UNK     1       4.983  -7.872  -5.156  1.00  0.00           N  
HETATM  247 H247 UNK     1      -3.167  -6.448  -7.351  1.00  0.00           H  
HETATM  248 H248 UNK     1      -1.015  -7.462  -7.977  1.00  0.00           H  
HETATM  249 H249 UNK     1      -2.631 -11.357  -7.151  1.00  0.00           H  
HETATM  250 H250 UNK     1      -4.755 -10.332  -6.499  1.00  0.00           H  
HETATM  251 H251 UNK     1       0.210  -9.444  -8.669  1.00  0.00           H  
HETATM  252 H252 UNK     1      -0.597 -10.993  -8.677  1.00  0.00           H  
HETATM  253 H253 UNK     1      -0.264 -10.841  -6.109  1.00  0.00           H  
HETATM  254 H254 UNK     1       2.469 -10.024  -8.360  1.00  0.00           H  
HETATM  255 H255 UNK     1       4.486  -8.835  -7.648  1.00  0.00           H  
HETATM  256 H256 UNK     1       2.830  -8.323  -3.737  1.00  0.00           H  
HETATM  257 N257 UNK     1     -10.321   0.323  -6.748  1.00  0.00           N  
HETATM  258 C258 UNK     1     -10.366   1.635  -7.243  1.00  0.00           C  
HETATM  259 C259 UNK     1      -9.196   2.192  -7.766  1.00  0.00           C  
HETATM  260 C260 UNK     1      -9.171   3.498  -8.255  1.00  0.00           C  
HETATM  261 C261 UNK     1     -10.326   4.279  -8.206  1.00  0.00           C  
HETATM  262 C262 UNK     1     -11.491   3.759  -7.641  1.00  0.00           C  
HETATM  263 C263 UNK     1     -11.501   2.458  -7.147  1.00  0.00           C  
HETATM  264 C264 UNK     1     -10.331   5.686  -8.780  1.00  0.00           C  
HETATM  265 N265 UNK     1     -10.267   6.665  -7.701  1.00  0.00           N  
HETATM  266 C266 UNK     1      -8.996   7.127  -7.328  1.00  0.00           C  
HETATM  267 C267 UNK     1      -8.226   7.837  -8.251  1.00  0.00           C  
HETATM  268 C268 UNK     1      -6.981   8.349  -7.884  1.00  0.00           C  
HETATM  269 C269 UNK     1      -6.483   8.185  -6.582  1.00  0.00           C  
HETATM  270 C270 UNK     1      -7.239   7.425  -5.685  1.00  0.00           C  
HETATM  271 C271 UNK     1      -8.486   6.906  -6.038  1.00  0.00           C  
HETATM  272 Cl27 UNK     1      -9.379   6.010  -4.855  1.00  0.00          Cl  
HETATM  273 N273 UNK     1      -5.244   8.685  -6.166  1.00  0.00           N  
HETATM  274 H274 UNK     1      -8.299   1.592  -7.807  1.00  0.00           H  
HETATM  275 H275 UNK     1      -8.257   3.894  -8.672  1.00  0.00           H  
HETATM  276 H276 UNK     1     -12.387   4.360  -7.581  1.00  0.00           H  
HETATM  277 H277 UNK     1     -12.405   2.078  -6.696  1.00  0.00           H  
HETATM  278 H278 UNK     1     -11.256   5.839  -9.339  1.00  0.00           H  
HETATM  279 H279 UNK     1      -9.521   5.808  -9.503  1.00  0.00           H  
HETATM  280 H280 UNK     1     -10.833   6.392  -6.908  1.00  0.00           H  
HETATM  281 H281 UNK     1      -8.600   8.008  -9.248  1.00  0.00           H  
HETATM  282 H282 UNK     1      -6.403   8.893  -8.616  1.00  0.00           H  
HETATM  283 H283 UNK     1      -6.857   7.256  -4.689  1.00  0.00           H  
HETATM  284 N284 UNK     1      10.878   0.009  -6.873  1.00  0.00           N  
HETATM  285 C285 UNK     1      10.536   1.277  -7.355  1.00  0.00           C  
HETATM  286 C286 UNK     1      10.198   2.359  -6.526  1.00  0.00           C  
HETATM  287 C287 UNK     1       9.962   3.626  -7.060  1.00  0.00           C  
HETATM  288 C288 UNK     1      10.075   3.832  -8.436  1.00  0.00           C  
HETATM  289 C289 UNK     1      10.427   2.769  -9.268  1.00  0.00           C  
HETATM  290 C290 UNK     1      10.665   1.510  -8.725  1.00  0.00           C  
HETATM  291 C291 UNK     1       9.881   5.218  -9.033  1.00  0.00           C  
HETATM  292 N292 UNK     1       8.616   5.297  -9.761  1.00  0.00           N  
HETATM  293 C293 UNK     1       7.639   6.161  -9.244  1.00  0.00           C  
HETATM  294 C294 UNK     1       7.169   5.997  -7.940  1.00  0.00           C  
HETATM  295 C295 UNK     1       6.229   6.883  -7.411  1.00  0.00           C  
HETATM  296 C296 UNK     1       5.714   7.940  -8.180  1.00  0.00           C  
HETATM  297 C297 UNK     1       6.208   8.103  -9.475  1.00  0.00           C  
HETATM  298 C298 UNK     1       7.149   7.227 -10.016  1.00  0.00           C  
HETATM  299 Cl29 UNK     1       7.702   7.502 -11.635  1.00  0.00          Cl  
HETATM  300 N300 UNK     1       4.844   8.918  -7.685  1.00  0.00           N  
HETATM  301 H301 UNK     1      10.141   2.218  -5.458  1.00  0.00           H  
HETATM  302 H302 UNK     1       9.714   4.445  -6.401  1.00  0.00           H  
HETATM  303 H303 UNK     1      10.529   2.918 -10.333  1.00  0.00           H  
HETATM  304 H304 UNK     1      10.958   0.698  -9.374  1.00  0.00           H  
HETATM  305 H305 UNK     1      10.700   5.407  -9.729  1.00  0.00           H  
HETATM  306 H306 UNK     1       9.964   5.984  -8.257  1.00  0.00           H  
HETATM  307 H307 UNK     1       8.734   5.405 -10.760  1.00  0.00           H  
HETATM  308 H308 UNK     1       7.540   5.184  -7.334  1.00  0.00           H  
HETATM  309 H309 UNK     1       5.907   6.753  -6.389  1.00  0.00           H  
HETATM  310 H310 UNK     1       5.854   8.932 -10.071  1.00  0.00           H  
CONECT    1    2   24  149
CONECT    2    1    3    7
CONECT    3    2    4   25
CONECT    4    3    5   16
CONECT    5    4    6    8
CONECT    6    5    7   26
CONECT    7    2    6   27
CONECT    8    5    9   18   28
CONECT    9    8   10   15
CONECT   10    9   11   16
CONECT   11   10   12   29
CONECT   12   11   13   14
CONECT   13   12   30  203
CONECT   14   12   15   31
CONECT   15    9   14   32
CONECT   16    4   10   17   33
CONECT   17   16   18   23
CONECT   18    8   17   19
CONECT   19   18   20   34
CONECT   20   19   21   35
CONECT   21   20   22   23
CONECT   22   21   36  176
CONECT   23   17   21   37
CONECT   24    1
CONECT   25    3
CONECT   26    6
CONECT   27    7
CONECT   28    8
CONECT   29   11
CONECT   30   13
CONECT   31   14
CONECT   32   15
CONECT   33   16
CONECT   34   19
CONECT   35   20
CONECT   36   22
CONECT   37   23
CONECT   38   39   61  165
CONECT   39   38   40   44
CONECT   40   39   41   62
CONECT   41   40   42   53
CONECT   42   41   43   45
CONECT   43   42   44   63
CONECT   44   39   43   64
CONECT   45   42   46   55   65
CONECT   46   45   47   52
CONECT   47   46   48   53
CONECT   48   47   49   66
CONECT   49   48   50   51
CONECT   50   49   67  230
CONECT   51   49   52   68
CONECT   52   46   51   69
CONECT   53   41   47   54   70
CONECT   54   53   55   60
CONECT   55   45   54   56
CONECT   56   55   57   71
CONECT   57   56   58   72
CONECT   58   57   59   60
CONECT   59   58   73  257
CONECT   60   54   58   74
CONECT   61   38
CONECT   62   40
CONECT   63   43
CONECT   64   44
CONECT   65   45
CONECT   66   48
CONECT   67   50
CONECT   68   51
CONECT   69   52
CONECT   70   53
CONECT   71   56
CONECT   72   57
CONECT   73   59
CONECT   74   60
CONECT   75   76   98  192
CONECT   76   75   77   81
CONECT   77   76   78   99
CONECT   78   77   79   90
CONECT   79   78   80   82
CONECT   80   79   81  100
CONECT   81   76   80  101
CONECT   82   79   83   92  102
CONECT   83   82   84   89
CONECT   84   83   85   90
CONECT   85   84   86  103
CONECT   86   85   87   88
CONECT   87   86  104  284
CONECT   88   86   89  105
CONECT   89   83   88  106
CONECT   90   78   84   91  107
CONECT   91   90   92   97
CONECT   92   82   91   93
CONECT   93   92   94  108
CONECT   94   93   95  109
CONECT   95   94   96   97
CONECT   96   95  110  246
CONECT   97   91   95  111
CONECT   98   75
CONECT   99   77
CONECT  100   80
CONECT  101   81
CONECT  102   82
CONECT  103   85
CONECT  104   87
CONECT  105   88
CONECT  106   89
CONECT  107   90
CONECT  108   93
CONECT  109   94
CONECT  110   96
CONECT  111   97
CONECT  112  113  135  219
CONECT  113  112  114  118
CONECT  114  113  115  136
CONECT  115  114  116  127
CONECT  116  115  117  119
CONECT  117  116  118  137
CONECT  118  113  117  138
CONECT  119  116  120  129  139
CONECT  120  119  121  126
CONECT  121  120  122  127
CONECT  122  121  123  140
CONECT  123  122  124  125
CONECT  124  123  141  273
CONECT  125  123  126  142
CONECT  126  120  125  143
CONECT  127  115  121  128  144
CONECT  128  127  129  134
CONECT  129  119  128  130
CONECT  130  129  131  145
CONECT  131  130  132  146
CONECT  132  131  133  134
CONECT  133  132  147  300
CONECT  134  128  132  148
CONECT  135  112
CONECT  136  114
CONECT  137  117
CONECT  138  118
CONECT  139  119
CONECT  140  122
CONECT  141  124
CONECT  142  125
CONECT  143  126
CONECT  144  127
CONECT  145  130
CONECT  146  131
CONECT  147  133
CONECT  148  134
CONECT  149    1  150
CONECT  150  149  151  155
CONECT  151  150  152  166
CONECT  152  151  153  167
CONECT  153  152  154  156
CONECT  154  153  155  168
CONECT  155  150  154  169
CONECT  156  153  157  170  171
CONECT  157  156  158  172
CONECT  158  157  159  163
CONECT  159  158  160  173
CONECT  160  159  161  174
CONECT  161  160  162  165
CONECT  162  161  163  175
CONECT  163  158  162  164
CONECT  164  163
CONECT  165   38  161
CONECT  166  151
CONECT  167  152
CONECT  168  154
CONECT  169  155
CONECT  170  156
CONECT  171  156
CONECT  172  157
CONECT  173  159
CONECT  174  160
CONECT  175  162
CONECT  176   22  177
CONECT  177  176  178  182
CONECT  178  177  179  193
CONECT  179  178  180  194
CONECT  180  179  181  183
CONECT  181  180  182  195
CONECT  182  177  181  196
CONECT  183  180  184  197  198
CONECT  184  183  185  199
CONECT  185  184  186  190
CONECT  186  185  187  200
CONECT  187  186  188  201
CONECT  188  187  189  192
CONECT  189  188  190  202
CONECT  190  185  189  191
CONECT  191  190
CONECT  192   75  188
CONECT  193  178
CONECT  194  179
CONECT  195  181
CONECT  196  182
CONECT  197  183
CONECT  198  183
CONECT  199  184
CONECT  200  186
CONECT  201  187
CONECT  202  189
CONECT  203   13  204
CONECT  204  203  205  209
CONECT  205  204  206  220
CONECT  206  205  207  221
CONECT  207  206  208  210
CONECT  208  207  209  222
CONECT  209  204  208  223
CONECT  210  207  211  224  225
CONECT  211  210  212  226
CONECT  212  211  213  217
CONECT  213  212  214  227
CONECT  214  213  215  228
CONECT  215  214  216  219
CONECT  216  215  217  229
CONECT  217  212  216  218
CONECT  218  217
CONECT  219  112  215
CONECT  220  205
CONECT  221  206
CONECT  222  208
CONECT  223  209
CONECT  224  210
CONECT  225  210
CONECT  226  211
CONECT  227  213
CONECT  228  214
CONECT  229  216
CONECT  230   50  231
CONECT  231  230  232  236
CONECT  232  231  233  247
CONECT  233  232  234  248
CONECT  234  233  235  237
CONECT  235  234  236  249
CONECT  236  231  235  250
CONECT  237  234  238  251  252
CONECT  238  237  239  253
CONECT  239  238  240  244
CONECT  240  239  241  254
CONECT  241  240  242  255
CONECT  242  241  243  246
CONECT  243  242  244  256
CONECT  244  239  243  245
CONECT  245  244
CONECT  246   96  242
CONECT  247  232
CONECT  248  233
CONECT  249  235
CONECT  250  236
CONECT  251  237
CONECT  252  237
CONECT  253  238
CONECT  254  240
CONECT  255  241
CONECT  256  243
CONECT  257   59  258
CONECT  258  257  259  263
CONECT  259  258  260  274
CONECT  260  259  261  275
CONECT  261  260  262  264
CONECT  262  261  263  276
CONECT  263  258  262  277
CONECT  264  261  265  278  279
CONECT  265  264  266  280
CONECT  266  265  267  271
CONECT  267  266  268  281
CONECT  268  267  269  282
CONECT  269  268  270  273
CONECT  270  269  271  283
CONECT  271  266  270  272
CONECT  272  271
CONECT  273  124  269
CONECT  274  259
CONECT  275  260
CONECT  276  262
CONECT  277  263
CONECT  278  264
CONECT  279  264
CONECT  280  265
CONECT  281  267
CONECT  282  268
CONECT  283  270
CONECT  284   87  285
CONECT  285  284  286  290
CONECT  286  285  287  301
CONECT  287  286  288  302
CONECT  288  287  289  291
CONECT  289  288  290  303
CONECT  290  285  289  304
CONECT  291  288  292  305  306
CONECT  292  291  293  307
CONECT  293  292  294  298
CONECT  294  293  295  308
CONECT  295  294  296  309
CONECT  296  295  297  300
CONECT  297  296  298  310
CONECT  298  293  297  299
CONECT  299  298
CONECT  300  133  296
CONECT  301  286
CONECT  302  287
CONECT  303  289
CONECT  304  290
CONECT  305  291
CONECT  306  291
CONECT  307  292
CONECT  308  294
CONECT  309  295
CONECT  310  297
MASTER        0    0    0    0    0    0    0    3  310    0  310    0
END
