# Supplementary material for: An evolutionary algorithm for the discovery of porous organic cages
Source: Chem Sci. 2018 Sep 11;9(45):8513–27. doi: 10.1039/c8sc03560a (PMC6251339; doi:10.1039/c8sc03560a)
Supplement: Supplementary file 1 [file SC-009-C8SC03560A-s001.zip › Best_five/Case_Study2/RunB_5.pdb]

HEADER    CSD ENTRY RDKit          3D
CRYST1   1.0000   1.0000   1.0000  90.00  90.00  90.00          
SCALE1      1.000000  0.000000  0.000000       0.000000
SCALE2      0.000000  1.000000  0.000000       0.000000
SCALE3      0.000000  0.000000  1.000000       0.000000
HETATM    1  C1  UNK     1      -8.207   3.632  15.097  1.00  0.00           C  
HETATM    2  C2  UNK     1      -6.992   4.343  15.713  1.00  0.00           C  
HETATM    3  C3  UNK     1      -5.686   3.527  15.644  1.00  0.00           C  
HETATM    4  C4  UNK     1      -5.148   3.322  14.215  1.00  0.00           C  
HETATM    5  C5  UNK     1      -3.807   2.568  14.188  1.00  0.00           C  
HETATM    6  C6  UNK     1      -3.270   2.353  12.761  1.00  0.00           C  
HETATM    7  C7  UNK     1      -1.934   1.585  12.743  1.00  0.00           C  
HETATM    8  C8  UNK     1      -1.934   0.176  12.701  1.00  0.00           C  
HETATM    9  C9  UNK     1      -3.219  -0.573  12.562  1.00  0.00           C  
HETATM   10  C10 UNK     1      -3.845  -1.165  13.662  1.00  0.00           C  
HETATM   11  C11 UNK     1      -5.003  -1.924  13.490  1.00  0.00           C  
HETATM   12  C12 UNK     1      -5.558  -2.100  12.215  1.00  0.00           C  
HETATM   13  C13 UNK     1      -6.733  -2.971  12.030  1.00  0.00           C  
HETATM   14  C14 UNK     1      -4.946  -1.465  11.125  1.00  0.00           C  
HETATM   15  C15 UNK     1      -3.791  -0.713  11.297  1.00  0.00           C  
HETATM   16  C16 UNK     1      -0.709  -0.524  12.703  1.00  0.00           C  
HETATM   17  C17 UNK     1      -0.703  -2.066  12.652  1.00  0.00           C  
HETATM   18  C18 UNK     1      -0.727  -2.640  11.220  1.00  0.00           C  
HETATM   19  C19 UNK     1      -0.830  -4.180  11.158  1.00  0.00           C  
HETATM   20  C20 UNK     1       0.370  -4.954  11.745  1.00  0.00           C  
HETATM   21  C21 UNK     1       1.686  -4.753  10.972  1.00  0.00           C  
HETATM   22  C22 UNK     1       2.858  -5.543  11.571  1.00  0.00           C  
HETATM   23  C23 UNK     1       0.512   0.181  12.725  1.00  0.00           C  
HETATM   24  C24 UNK     1       1.803  -0.557  12.588  1.00  0.00           C  
HETATM   25  C25 UNK     1       2.347  -0.743  11.317  1.00  0.00           C  
HETATM   26  C26 UNK     1       3.536  -1.441  11.153  1.00  0.00           C  
HETATM   27  C27 UNK     1       4.205  -1.988  12.258  1.00  0.00           C  
HETATM   28  C28 UNK     1       5.441  -2.772  12.088  1.00  0.00           C  
HETATM   29  C29 UNK     1       3.661  -1.790  13.534  1.00  0.00           C  
HETATM   30  C30 UNK     1       2.472  -1.078  13.698  1.00  0.00           C  
HETATM   31  C31 UNK     1       0.505   1.589  12.790  1.00  0.00           C  
HETATM   32  C32 UNK     1       1.839   2.359  12.868  1.00  0.00           C  
HETATM   33  C33 UNK     1       2.412   2.767  11.496  1.00  0.00           C  
HETATM   34  C34 UNK     1       3.790   3.448  11.603  1.00  0.00           C  
HETATM   35  C35 UNK     1       4.382   3.885  10.249  1.00  0.00           C  
HETATM   36  C36 UNK     1       4.781   2.714   9.330  1.00  0.00           C  
HETATM   37  C37 UNK     1       5.458   3.183   8.034  1.00  0.00           C  
HETATM   38  C38 UNK     1      -0.716   2.295  12.775  1.00  0.00           C  
HETATM   39  C39 UNK     1      -0.714   3.785  12.698  1.00  0.00           C  
HETATM   40  C40 UNK     1      -0.749   4.396  11.444  1.00  0.00           C  
HETATM   41  C41 UNK     1      -0.702   5.780  11.333  1.00  0.00           C  
HETATM   42  C42 UNK     1      -0.632   6.590  12.475  1.00  0.00           C  
HETATM   43  C43 UNK     1      -0.542   8.057  12.365  1.00  0.00           C  
HETATM   44  C44 UNK     1      -0.630   5.973  13.734  1.00  0.00           C  
HETATM   45  C45 UNK     1      -0.668   4.582  13.844  1.00  0.00           C  
HETATM   46  H46 UNK     1      -8.377   2.661  15.563  1.00  0.00           H  
HETATM   47  H47 UNK     1      -8.081   3.471  14.026  1.00  0.00           H  
HETATM   48  H48 UNK     1      -9.113   4.224  15.231  1.00  0.00           H  
HETATM   49  H49 UNK     1      -6.849   5.311  15.230  1.00  0.00           H  
HETATM   50  H50 UNK     1      -7.212   4.563  16.759  1.00  0.00           H  
HETATM   51  H51 UNK     1      -4.927   4.041  16.236  1.00  0.00           H  
HETATM   52  H52 UNK     1      -5.834   2.559  16.126  1.00  0.00           H  
HETATM   53  H53 UNK     1      -5.879   2.771  13.622  1.00  0.00           H  
HETATM   54  H54 UNK     1      -5.028   4.292  13.729  1.00  0.00           H  
HETATM   55  H55 UNK     1      -3.068   3.117  14.773  1.00  0.00           H  
HETATM   56  H56 UNK     1      -3.925   1.602  14.680  1.00  0.00           H  
HETATM   57  H57 UNK     1      -4.019   1.837  12.160  1.00  0.00           H  
HETATM   58  H58 UNK     1      -3.175   3.312  12.254  1.00  0.00           H  
HETATM   59  H59 UNK     1      -3.413  -1.056  14.646  1.00  0.00           H  
HETATM   60  H60 UNK     1      -5.449  -2.392  14.357  1.00  0.00           H  
HETATM   61  H61 UNK     1      -7.103  -3.451  12.933  1.00  0.00           H  
HETATM   62  H62 UNK     1      -5.348  -1.574  10.127  1.00  0.00           H  
HETATM   63  H63 UNK     1      -3.318  -0.255  10.440  1.00  0.00           H  
HETATM   64  H64 UNK     1       0.158  -2.452  13.195  1.00  0.00           H  
HETATM   65  H65 UNK     1      -1.543  -2.463  13.220  1.00  0.00           H  
HETATM   66  H66 UNK     1       0.147  -2.301  10.666  1.00  0.00           H  
HETATM   67  H67 UNK     1      -1.579  -2.223  10.685  1.00  0.00           H  
HETATM   68  H68 UNK     1      -1.740  -4.490  11.675  1.00  0.00           H  
HETATM   69  H69 UNK     1      -0.971  -4.483  10.119  1.00  0.00           H  
HETATM   70  H70 UNK     1       0.126  -6.018  11.748  1.00  0.00           H  
HETATM   71  H71 UNK     1       0.511  -4.687  12.793  1.00  0.00           H  
HETATM   72  H72 UNK     1       1.949  -3.697  10.959  1.00  0.00           H  
HETATM   73  H73 UNK     1       1.549  -5.044   9.929  1.00  0.00           H  
HETATM   74  H74 UNK     1       2.661  -6.615  11.567  1.00  0.00           H  
HETATM   75  H75 UNK     1       3.051  -5.240  12.601  1.00  0.00           H  
HETATM   76  H76 UNK     1       3.772  -5.371  11.002  1.00  0.00           H  
HETATM   77  H77 UNK     1       1.836  -0.350  10.450  1.00  0.00           H  
HETATM   78  H78 UNK     1       3.925  -1.572  10.153  1.00  0.00           H  
HETATM   79  H79 UNK     1       5.884  -3.147  13.007  1.00  0.00           H  
HETATM   80  H80 UNK     1       4.148  -2.195  14.411  1.00  0.00           H  
HETATM   81  H81 UNK     1       2.058  -0.939  14.686  1.00  0.00           H  
HETATM   82  H82 UNK     1       1.724   3.243  13.495  1.00  0.00           H  
HETATM   83  H83 UNK     1       2.575   1.767  13.412  1.00  0.00           H  
HETATM   84  H84 UNK     1       1.720   3.436  10.988  1.00  0.00           H  
HETATM   85  H85 UNK     1       2.490   1.887  10.861  1.00  0.00           H  
HETATM   86  H86 UNK     1       4.493   2.784  12.109  1.00  0.00           H  
HETATM   87  H87 UNK     1       3.697   4.328  12.242  1.00  0.00           H  
HETATM   88  H88 UNK     1       3.675   4.538   9.733  1.00  0.00           H  
HETATM   89  H89 UNK     1       5.265   4.496  10.441  1.00  0.00           H  
HETATM   90  H90 UNK     1       5.454   2.041   9.863  1.00  0.00           H  
HETATM   91  H91 UNK     1       3.902   2.122   9.073  1.00  0.00           H  
HETATM   92  H92 UNK     1       6.372   3.741   8.243  1.00  0.00           H  
HETATM   93  H93 UNK     1       5.728   2.334   7.406  1.00  0.00           H  
HETATM   94  H94 UNK     1       4.798   3.828   7.453  1.00  0.00           H  
HETATM   95  H95 UNK     1      -0.791   3.789  10.552  1.00  0.00           H  
HETATM   96  H96 UNK     1      -0.710   6.219  10.345  1.00  0.00           H  
HETATM   97  H97 UNK     1      -0.542   8.596  13.310  1.00  0.00           H  
HETATM   98  H98 UNK     1      -0.581   6.564  14.638  1.00  0.00           H  
HETATM   99  H99 UNK     1      -0.649   4.117  14.819  1.00  0.00           H  
HETATM  100 C100 UNK     1     -14.407 -10.582  -3.850  1.00  0.00           C  
HETATM  101 C101 UNK     1     -13.659 -11.768  -3.220  1.00  0.00           C  
HETATM  102 C102 UNK     1     -12.168 -11.846  -3.603  1.00  0.00           C  
HETATM  103 C103 UNK     1     -11.322 -10.682  -3.056  1.00  0.00           C  
HETATM  104 C104 UNK     1      -9.822 -10.823  -3.374  1.00  0.00           C  
HETATM  105 C105 UNK     1      -8.951  -9.678  -2.813  1.00  0.00           C  
HETATM  106 C106 UNK     1      -9.236  -8.306  -3.467  1.00  0.00           C  
HETATM  107 C107 UNK     1     -10.071  -7.367  -2.821  1.00  0.00           C  
HETATM  108 C108 UNK     1     -10.492  -7.585  -1.402  1.00  0.00           C  
HETATM  109 C109 UNK     1     -11.813  -7.872  -1.044  1.00  0.00           C  
HETATM  110 C110 UNK     1     -12.176  -7.968   0.300  1.00  0.00           C  
HETATM  111 C111 UNK     1     -11.220  -7.803   1.311  1.00  0.00           C  
HETATM  112 C112 UNK     1     -11.617  -7.822   2.730  1.00  0.00           C  
HETATM  113 C113 UNK     1      -9.888  -7.570   0.940  1.00  0.00           C  
HETATM  114 C114 UNK     1      -9.533  -7.452  -0.397  1.00  0.00           C  
HETATM  115 C115 UNK     1     -10.403  -6.162  -3.479  1.00  0.00           C  
HETATM  116 C116 UNK     1     -11.345  -5.144  -2.801  1.00  0.00           C  
HETATM  117 C117 UNK     1     -10.645  -4.233  -1.772  1.00  0.00           C  
HETATM  118 C118 UNK     1     -11.595  -3.186  -1.159  1.00  0.00           C  
HETATM  119 C119 UNK     1     -10.938  -2.288  -0.094  1.00  0.00           C  
HETATM  120 C120 UNK     1      -9.877  -1.322  -0.654  1.00  0.00           C  
HETATM  121 C121 UNK     1      -9.317  -0.374   0.416  1.00  0.00           C  
HETATM  122 C122 UNK     1      -9.857  -5.869  -4.747  1.00  0.00           C  
HETATM  123 C123 UNK     1     -10.127  -4.549  -5.392  1.00  0.00           C  
HETATM  124 C124 UNK     1      -9.412  -3.424  -4.982  1.00  0.00           C  
HETATM  125 C125 UNK     1      -9.642  -2.187  -5.572  1.00  0.00           C  
HETATM  126 C126 UNK     1     -10.579  -2.050  -6.607  1.00  0.00           C  
HETATM  127 C127 UNK     1     -10.787  -0.760  -7.285  1.00  0.00           C  
HETATM  128 C128 UNK     1     -11.302  -3.181  -7.010  1.00  0.00           C  
HETATM  129 C129 UNK     1     -11.083  -4.417  -6.403  1.00  0.00           C  
HETATM  130 C130 UNK     1      -8.986  -6.791  -5.364  1.00  0.00           C  
HETATM  131 C131 UNK     1      -8.350  -6.451  -6.728  1.00  0.00           C  
HETATM  132 C132 UNK     1      -7.008  -5.700  -6.604  1.00  0.00           C  
HETATM  133 C133 UNK     1      -6.308  -5.429  -7.954  1.00  0.00           C  
HETATM  134 C134 UNK     1      -7.066  -4.500  -8.927  1.00  0.00           C  
HETATM  135 C135 UNK     1      -7.241  -3.059  -8.412  1.00  0.00           C  
HETATM  136 C136 UNK     1      -7.969  -2.152  -9.413  1.00  0.00           C  
HETATM  137 C137 UNK     1      -8.659  -8.002  -4.719  1.00  0.00           C  
HETATM  138 C138 UNK     1      -7.621  -8.904  -5.303  1.00  0.00           C  
HETATM  139 C139 UNK     1      -6.318  -8.840  -4.809  1.00  0.00           C  
HETATM  140 C140 UNK     1      -5.318  -9.646  -5.340  1.00  0.00           C  
HETATM  141 C141 UNK     1      -5.598 -10.532  -6.386  1.00  0.00           C  
HETATM  142 C142 UNK     1      -4.499 -11.344  -6.927  1.00  0.00           C  
HETATM  143 C143 UNK     1      -6.909 -10.601  -6.879  1.00  0.00           C  
HETATM  144 C144 UNK     1      -7.913  -9.796  -6.339  1.00  0.00           C  
HETATM  145 H145 UNK     1     -14.018  -9.627  -3.498  1.00  0.00           H  
HETATM  146 H146 UNK     1     -15.467 -10.614  -3.599  1.00  0.00           H  
HETATM  147 H147 UNK     1     -14.325 -10.595  -4.938  1.00  0.00           H  
HETATM  148 H148 UNK     1     -13.759 -11.730  -2.134  1.00  0.00           H  
HETATM  149 H149 UNK     1     -14.148 -12.693  -3.531  1.00  0.00           H  
HETATM  150 H150 UNK     1     -11.762 -12.786  -3.226  1.00  0.00           H  
HETATM  151 H151 UNK     1     -12.071 -11.895  -4.689  1.00  0.00           H  
HETATM  152 H152 UNK     1     -11.687  -9.742  -3.474  1.00  0.00           H  
HETATM  153 H153 UNK     1     -11.456 -10.612  -1.976  1.00  0.00           H  
HETATM  154 H154 UNK     1      -9.460 -11.767  -2.965  1.00  0.00           H  
HETATM  155 H155 UNK     1      -9.684 -10.896  -4.453  1.00  0.00           H  
HETATM  156 H156 UNK     1      -9.062  -9.654  -1.732  1.00  0.00           H  
HETATM  157 H157 UNK     1      -7.901  -9.936  -2.936  1.00  0.00           H  
HETATM  158 H158 UNK     1     -12.563  -7.990  -1.813  1.00  0.00           H  
HETATM  159 H159 UNK     1     -13.212  -8.158   0.545  1.00  0.00           H  
HETATM  160 H160 UNK     1     -12.689  -7.805   2.911  1.00  0.00           H  
HETATM  161 H161 UNK     1      -9.121  -7.439   1.691  1.00  0.00           H  
HETATM  162 H162 UNK     1      -8.508  -7.231  -0.657  1.00  0.00           H  
HETATM  163 H163 UNK     1     -11.846  -4.529  -3.548  1.00  0.00           H  
HETATM  164 H164 UNK     1     -12.177  -5.662  -2.331  1.00  0.00           H  
HETATM  165 H165 UNK     1      -9.804  -3.732  -2.246  1.00  0.00           H  
HETATM  166 H166 UNK     1     -10.216  -4.836  -0.972  1.00  0.00           H  
HETATM  167 H167 UNK     1     -12.020  -2.564  -1.950  1.00  0.00           H  
HETATM  168 H168 UNK     1     -12.439  -3.705  -0.702  1.00  0.00           H  
HETATM  169 H169 UNK     1     -10.500  -2.908   0.690  1.00  0.00           H  
HETATM  170 H170 UNK     1     -11.721  -1.703   0.393  1.00  0.00           H  
HETATM  171 H171 UNK     1     -10.307  -0.734  -1.466  1.00  0.00           H  
HETATM  172 H172 UNK     1      -9.052  -1.886  -1.091  1.00  0.00           H  
HETATM  173 H173 UNK     1     -10.103   0.245   0.849  1.00  0.00           H  
HETATM  174 H174 UNK     1      -8.567   0.294  -0.009  1.00  0.00           H  
HETATM  175 H175 UNK     1      -8.843  -0.928   1.227  1.00  0.00           H  
HETATM  176 H176 UNK     1      -8.663  -3.513  -4.209  1.00  0.00           H  
HETATM  177 H177 UNK     1      -9.065  -1.337  -5.236  1.00  0.00           H  
HETATM  178 H178 UNK     1     -11.482  -0.783  -8.121  1.00  0.00           H  
HETATM  179 H179 UNK     1     -12.033  -3.116  -7.803  1.00  0.00           H  
HETATM  180 H180 UNK     1     -11.643  -5.283  -6.725  1.00  0.00           H  
HETATM  181 H181 UNK     1      -8.213  -7.355  -7.319  1.00  0.00           H  
HETATM  182 H182 UNK     1      -9.046  -5.875  -7.332  1.00  0.00           H  
HETATM  183 H183 UNK     1      -6.332  -6.286  -5.982  1.00  0.00           H  
HETATM  184 H184 UNK     1      -7.153  -4.765  -6.064  1.00  0.00           H  
HETATM  185 H185 UNK     1      -6.123  -6.383  -8.450  1.00  0.00           H  
HETATM  186 H186 UNK     1      -5.321  -5.006  -7.761  1.00  0.00           H  
HETATM  187 H187 UNK     1      -6.520  -4.470  -9.871  1.00  0.00           H  
HETATM  188 H188 UNK     1      -8.040  -4.927  -9.169  1.00  0.00           H  
HETATM  189 H189 UNK     1      -7.801  -3.067  -7.478  1.00  0.00           H  
HETATM  190 H190 UNK     1      -6.266  -2.630  -8.178  1.00  0.00           H  
HETATM  191 H191 UNK     1      -7.424  -2.078 -10.354  1.00  0.00           H  
HETATM  192 H192 UNK     1      -8.969  -2.528  -9.632  1.00  0.00           H  
HETATM  193 H193 UNK     1      -8.079  -1.143  -9.014  1.00  0.00           H  
HETATM  194 H194 UNK     1      -6.083  -8.152  -4.008  1.00  0.00           H  
HETATM  195 H195 UNK     1      -4.321  -9.562  -4.930  1.00  0.00           H  
HETATM  196 H196 UNK     1      -3.553 -11.200  -6.409  1.00  0.00           H  
HETATM  197 H197 UNK     1      -7.153 -11.279  -7.685  1.00  0.00           H  
HETATM  198 H198 UNK     1      -8.919  -9.856  -6.729  1.00  0.00           H  
HETATM  199 C199 UNK     1      14.313   0.139  -4.645  1.00  0.00           C  
HETATM  200 C200 UNK     1      14.406  -0.961  -3.576  1.00  0.00           C  
HETATM  201 C201 UNK     1      13.492  -2.156  -3.888  1.00  0.00           C  
HETATM  202 C202 UNK     1      13.557  -3.274  -2.827  1.00  0.00           C  
HETATM  203 C203 UNK     1      12.639  -4.472  -3.146  1.00  0.00           C  
HETATM  204 C204 UNK     1      11.139  -4.186  -2.919  1.00  0.00           C  
HETATM  205 C205 UNK     1      10.217  -5.217  -3.601  1.00  0.00           C  
HETATM  206 C206 UNK     1       9.751  -6.334  -2.881  1.00  0.00           C  
HETATM  207 C207 UNK     1      10.071  -6.473  -1.431  1.00  0.00           C  
HETATM  208 C208 UNK     1      11.167  -7.215  -0.986  1.00  0.00           C  
HETATM  209 C209 UNK     1      11.437  -7.321   0.380  1.00  0.00           C  
HETATM  210 C210 UNK     1      10.618  -6.681   1.322  1.00  0.00           C  
HETATM  211 C211 UNK     1      10.911  -6.790   2.762  1.00  0.00           C  
HETATM  212 C212 UNK     1       9.520  -5.940   0.860  1.00  0.00           C  
HETATM  213 C213 UNK     1       9.250  -5.840  -0.499  1.00  0.00           C  
HETATM  214 C214 UNK     1       8.900  -7.264  -3.511  1.00  0.00           C  
HETATM  215 C215 UNK     1       8.402  -8.501  -2.738  1.00  0.00           C  
HETATM  216 C216 UNK     1       9.273  -9.749  -2.993  1.00  0.00           C  
HETATM  217 C217 UNK     1       8.678 -11.058  -2.438  1.00  0.00           C  
HETATM  218 C218 UNK     1       7.464 -11.576  -3.240  1.00  0.00           C  
HETATM  219 C219 UNK     1       6.859 -12.883  -2.694  1.00  0.00           C  
HETATM  220 C220 UNK     1       7.770 -14.111  -2.856  1.00  0.00           C  
HETATM  221 C221 UNK     1       8.486  -7.063  -4.846  1.00  0.00           C  
HETATM  222 C222 UNK     1       7.487  -7.986  -5.462  1.00  0.00           C  
HETATM  223 C223 UNK     1       7.877  -9.047  -6.282  1.00  0.00           C  
HETATM  224 C224 UNK     1       6.921  -9.914  -6.814  1.00  0.00           C  
HETATM  225 C225 UNK     1       5.560  -9.737  -6.526  1.00  0.00           C  
HETATM  226 C226 UNK     1       4.518 -10.639  -7.035  1.00  0.00           C  
HETATM  227 C227 UNK     1       5.178  -8.664  -5.713  1.00  0.00           C  
HETATM  228 C228 UNK     1       6.131  -7.794  -5.194  1.00  0.00           C  
HETATM  229 C229 UNK     1       8.954  -5.941  -5.559  1.00  0.00           C  
HETATM  230 C230 UNK     1       8.485  -5.692  -7.006  1.00  0.00           C  
HETATM  231 C231 UNK     1       9.440  -6.283  -8.063  1.00  0.00           C  
HETATM  232 C232 UNK     1       9.116  -5.886  -9.519  1.00  0.00           C  
HETATM  233 C233 UNK     1       9.368  -4.397  -9.853  1.00  0.00           C  
HETATM  234 C234 UNK     1       8.100  -3.522  -9.862  1.00  0.00           C  
HETATM  235 C235 UNK     1       8.413  -2.036 -10.083  1.00  0.00           C  
HETATM  236 C236 UNK     1       9.822  -5.018  -4.941  1.00  0.00           C  
HETATM  237 C237 UNK     1      10.249  -3.782  -5.663  1.00  0.00           C  
HETATM  238 C238 UNK     1       9.478  -2.626  -5.539  1.00  0.00           C  
HETATM  239 C239 UNK     1       9.878  -1.445  -6.150  1.00  0.00           C  
HETATM  240 C240 UNK     1      11.058  -1.390  -6.907  1.00  0.00           C  
HETATM  241 C241 UNK     1      11.512  -0.129  -7.519  1.00  0.00           C  
HETATM  242 C242 UNK     1      11.812  -2.561  -7.056  1.00  0.00           C  
HETATM  243 C243 UNK     1      11.412  -3.746  -6.436  1.00  0.00           C  
HETATM  244 H244 UNK     1      14.965   0.978  -4.401  1.00  0.00           H  
HETATM  245 H245 UNK     1      13.296   0.525  -4.730  1.00  0.00           H  
HETATM  246 H246 UNK     1      14.609  -0.235  -5.626  1.00  0.00           H  
HETATM  247 H247 UNK     1      15.440  -1.298  -3.492  1.00  0.00           H  
HETATM  248 H248 UNK     1      14.141  -0.541  -2.604  1.00  0.00           H  
HETATM  249 H249 UNK     1      12.468  -1.797  -3.993  1.00  0.00           H  
HETATM  250 H250 UNK     1      13.764  -2.571  -4.860  1.00  0.00           H  
HETATM  251 H251 UNK     1      14.586  -3.631  -2.759  1.00  0.00           H  
HETATM  252 H252 UNK     1      13.314  -2.874  -1.841  1.00  0.00           H  
HETATM  253 H253 UNK     1      12.813  -4.791  -4.174  1.00  0.00           H  
HETATM  254 H254 UNK     1      12.924  -5.323  -2.526  1.00  0.00           H  
HETATM  255 H255 UNK     1      10.881  -3.188  -3.266  1.00  0.00           H  
HETATM  256 H256 UNK     1      10.942  -4.114  -1.851  1.00  0.00           H  
HETATM  257 H257 UNK     1      11.807  -7.708  -1.703  1.00  0.00           H  
HETATM  258 H258 UNK     1      12.292  -7.902   0.696  1.00  0.00           H  
HETATM  259 H259 UNK     1      11.766  -7.413   3.018  1.00  0.00           H  
HETATM  260 H260 UNK     1       8.866  -5.433   1.556  1.00  0.00           H  
HETATM  261 H261 UNK     1       8.399  -5.264  -0.833  1.00  0.00           H  
HETATM  262 H262 UNK     1       7.365  -8.699  -2.996  1.00  0.00           H  
HETATM  263 H263 UNK     1       8.344  -8.309  -1.667  1.00  0.00           H  
HETATM  264 H264 UNK     1       9.459  -9.867  -4.060  1.00  0.00           H  
HETATM  265 H265 UNK     1      10.252  -9.583  -2.543  1.00  0.00           H  
HETATM  266 H266 UNK     1       9.460 -11.817  -2.451  1.00  0.00           H  
HETATM  267 H267 UNK     1       8.407 -10.927  -1.389  1.00  0.00           H  
HETATM  268 H268 UNK     1       7.743 -11.713  -4.287  1.00  0.00           H  
HETATM  269 H269 UNK     1       6.680 -10.818  -3.245  1.00  0.00           H  
HETATM  270 H270 UNK     1       5.922 -13.079  -3.219  1.00  0.00           H  
HETATM  271 H271 UNK     1       6.592 -12.758  -1.644  1.00  0.00           H  
HETATM  272 H272 UNK     1       8.687 -14.012  -2.275  1.00  0.00           H  
HETATM  273 H273 UNK     1       8.049 -14.263  -3.899  1.00  0.00           H  
HETATM  274 H274 UNK     1       7.266 -15.016  -2.515  1.00  0.00           H  
HETATM  275 H275 UNK     1       8.924  -9.207  -6.494  1.00  0.00           H  
HETATM  276 H276 UNK     1       7.245 -10.734  -7.440  1.00  0.00           H  
HETATM  277 H277 UNK     1       3.525 -10.425  -6.644  1.00  0.00           H  
HETATM  278 H278 UNK     1       4.139  -8.490  -5.470  1.00  0.00           H  
HETATM  279 H279 UNK     1       5.821  -6.973  -4.563  1.00  0.00           H  
HETATM  280 H280 UNK     1       7.476  -6.071  -7.165  1.00  0.00           H  
HETATM  281 H281 UNK     1       8.373  -4.622  -7.159  1.00  0.00           H  
HETATM  282 H282 UNK     1      10.467  -5.999  -7.837  1.00  0.00           H  
HETATM  283 H283 UNK     1       9.419  -7.370  -7.983  1.00  0.00           H  
HETATM  284 H284 UNK     1       8.096  -6.177  -9.776  1.00  0.00           H  
HETATM  285 H285 UNK     1       9.755  -6.489 -10.166  1.00  0.00           H  
HETATM  286 H286 UNK     1      10.107  -3.979  -9.167  1.00  0.00           H  
HETATM  287 H287 UNK     1       9.826  -4.333 -10.842  1.00  0.00           H  
HETATM  288 H288 UNK     1       7.424  -3.870 -10.645  1.00  0.00           H  
HETATM  289 H289 UNK     1       7.550  -3.630  -8.928  1.00  0.00           H  
HETATM  290 H290 UNK     1       9.047  -1.643  -9.286  1.00  0.00           H  
HETATM  291 H291 UNK     1       8.928  -1.873 -11.030  1.00  0.00           H  
HETATM  292 H292 UNK     1       7.499  -1.441 -10.097  1.00  0.00           H  
HETATM  293 H293 UNK     1       8.575  -2.642  -4.947  1.00  0.00           H  
HETATM  294 H294 UNK     1       9.267  -0.563  -6.017  1.00  0.00           H  
HETATM  295 H295 UNK     1      12.429  -0.193  -8.102  1.00  0.00           H  
HETATM  296 H296 UNK     1      12.725  -2.562  -7.634  1.00  0.00           H  
HETATM  297 H297 UNK     1      12.014  -4.636  -6.538  1.00  0.00           H  
HETATM  298 C298 UNK     1      -7.505  11.780  -3.344  1.00  0.00           C  
HETATM  299 C299 UNK     1      -6.577  12.432  -2.308  1.00  0.00           C  
HETATM  300 C300 UNK     1      -5.107  12.435  -2.757  1.00  0.00           C  
HETATM  301 C301 UNK     1      -4.160  13.084  -1.728  1.00  0.00           C  
HETATM  302 C302 UNK     1      -2.687  13.118  -2.182  1.00  0.00           C  
HETATM  303 C303 UNK     1      -1.986  11.743  -2.143  1.00  0.00           C  
HETATM  304 C304 UNK     1      -0.640  11.720  -2.895  1.00  0.00           C  
HETATM  305 C305 UNK     1       0.553  12.033  -2.214  1.00  0.00           C  
HETATM  306 C306 UNK     1       0.525  12.343  -0.754  1.00  0.00           C  
HETATM  307 C307 UNK     1       0.344  13.645  -0.282  1.00  0.00           C  
HETATM  308 C308 UNK     1       0.331  13.901   1.089  1.00  0.00           C  
HETATM  309 C309 UNK     1       0.509  12.858   2.010  1.00  0.00           C  
HETATM  310 C310 UNK     1       0.502  13.071   3.464  1.00  0.00           C  
HETATM  311 C311 UNK     1       0.697  11.558   1.527  1.00  0.00           C  
HETATM  312 C312 UNK     1       0.699  11.304   0.161  1.00  0.00           C  
HETATM  313 C313 UNK     1       1.788  11.951  -2.892  1.00  0.00           C  
HETATM  314 C314 UNK     1       3.094  12.296  -2.151  1.00  0.00           C  
HETATM  315 C315 UNK     1       3.451  13.790  -2.255  1.00  0.00           C  
HETATM  316 C316 UNK     1       4.722  14.208  -1.487  1.00  0.00           C  
HETATM  317 C317 UNK     1       4.614  14.110   0.054  1.00  0.00           C  
HETATM  318 C318 UNK     1       5.209  12.829   0.677  1.00  0.00           C  
HETATM  319 C319 UNK     1       6.745  12.772   0.630  1.00  0.00           C  
HETATM  320 C320 UNK     1       1.833  11.537  -4.238  1.00  0.00           C  
HETATM  321 C321 UNK     1       3.141  11.251  -4.893  1.00  0.00           C  
HETATM  322 C322 UNK     1       3.815  12.194  -5.672  1.00  0.00           C  
HETATM  323 C323 UNK     1       5.013  11.854  -6.306  1.00  0.00           C  
HETATM  324 C324 UNK     1       5.551  10.566  -6.176  1.00  0.00           C  
HETATM  325 C325 UNK     1       6.791  10.187  -6.879  1.00  0.00           C  
HETATM  326 C326 UNK     1       4.870   9.637  -5.374  1.00  0.00           C  
HETATM  327 C327 UNK     1       3.683   9.976  -4.741  1.00  0.00           C  
HETATM  328 C328 UNK     1       0.634  11.258  -4.924  1.00  0.00           C  
HETATM  329 C329 UNK     1       0.668  10.844  -6.410  1.00  0.00           C  
HETATM  330 C330 UNK     1       0.364  12.018  -7.365  1.00  0.00           C  
HETATM  331 C331 UNK     1      -0.042  11.578  -8.787  1.00  0.00           C  
HETATM  332 C332 UNK     1      -1.468  10.995  -8.859  1.00  0.00           C  
HETATM  333 C333 UNK     1      -1.886  10.572 -10.276  1.00  0.00           C  
HETATM  334 C334 UNK     1      -3.308   9.991 -10.315  1.00  0.00           C  
HETATM  335 C335 UNK     1      -0.604  11.333  -4.252  1.00  0.00           C  
HETATM  336 C336 UNK     1      -1.855  10.899  -4.947  1.00  0.00           C  
HETATM  337 C337 UNK     1      -2.113   9.535  -5.084  1.00  0.00           C  
HETATM  338 C338 UNK     1      -3.255   9.095  -5.742  1.00  0.00           C  
HETATM  339 C339 UNK     1      -4.186  10.011  -6.253  1.00  0.00           C  
HETATM  340 C340 UNK     1      -5.409   9.550  -6.929  1.00  0.00           C  
HETATM  341 C341 UNK     1      -3.936  11.380  -6.093  1.00  0.00           C  
HETATM  342 C342 UNK     1      -2.773  11.819  -5.458  1.00  0.00           C  
HETATM  343 H343 UNK     1      -8.540  11.786  -3.000  1.00  0.00           H  
HETATM  344 H344 UNK     1      -7.225  10.742  -3.530  1.00  0.00           H  
HETATM  345 H345 UNK     1      -7.471  12.311  -4.296  1.00  0.00           H  
HETATM  346 H346 UNK     1      -6.908  13.455  -2.120  1.00  0.00           H  
HETATM  347 H347 UNK     1      -6.670  11.903  -1.358  1.00  0.00           H  
HETATM  348 H348 UNK     1      -4.797  11.409  -2.958  1.00  0.00           H  
HETATM  349 H349 UNK     1      -5.023  12.966  -3.707  1.00  0.00           H  
HETATM  350 H350 UNK     1      -4.491  14.108  -1.546  1.00  0.00           H  
HETATM  351 H351 UNK     1      -4.238  12.571  -0.767  1.00  0.00           H  
HETATM  352 H352 UNK     1      -2.629  13.548  -3.182  1.00  0.00           H  
HETATM  353 H353 UNK     1      -2.136  13.808  -1.542  1.00  0.00           H  
HETATM  354 H354 UNK     1      -1.857  11.429  -1.108  1.00  0.00           H  
HETATM  355 H355 UNK     1      -2.638  10.968  -2.542  1.00  0.00           H  
HETATM  356 H356 UNK     1       0.213  14.457  -0.983  1.00  0.00           H  
HETATM  357 H357 UNK     1       0.186  14.915   1.436  1.00  0.00           H  
HETATM  358 H358 UNK     1       0.705  12.168   4.037  1.00  0.00           H  
HETATM  359 H359 UNK     1       0.838  10.726   2.203  1.00  0.00           H  
HETATM  360 H360 UNK     1       0.844  10.294  -0.197  1.00  0.00           H  
HETATM  361 H361 UNK     1       3.927  11.692  -2.511  1.00  0.00           H  
HETATM  362 H362 UNK     1       3.013  12.004  -1.107  1.00  0.00           H  
HETATM  363 H363 UNK     1       3.579  14.044  -3.308  1.00  0.00           H  
HETATM  364 H364 UNK     1       2.610  14.393  -1.911  1.00  0.00           H  
HETATM  365 H365 UNK     1       5.584  13.653  -1.860  1.00  0.00           H  
HETATM  366 H366 UNK     1       4.924  15.250  -1.743  1.00  0.00           H  
HETATM  367 H367 UNK     1       3.569  14.205   0.353  1.00  0.00           H  
HETATM  368 H368 UNK     1       5.114  14.970   0.502  1.00  0.00           H  
HETATM  369 H369 UNK     1       4.799  11.939   0.201  1.00  0.00           H  
HETATM  370 H370 UNK     1       4.896  12.774   1.721  1.00  0.00           H  
HETATM  371 H371 UNK     1       7.115  11.876   1.130  1.00  0.00           H  
HETATM  372 H372 UNK     1       7.190  13.633   1.129  1.00  0.00           H  
HETATM  373 H373 UNK     1       7.119  12.749  -0.393  1.00  0.00           H  
HETATM  374 H374 UNK     1       3.399  13.184  -5.795  1.00  0.00           H  
HETATM  375 H375 UNK     1       5.508  12.599  -6.914  1.00  0.00           H  
HETATM  376 H376 UNK     1       7.277  10.977  -7.446  1.00  0.00           H  
HETATM  377 H377 UNK     1       5.252   8.634  -5.244  1.00  0.00           H  
HETATM  378 H378 UNK     1       3.170   9.239  -4.141  1.00  0.00           H  
HETATM  379 H379 UNK     1       1.617  10.389  -6.691  1.00  0.00           H  
HETATM  380 H380 UNK     1      -0.029  10.026  -6.570  1.00  0.00           H  
HETATM  381 H381 UNK     1      -0.426  12.647  -6.952  1.00  0.00           H  
HETATM  382 H382 UNK     1       1.247  12.657  -7.417  1.00  0.00           H  
HETATM  383 H383 UNK     1       0.682  10.857  -9.172  1.00  0.00           H  
HETATM  384 H384 UNK     1       0.015  12.443  -9.449  1.00  0.00           H  
HETATM  385 H385 UNK     1      -1.556  10.133  -8.196  1.00  0.00           H  
HETATM  386 H386 UNK     1      -2.177  11.734  -8.482  1.00  0.00           H  
HETATM  387 H387 UNK     1      -1.826  11.428 -10.950  1.00  0.00           H  
HETATM  388 H388 UNK     1      -1.184   9.830 -10.660  1.00  0.00           H  
HETATM  389 H389 UNK     1      -3.396   9.112  -9.674  1.00  0.00           H  
HETATM  390 H390 UNK     1      -4.044  10.721  -9.976  1.00  0.00           H  
HETATM  391 H391 UNK     1      -3.581   9.691 -11.327  1.00  0.00           H  
HETATM  392 H392 UNK     1      -1.413   8.812  -4.689  1.00  0.00           H  
HETATM  393 H393 UNK     1      -3.417   8.031  -5.843  1.00  0.00           H  
HETATM  394 H394 UNK     1      -6.173  10.310  -7.070  1.00  0.00           H  
HETATM  395 H395 UNK     1      -4.629  12.116  -6.473  1.00  0.00           H  
HETATM  396 H396 UNK     1      -2.582  12.878  -5.364  1.00  0.00           H  
HETATM  397 N397 UNK     1      -7.257  -3.180  10.886  1.00  0.00           N  
HETATM  398 C398 UNK     1      -8.292  -4.094  10.674  1.00  0.00           C  
HETATM  399 C399 UNK     1      -8.249  -4.829   9.488  1.00  0.00           C  
HETATM  400 C400 UNK     1      -9.267  -5.709   9.135  1.00  0.00           C  
HETATM  401 C401 UNK     1     -10.375  -5.867   9.972  1.00  0.00           C  
HETATM  402 C402 UNK     1     -10.454  -5.118  11.151  1.00  0.00           C  
HETATM  403 C403 UNK     1      -9.428  -4.230  11.490  1.00  0.00           C  
HETATM  404 S404 UNK     1     -11.675  -7.023   9.560  1.00  0.00           S  
HETATM  405 O405 UNK     1     -12.973  -6.367   9.769  1.00  0.00           O  
HETATM  406 O406 UNK     1     -11.417  -8.290  10.255  1.00  0.00           O  
HETATM  407 C407 UNK     1     -11.432  -7.268   7.807  1.00  0.00           C  
HETATM  408 C408 UNK     1     -12.456  -7.825   7.032  1.00  0.00           C  
HETATM  409 C409 UNK     1     -12.269  -8.025   5.660  1.00  0.00           C  
HETATM  410 C410 UNK     1     -11.074  -7.636   5.028  1.00  0.00           C  
HETATM  411 N411 UNK     1     -10.761  -7.813   3.677  1.00  0.00           N  
HETATM  412 C412 UNK     1     -10.051  -7.131   5.832  1.00  0.00           C  
HETATM  413 C413 UNK     1     -10.219  -6.936   7.199  1.00  0.00           C  
HETATM  414 N414 UNK     1      -9.145  -6.396   7.920  1.00  0.00           N  
HETATM  415 H415 UNK     1      -7.401  -4.699   8.832  1.00  0.00           H  
HETATM  416 H416 UNK     1     -11.315  -5.222  11.797  1.00  0.00           H  
HETATM  417 H417 UNK     1      -9.518  -3.639  12.389  1.00  0.00           H  
HETATM  418 H418 UNK     1     -13.388  -8.109   7.498  1.00  0.00           H  
HETATM  419 H419 UNK     1     -13.065  -8.476   5.087  1.00  0.00           H  
HETATM  420 H420 UNK     1      -9.111  -6.872   5.367  1.00  0.00           H  
HETATM  421 H421 UNK     1      -8.286  -6.250   7.407  1.00  0.00           H  
HETATM  422 N422 UNK     1       5.950  -3.010  10.942  1.00  0.00           N  
HETATM  423 C423 UNK     1       7.109  -3.767  10.753  1.00  0.00           C  
HETATM  424 C424 UNK     1       7.174  -4.551   9.600  1.00  0.00           C  
HETATM  425 C425 UNK     1       8.336  -5.229   9.241  1.00  0.00           C  
HETATM  426 C426 UNK     1       9.473  -5.137  10.050  1.00  0.00           C  
HETATM  427 C427 UNK     1       9.434  -4.352  11.206  1.00  0.00           C  
HETATM  428 C428 UNK     1       8.267  -3.662  11.543  1.00  0.00           C  
HETATM  429 S429 UNK     1      10.968  -6.004   9.597  1.00  0.00           S  
HETATM  430 O430 UNK     1      10.929  -7.356  10.166  1.00  0.00           O  
HETATM  431 O431 UNK     1      12.126  -5.151   9.900  1.00  0.00           O  
HETATM  432 C432 UNK     1      10.776  -6.112   7.824  1.00  0.00           C  
HETATM  433 C433 UNK     1      11.899  -6.193   6.995  1.00  0.00           C  
HETATM  434 C434 UNK     1      11.740  -6.257   5.607  1.00  0.00           C  
HETATM  435 C435 UNK     1      10.461  -6.280   5.023  1.00  0.00           C  
HETATM  436 N436 UNK     1      10.211  -6.198   3.650  1.00  0.00           N  
HETATM  437 C437 UNK     1       9.356  -6.190   5.872  1.00  0.00           C  
HETATM  438 C438 UNK     1       9.499  -6.103   7.254  1.00  0.00           C  
HETATM  439 N439 UNK     1       8.345  -5.953   8.038  1.00  0.00           N  
HETATM  440 H440 UNK     1       6.306  -4.601   8.960  1.00  0.00           H  
HETATM  441 H441 UNK     1      10.316  -4.263  11.826  1.00  0.00           H  
HETATM  442 H442 UNK     1       8.270  -3.023  12.413  1.00  0.00           H  
HETATM  443 H443 UNK     1      12.890  -6.181   7.427  1.00  0.00           H  
HETATM  444 H444 UNK     1      12.619  -6.268   4.981  1.00  0.00           H  
HETATM  445 H445 UNK     1       8.370  -6.152   5.433  1.00  0.00           H  
HETATM  446 H446 UNK     1       7.460  -6.017   7.552  1.00  0.00           H  
HETATM  447 N447 UNK     1      -0.459   8.656  11.240  1.00  0.00           N  
HETATM  448 C448 UNK     1      -0.332  10.042  11.099  1.00  0.00           C  
HETATM  449 C449 UNK     1      -0.848  10.609   9.931  1.00  0.00           C  
HETATM  450 C450 UNK     1      -0.625  11.944   9.605  1.00  0.00           C  
HETATM  451 C451 UNK     1       0.117  12.757  10.468  1.00  0.00           C  
HETATM  452 C452 UNK     1       0.643  12.214  11.643  1.00  0.00           C  
HETATM  453 C453 UNK     1       0.436  10.865  11.942  1.00  0.00           C  
HETATM  454 S454 UNK     1       0.410  14.470  10.053  1.00  0.00           S  
HETATM  455 O455 UNK     1       1.773  14.834  10.464  1.00  0.00           O  
HETATM  456 O456 UNK     1      -0.711  15.280  10.547  1.00  0.00           O  
HETATM  457 C457 UNK     1       0.339  14.396   8.270  1.00  0.00           C  
HETATM  458 C458 UNK     1       1.039  15.325   7.495  1.00  0.00           C  
HETATM  459 C459 UNK     1       0.999  15.242   6.101  1.00  0.00           C  
HETATM  460 C460 UNK     1       0.279  14.234   5.452  1.00  0.00           C  
HETATM  461 N461 UNK     1       0.281  14.184   4.051  1.00  0.00           N  
HETATM  462 C462 UNK     1      -0.471  13.350   6.247  1.00  0.00           C  
HETATM  463 C463 UNK     1      -0.421  13.406   7.639  1.00  0.00           C  
HETATM  464 N464 UNK     1      -1.105  12.425   8.375  1.00  0.00           N  
HETATM  465 H465 UNK     1      -1.394   9.975   9.248  1.00  0.00           H  
HETATM  466 H466 UNK     1       1.234  12.832  12.305  1.00  0.00           H  
HETATM  467 H467 UNK     1       0.897  10.452  12.826  1.00  0.00           H  
HETATM  468 H468 UNK     1       1.619  16.101   7.976  1.00  0.00           H  
HETATM  469 H469 UNK     1       1.552  15.959   5.510  1.00  0.00           H  
HETATM  470 H470 UNK     1      -1.067  12.589   5.768  1.00  0.00           H  
HETATM  471 H471 UNK     1      -1.693  11.791   7.851  1.00  0.00           H  
HETATM  472 N472 UNK     1      -4.590 -12.152  -7.912  1.00  0.00           N  
HETATM  473 C473 UNK     1      -3.446 -12.841  -8.338  1.00  0.00           C  
HETATM  474 C474 UNK     1      -2.247 -12.190  -8.674  1.00  0.00           C  
HETATM  475 C475 UNK     1      -1.114 -12.907  -9.054  1.00  0.00           C  
HETATM  476 C476 UNK     1      -1.176 -14.302  -9.158  1.00  0.00           C  
HETATM  477 C477 UNK     1      -2.378 -14.961  -8.884  1.00  0.00           C  
HETATM  478 C478 UNK     1      -3.500 -14.230  -8.485  1.00  0.00           C  
HETATM  479 S479 UNK     1       0.266 -15.234  -9.644  1.00  0.00           S  
HETATM  480 O480 UNK     1       0.292 -15.347 -11.107  1.00  0.00           O  
HETATM  481 O481 UNK     1       0.328 -16.465  -8.844  1.00  0.00           O  
HETATM  482 C482 UNK     1       1.574 -14.137  -9.121  1.00  0.00           C  
HETATM  483 C483 UNK     1       2.837 -14.648  -8.813  1.00  0.00           C  
HETATM  484 C484 UNK     1       3.855 -13.788  -8.396  1.00  0.00           C  
HETATM  485 C485 UNK     1       3.640 -12.412  -8.261  1.00  0.00           C  
HETATM  486 N486 UNK     1       4.710 -11.601  -7.854  1.00  0.00           N  
HETATM  487 C487 UNK     1       2.381 -11.911  -8.638  1.00  0.00           C  
HETATM  488 C488 UNK     1       1.346 -12.760  -9.029  1.00  0.00           C  
HETATM  489 N489 UNK     1       0.081 -12.205  -9.282  1.00  0.00           N  
HETATM  490 H490 UNK     1      -2.198 -11.115  -8.602  1.00  0.00           H  
HETATM  491 H491 UNK     1      -2.437 -16.037  -8.975  1.00  0.00           H  
HETATM  492 H492 UNK     1      -4.422 -14.749  -8.265  1.00  0.00           H  
HETATM  493 H493 UNK     1       3.025 -15.710  -8.895  1.00  0.00           H  
HETATM  494 H494 UNK     1       4.828 -14.194  -8.157  1.00  0.00           H  
HETATM  495 H495 UNK     1       2.201 -10.848  -8.592  1.00  0.00           H  
HETATM  496 H496 UNK     1       0.018 -11.196  -9.277  1.00  0.00           H  
HETATM  497 N497 UNK     1     -10.177   0.307  -6.940  1.00  0.00           N  
HETATM  498 C498 UNK     1     -10.297   1.518  -7.628  1.00  0.00           C  
HETATM  499 C499 UNK     1      -9.167   2.336  -7.665  1.00  0.00           C  
HETATM  500 C500 UNK     1      -9.197   3.601  -8.244  1.00  0.00           C  
HETATM  501 C501 UNK     1     -10.383   4.083  -8.806  1.00  0.00           C  
HETATM  502 C502 UNK     1     -11.537   3.294  -8.752  1.00  0.00           C  
HETATM  503 C503 UNK     1     -11.495   2.032  -8.153  1.00  0.00           C  
HETATM  504 S504 UNK     1     -10.436   5.681  -9.603  1.00  0.00           S  
HETATM  505 O505 UNK     1     -11.639   6.394  -9.152  1.00  0.00           O  
HETATM  506 O506 UNK     1     -10.238   5.497 -11.046  1.00  0.00           O  
HETATM  507 C507 UNK     1      -8.999   6.497  -8.924  1.00  0.00           C  
HETATM  508 C508 UNK     1      -8.878   7.887  -9.022  1.00  0.00           C  
HETATM  509 C509 UNK     1      -7.753   8.533  -8.500  1.00  0.00           C  
HETATM  510 C510 UNK     1      -6.747   7.810  -7.833  1.00  0.00           C  
HETATM  511 N511 UNK     1      -5.565   8.340  -7.304  1.00  0.00           N  
HETATM  512 C512 UNK     1      -6.869   6.420  -7.791  1.00  0.00           C  
HETATM  513 C513 UNK     1      -7.976   5.762  -8.319  1.00  0.00           C  
HETATM  514 N514 UNK     1      -8.022   4.365  -8.215  1.00  0.00           N  
HETATM  515 H515 UNK     1      -8.252   1.972  -7.221  1.00  0.00           H  
HETATM  516 H516 UNK     1     -12.462   3.667  -9.168  1.00  0.00           H  
HETATM  517 H517 UNK     1     -12.404   1.452  -8.093  1.00  0.00           H  
HETATM  518 H518 UNK     1      -9.653   8.460  -9.512  1.00  0.00           H  
HETATM  519 H519 UNK     1      -7.675   9.604  -8.610  1.00  0.00           H  
HETATM  520 H520 UNK     1      -6.082   5.848  -7.324  1.00  0.00           H  
HETATM  521 H521 UNK     1      -7.205   3.915  -7.823  1.00  0.00           H  
HETATM  522 N522 UNK     1      10.876   0.966  -7.367  1.00  0.00           N  
HETATM  523 C523 UNK     1      11.283   2.194  -7.894  1.00  0.00           C  
HETATM  524 C524 UNK     1      10.274   3.099  -8.224  1.00  0.00           C  
HETATM  525 C525 UNK     1      10.559   4.414  -8.579  1.00  0.00           C  
HETATM  526 C526 UNK     1      11.886   4.853  -8.628  1.00  0.00           C  
HETATM  527 C527 UNK     1      12.916   3.962  -8.310  1.00  0.00           C  
HETATM  528 C528 UNK     1      12.613   2.651  -7.929  1.00  0.00           C  
HETATM  529 S529 UNK     1      12.243   6.553  -9.057  1.00  0.00           S  
HETATM  530 O530 UNK     1      12.316   6.676 -10.518  1.00  0.00           O  
HETATM  531 O531 UNK     1      13.383   7.019  -8.256  1.00  0.00           O  
HETATM  532 C532 UNK     1      10.755   7.355  -8.474  1.00  0.00           C  
HETATM  533 C533 UNK     1      10.782   8.680  -8.024  1.00  0.00           C  
HETATM  534 C534 UNK     1       9.619   9.271  -7.518  1.00  0.00           C  
HETATM  535 C535 UNK     1       8.406   8.563  -7.480  1.00  0.00           C  
HETATM  536 N536 UNK     1       7.249   8.997  -6.831  1.00  0.00           N  
HETATM  537 C537 UNK     1       8.400   7.248  -7.946  1.00  0.00           C  
HETATM  538 C538 UNK     1       9.553   6.641  -8.433  1.00  0.00           C  
HETATM  539 N539 UNK     1       9.489   5.291  -8.809  1.00  0.00           N  
HETATM  540 H540 UNK     1       9.246   2.776  -8.151  1.00  0.00           H  
HETATM  541 H541 UNK     1      13.943   4.299  -8.326  1.00  0.00           H  
HETATM  542 H542 UNK     1      13.416   1.995  -7.628  1.00  0.00           H  
HETATM  543 H543 UNK     1      11.711   9.233  -8.036  1.00  0.00           H  
HETATM  544 H544 UNK     1       9.670  10.273  -7.119  1.00  0.00           H  
HETATM  545 H545 UNK     1       7.485   6.678  -7.877  1.00  0.00           H  
HETATM  546 H546 UNK     1       8.569   4.871  -8.817  1.00  0.00           H  
CONECT    1    2   46   47   48
CONECT    2    1    3   49   50
CONECT    3    2    4   51   52
CONECT    4    3    5   53   54
CONECT    5    4    6   55   56
CONECT    6    5    7   57   58
CONECT    7    6    8   38
CONECT    8    7    9   16
CONECT    9    8   10   15
CONECT   10    9   11   59
CONECT   11   10   12   60
CONECT   12   11   13   14
CONECT   13   12   61  397
CONECT   14   12   15   62
CONECT   15    9   14   63
CONECT   16    8   17   23
CONECT   17   16   18   64   65
CONECT   18   17   19   66   67
CONECT   19   18   20   68   69
CONECT   20   19   21   70   71
CONECT   21   20   22   72   73
CONECT   22   21   74   75   76
CONECT   23   16   24   31
CONECT   24   23   25   30
CONECT   25   24   26   77
CONECT   26   25   27   78
CONECT   27   26   28   29
CONECT   28   27   79  422
CONECT   29   27   30   80
CONECT   30   24   29   81
CONECT   31   23   32   38
CONECT   32   31   33   82   83
CONECT   33   32   34   84   85
CONECT   34   33   35   86   87
CONECT   35   34   36   88   89
CONECT   36   35   37   90   91
CONECT   37   36   92   93   94
CONECT   38    7   31   39
CONECT   39   38   40   45
CONECT   40   39   41   95
CONECT   41   40   42   96
CONECT   42   41   43   44
CONECT   43   42   97  447
CONECT   44   42   45   98
CONECT   45   39   44   99
CONECT   46    1
CONECT   47    1
CONECT   48    1
CONECT   49    2
CONECT   50    2
CONECT   51    3
CONECT   52    3
CONECT   53    4
CONECT   54    4
CONECT   55    5
CONECT   56    5
CONECT   57    6
CONECT   58    6
CONECT   59   10
CONECT   60   11
CONECT   61   13
CONECT   62   14
CONECT   63   15
CONECT   64   17
CONECT   65   17
CONECT   66   18
CONECT   67   18
CONECT   68   19
CONECT   69   19
CONECT   70   20
CONECT   71   20
CONECT   72   21
CONECT   73   21
CONECT   74   22
CONECT   75   22
CONECT   76   22
CONECT   77   25
CONECT   78   26
CONECT   79   28
CONECT   80   29
CONECT   81   30
CONECT   82   32
CONECT   83   32
CONECT   84   33
CONECT   85   33
CONECT   86   34
CONECT   87   34
CONECT   88   35
CONECT   89   35
CONECT   90   36
CONECT   91   36
CONECT   92   37
CONECT   93   37
CONECT   94   37
CONECT   95   40
CONECT   96   41
CONECT   97   43
CONECT   98   44
CONECT   99   45
CONECT  100  101  145  146  147
CONECT  101  100  102  148  149
CONECT  102  101  103  150  151
CONECT  103  102  104  152  153
CONECT  104  103  105  154  155
CONECT  105  104  106  156  157
CONECT  106  105  107  137
CONECT  107  106  108  115
CONECT  108  107  109  114
CONECT  109  108  110  158
CONECT  110  109  111  159
CONECT  111  110  112  113
CONECT  112  111  160  411
CONECT  113  111  114  161
CONECT  114  108  113  162
CONECT  115  107  116  122
CONECT  116  115  117  163  164
CONECT  117  116  118  165  166
CONECT  118  117  119  167  168
CONECT  119  118  120  169  170
CONECT  120  119  121  171  172
CONECT  121  120  173  174  175
CONECT  122  115  123  130
CONECT  123  122  124  129
CONECT  124  123  125  176
CONECT  125  124  126  177
CONECT  126  125  127  128
CONECT  127  126  178  497
CONECT  128  126  129  179
CONECT  129  123  128  180
CONECT  130  122  131  137
CONECT  131  130  132  181  182
CONECT  132  131  133  183  184
CONECT  133  132  134  185  186
CONECT  134  133  135  187  188
CONECT  135  134  136  189  190
CONECT  136  135  191  192  193
CONECT  137  106  130  138
CONECT  138  137  139  144
CONECT  139  138  140  194
CONECT  140  139  141  195
CONECT  141  140  142  143
CONECT  142  141  196  472
CONECT  143  141  144  197
CONECT  144  138  143  198
CONECT  145  100
CONECT  146  100
CONECT  147  100
CONECT  148  101
CONECT  149  101
CONECT  150  102
CONECT  151  102
CONECT  152  103
CONECT  153  103
CONECT  154  104
CONECT  155  104
CONECT  156  105
CONECT  157  105
CONECT  158  109
CONECT  159  110
CONECT  160  112
CONECT  161  113
CONECT  162  114
CONECT  163  116
CONECT  164  116
CONECT  165  117
CONECT  166  117
CONECT  167  118
CONECT  168  118
CONECT  169  119
CONECT  170  119
CONECT  171  120
CONECT  172  120
CONECT  173  121
CONECT  174  121
CONECT  175  121
CONECT  176  124
CONECT  177  125
CONECT  178  127
CONECT  179  128
CONECT  180  129
CONECT  181  131
CONECT  182  131
CONECT  183  132
CONECT  184  132
CONECT  185  133
CONECT  186  133
CONECT  187  134
CONECT  188  134
CONECT  189  135
CONECT  190  135
CONECT  191  136
CONECT  192  136
CONECT  193  136
CONECT  194  139
CONECT  195  140
CONECT  196  142
CONECT  197  143
CONECT  198  144
CONECT  199  200  244  245  246
CONECT  200  199  201  247  248
CONECT  201  200  202  249  250
CONECT  202  201  203  251  252
CONECT  203  202  204  253  254
CONECT  204  203  205  255  256
CONECT  205  204  206  236
CONECT  206  205  207  214
CONECT  207  206  208  213
CONECT  208  207  209  257
CONECT  209  208  210  258
CONECT  210  209  211  212
CONECT  211  210  259  436
CONECT  212  210  213  260
CONECT  213  207  212  261
CONECT  214  206  215  221
CONECT  215  214  216  262  263
CONECT  216  215  217  264  265
CONECT  217  216  218  266  267
CONECT  218  217  219  268  269
CONECT  219  218  220  270  271
CONECT  220  219  272  273  274
CONECT  221  214  222  229
CONECT  222  221  223  228
CONECT  223  222  224  275
CONECT  224  223  225  276
CONECT  225  224  226  227
CONECT  226  225  277  486
CONECT  227  225  228  278
CONECT  228  222  227  279
CONECT  229  221  230  236
CONECT  230  229  231  280  281
CONECT  231  230  232  282  283
CONECT  232  231  233  284  285
CONECT  233  232  234  286  287
CONECT  234  233  235  288  289
CONECT  235  234  290  291  292
CONECT  236  205  229  237
CONECT  237  236  238  243
CONECT  238  237  239  293
CONECT  239  238  240  294
CONECT  240  239  241  242
CONECT  241  240  295  522
CONECT  242  240  243  296
CONECT  243  237  242  297
CONECT  244  199
CONECT  245  199
CONECT  246  199
CONECT  247  200
CONECT  248  200
CONECT  249  201
CONECT  250  201
CONECT  251  202
CONECT  252  202
CONECT  253  203
CONECT  254  203
CONECT  255  204
CONECT  256  204
CONECT  257  208
CONECT  258  209
CONECT  259  211
CONECT  260  212
CONECT  261  213
CONECT  262  215
CONECT  263  215
CONECT  264  216
CONECT  265  216
CONECT  266  217
CONECT  267  217
CONECT  268  218
CONECT  269  218
CONECT  270  219
CONECT  271  219
CONECT  272  220
CONECT  273  220
CONECT  274  220
CONECT  275  223
CONECT  276  224
CONECT  277  226
CONECT  278  227
CONECT  279  228
CONECT  280  230
CONECT  281  230
CONECT  282  231
CONECT  283  231
CONECT  284  232
CONECT  285  232
CONECT  286  233
CONECT  287  233
CONECT  288  234
CONECT  289  234
CONECT  290  235
CONECT  291  235
CONECT  292  235
CONECT  293  238
CONECT  294  239
CONECT  295  241
CONECT  296  242
CONECT  297  243
CONECT  298  299  343  344  345
CONECT  299  298  300  346  347
CONECT  300  299  301  348  349
CONECT  301  300  302  350  351
CONECT  302  301  303  352  353
CONECT  303  302  304  354  355
CONECT  304  303  305  335
CONECT  305  304  306  313
CONECT  306  305  307  312
CONECT  307  306  308  356
CONECT  308  307  309  357
CONECT  309  308  310  311
CONECT  310  309  358  461
CONECT  311  309  312  359
CONECT  312  306  311  360
CONECT  313  305  314  320
CONECT  314  313  315  361  362
CONECT  315  314  316  363  364
CONECT  316  315  317  365  366
CONECT  317  316  318  367  368
CONECT  318  317  319  369  370
CONECT  319  318  371  372  373
CONECT  320  313  321  328
CONECT  321  320  322  327
CONECT  322  321  323  374
CONECT  323  322  324  375
CONECT  324  323  325  326
CONECT  325  324  376  536
CONECT  326  324  327  377
CONECT  327  321  326  378
CONECT  328  320  329  335
CONECT  329  328  330  379  380
CONECT  330  329  331  381  382
CONECT  331  330  332  383  384
CONECT  332  331  333  385  386
CONECT  333  332  334  387  388
CONECT  334  333  389  390  391
CONECT  335  304  328  336
CONECT  336  335  337  342
CONECT  337  336  338  392
CONECT  338  337  339  393
CONECT  339  338  340  341
CONECT  340  339  394  511
CONECT  341  339  342  395
CONECT  342  336  341  396
CONECT  343  298
CONECT  344  298
CONECT  345  298
CONECT  346  299
CONECT  347  299
CONECT  348  300
CONECT  349  300
CONECT  350  301
CONECT  351  301
CONECT  352  302
CONECT  353  302
CONECT  354  303
CONECT  355  303
CONECT  356  307
CONECT  357  308
CONECT  358  310
CONECT  359  311
CONECT  360  312
CONECT  361  314
CONECT  362  314
CONECT  363  315
CONECT  364  315
CONECT  365  316
CONECT  366  316
CONECT  367  317
CONECT  368  317
CONECT  369  318
CONECT  370  318
CONECT  371  319
CONECT  372  319
CONECT  373  319
CONECT  374  322
CONECT  375  323
CONECT  376  325
CONECT  377  326
CONECT  378  327
CONECT  379  329
CONECT  380  329
CONECT  381  330
CONECT  382  330
CONECT  383  331
CONECT  384  331
CONECT  385  332
CONECT  386  332
CONECT  387  333
CONECT  388  333
CONECT  389  334
CONECT  390  334
CONECT  391  334
CONECT  392  337
CONECT  393  338
CONECT  394  340
CONECT  395  341
CONECT  396  342
CONECT  397   13  398
CONECT  398  397  399  403
CONECT  399  398  400  415
CONECT  400  399  401  414
CONECT  401  400  402  404
CONECT  402  401  403  416
CONECT  403  398  402  417
CONECT  404  401  405  406  407
CONECT  405  404
CONECT  406  404
CONECT  407  404  408  413
CONECT  408  407  409  418
CONECT  409  408  410  419
CONECT  410  409  411  412
CONECT  411  112  410
CONECT  412  410  413  420
CONECT  413  407  412  414
CONECT  414  400  413  421
CONECT  415  399
CONECT  416  402
CONECT  417  403
CONECT  418  408
CONECT  419  409
CONECT  420  412
CONECT  421  414
CONECT  422   28  423
CONECT  423  422  424  428
CONECT  424  423  425  440
CONECT  425  424  426  439
CONECT  426  425  427  429
CONECT  427  426  428  441
CONECT  428  423  427  442
CONECT  429  426  430  431  432
CONECT  430  429
CONECT  431  429
CONECT  432  429  433  438
CONECT  433  432  434  443
CONECT  434  433  435  444
CONECT  435  434  436  437
CONECT  436  211  435
CONECT  437  435  438  445
CONECT  438  432  437  439
CONECT  439  425  438  446
CONECT  440  424
CONECT  441  427
CONECT  442  428
CONECT  443  433
CONECT  444  434
CONECT  445  437
CONECT  446  439
CONECT  447   43  448
CONECT  448  447  449  453
CONECT  449  448  450  465
CONECT  450  449  451  464
CONECT  451  450  452  454
CONECT  452  451  453  466
CONECT  453  448  452  467
CONECT  454  451  455  456  457
CONECT  455  454
CONECT  456  454
CONECT  457  454  458  463
CONECT  458  457  459  468
CONECT  459  458  460  469
CONECT  460  459  461  462
CONECT  461  310  460
CONECT  462  460  463  470
CONECT  463  457  462  464
CONECT  464  450  463  471
CONECT  465  449
CONECT  466  452
CONECT  467  453
CONECT  468  458
CONECT  469  459
CONECT  470  462
CONECT  471  464
CONECT  472  142  473
CONECT  473  472  474  478
CONECT  474  473  475  490
CONECT  475  474  476  489
CONECT  476  475  477  479
CONECT  477  476  478  491
CONECT  478  473  477  492
CONECT  479  476  480  481  482
CONECT  480  479
CONECT  481  479
CONECT  482  479  483  488
CONECT  483  482  484  493
CONECT  484  483  485  494
CONECT  485  484  486  487
CONECT  486  226  485
CONECT  487  485  488  495
CONECT  488  482  487  489
CONECT  489  475  488  496
CONECT  490  474
CONECT  491  477
CONECT  492  478
CONECT  493  483
CONECT  494  484
CONECT  495  487
CONECT  496  489
CONECT  497  127  498
CONECT  498  497  499  503
CONECT  499  498  500  515
CONECT  500  499  501  514
CONECT  501  500  502  504
CONECT  502  501  503  516
CONECT  503  498  502  517
CONECT  504  501  505  506  507
CONECT  505  504
CONECT  506  504
CONECT  507  504  508  513
CONECT  508  507  509  518
CONECT  509  508  510  519
CONECT  510  509  511  512
CONECT  511  340  510
CONECT  512  510  513  520
CONECT  513  507  512  514
CONECT  514  500  513  521
CONECT  515  499
CONECT  516  502
CONECT  517  503
CONECT  518  508
CONECT  519  509
CONECT  520  512
CONECT  521  514
CONECT  522  241  523
CONECT  523  522  524  528
CONECT  524  523  525  540
CONECT  525  524  526  539
CONECT  526  525  527  529
CONECT  527  526  528  541
CONECT  528  523  527  542
CONECT  529  526  530  531  532
CONECT  530  529
CONECT  531  529
CONECT  532  529  533  538
CONECT  533  532  534  543
CONECT  534  533  535  544
CONECT  535  534  536  537
CONECT  536  325  535
CONECT  537  535  538  545
CONECT  538  532  537  539
CONECT  539  525  538  546
CONECT  540  524
CONECT  541  527
CONECT  542  528
CONECT  543  533
CONECT  544  534
CONECT  545  537
CONECT  546  539
MASTER        0    0    0    0    0    0    0    3  546    0  546    0
END
