# Supplementary material for: An evolutionary algorithm for the discovery of porous organic cages
Source: Chem Sci. 2018 Sep 11;9(45):8513–27. doi: 10.1039/c8sc03560a (PMC6251339; doi:10.1039/c8sc03560a)
Supplement: Supplementary file 1 [file SC-009-C8SC03560A-s001.zip › Best_five/Case_Study2/RunC_2.pdb]

HEADER    CSD ENTRY RDKit          3D
CRYST1   1.0000   1.0000   1.0000  90.00  90.00  90.00          
SCALE1      1.000000  0.000000  0.000000       0.000000
SCALE2      0.000000  1.000000  0.000000       0.000000
SCALE3      0.000000  0.000000  1.000000       0.000000
HETATM    1  C1  UNK     1      -5.686  -1.863   9.336  1.00  0.00           C  
HETATM    2  C2  UNK     1      -4.401  -1.472   9.931  1.00  0.00           C  
HETATM    3  C3  UNK     1      -3.817  -2.187  10.987  1.00  0.00           C  
HETATM    4  C4  UNK     1      -2.590  -1.793  11.516  1.00  0.00           C  
HETATM    5  C5  UNK     1      -1.919  -0.687  10.998  1.00  0.00           C  
HETATM    6  C6  UNK     1      -2.498   0.034   9.951  1.00  0.00           C  
HETATM    7  C7  UNK     1      -3.728  -0.353   9.426  1.00  0.00           C  
HETATM    8  P8  UNK     1      -0.252  -0.251  11.727  1.00  0.00           P  
HETATM    9  C9  UNK     1       0.163   1.350  10.855  1.00  0.00           C  
HETATM   10  C10 UNK     1       0.834   1.386   9.631  1.00  0.00           C  
HETATM   11  C11 UNK     1       1.093   2.603   9.007  1.00  0.00           C  
HETATM   12  C12 UNK     1       0.684   3.807   9.591  1.00  0.00           C  
HETATM   13  C13 UNK     1       0.965   5.071   8.895  1.00  0.00           C  
HETATM   14  C14 UNK     1       0.012   3.763  10.821  1.00  0.00           C  
HETATM   15  C15 UNK     1      -0.245   2.544  11.445  1.00  0.00           C  
HETATM   16  C16 UNK     1       0.898  -1.452  10.871  1.00  0.00           C  
HETATM   17  C17 UNK     1       2.234  -1.468  11.267  1.00  0.00           C  
HETATM   18  C18 UNK     1       3.146  -2.315  10.640  1.00  0.00           C  
HETATM   19  C19 UNK     1       2.734  -3.169   9.608  1.00  0.00           C  
HETATM   20  C20 UNK     1       3.669  -4.066   8.915  1.00  0.00           C  
HETATM   21  C21 UNK     1       1.387  -3.156   9.224  1.00  0.00           C  
HETATM   22  C22 UNK     1       0.479  -2.303   9.846  1.00  0.00           C  
HETATM   23  H23 UNK     1      -6.037  -1.196   8.550  1.00  0.00           H  
HETATM   24  H24 UNK     1      -4.314  -3.053  11.402  1.00  0.00           H  
HETATM   25  H25 UNK     1      -2.148  -2.355  12.326  1.00  0.00           H  
HETATM   26  H26 UNK     1      -2.003   0.895   9.532  1.00  0.00           H  
HETATM   27  H27 UNK     1      -4.145   0.226   8.614  1.00  0.00           H  
HETATM   28  H28 UNK     1       1.151   0.474   9.149  1.00  0.00           H  
HETATM   29  H29 UNK     1       1.613   2.594   8.059  1.00  0.00           H  
HETATM   30  H30 UNK     1       1.501   4.953   7.954  1.00  0.00           H  
HETATM   31  H31 UNK     1      -0.317   4.677  11.297  1.00  0.00           H  
HETATM   32  H32 UNK     1      -0.769   2.523  12.389  1.00  0.00           H  
HETATM   33  H33 UNK     1       2.566  -0.811  12.058  1.00  0.00           H  
HETATM   34  H34 UNK     1       4.179  -2.303  10.961  1.00  0.00           H  
HETATM   35  H35 UNK     1       3.206  -4.706   8.165  1.00  0.00           H  
HETATM   36  H36 UNK     1       1.030  -3.800   8.433  1.00  0.00           H  
HETATM   37  H37 UNK     1      -0.548  -2.308   9.518  1.00  0.00           H  
HETATM   38  C38 UNK     1      -8.779  -6.675   2.287  1.00  0.00           C  
HETATM   39  C39 UNK     1      -8.989  -6.486   0.844  1.00  0.00           C  
HETATM   40  C40 UNK     1      -7.877  -6.394  -0.002  1.00  0.00           C  
HETATM   41  C41 UNK     1      -8.039  -6.174  -1.367  1.00  0.00           C  
HETATM   42  C42 UNK     1      -9.317  -6.043  -1.914  1.00  0.00           C  
HETATM   43  C43 UNK     1     -10.429  -6.152  -1.082  1.00  0.00           C  
HETATM   44  C44 UNK     1     -10.270  -6.373   0.284  1.00  0.00           C  
HETATM   45  P45 UNK     1      -9.610  -5.663  -3.721  1.00  0.00           P  
HETATM   46  C46 UNK     1      -7.938  -6.038  -4.472  1.00  0.00           C  
HETATM   47  C47 UNK     1      -6.955  -5.062  -4.650  1.00  0.00           C  
HETATM   48  C48 UNK     1      -5.718  -5.399  -5.192  1.00  0.00           C  
HETATM   49  C49 UNK     1      -5.436  -6.719  -5.564  1.00  0.00           C  
HETATM   50  C50 UNK     1      -4.114  -7.037  -6.122  1.00  0.00           C  
HETATM   51  C51 UNK     1      -6.428  -7.694  -5.383  1.00  0.00           C  
HETATM   52  C52 UNK     1      -7.666  -7.354  -4.842  1.00  0.00           C  
HETATM   53  C53 UNK     1      -9.626  -3.792  -3.734  1.00  0.00           C  
HETATM   54  C54 UNK     1      -9.322  -3.025  -2.607  1.00  0.00           C  
HETATM   55  C55 UNK     1      -9.290  -1.636  -2.688  1.00  0.00           C  
HETATM   56  C56 UNK     1      -9.557  -0.984  -3.898  1.00  0.00           C  
HETATM   57  C57 UNK     1      -9.464   0.482  -3.954  1.00  0.00           C  
HETATM   58  C58 UNK     1      -9.884  -1.758  -5.020  1.00  0.00           C  
HETATM   59  C59 UNK     1      -9.919  -3.148  -4.936  1.00  0.00           C  
HETATM   60  H60 UNK     1      -7.733  -6.713   2.586  1.00  0.00           H  
HETATM   61  H61 UNK     1      -6.873  -6.479   0.389  1.00  0.00           H  
HETATM   62  H62 UNK     1      -7.162  -6.090  -1.990  1.00  0.00           H  
HETATM   63  H63 UNK     1     -11.421  -6.049  -1.497  1.00  0.00           H  
HETATM   64  H64 UNK     1     -11.148  -6.442   0.911  1.00  0.00           H  
HETATM   65  H65 UNK     1      -7.136  -4.038  -4.366  1.00  0.00           H  
HETATM   66  H66 UNK     1      -4.981  -4.618  -5.315  1.00  0.00           H  
HETATM   67  H67 UNK     1      -3.449  -6.179  -6.209  1.00  0.00           H  
HETATM   68  H68 UNK     1      -6.240  -8.723  -5.661  1.00  0.00           H  
HETATM   69  H69 UNK     1      -8.419  -8.116  -4.703  1.00  0.00           H  
HETATM   70  H70 UNK     1      -9.094  -3.494  -1.663  1.00  0.00           H  
HETATM   71  H71 UNK     1      -9.038  -1.075  -1.798  1.00  0.00           H  
HETATM   72  H72 UNK     1      -9.203   0.949  -3.006  1.00  0.00           H  
HETATM   73  H73 UNK     1     -10.099  -1.283  -5.968  1.00  0.00           H  
HETATM   74  H74 UNK     1     -10.156  -3.734  -5.812  1.00  0.00           H  
HETATM   75  C75 UNK     1       9.966  -4.164   1.974  1.00  0.00           C  
HETATM   76  C76 UNK     1      10.091  -4.434   0.534  1.00  0.00           C  
HETATM   77  C77 UNK     1       9.527  -3.539  -0.384  1.00  0.00           C  
HETATM   78  C78 UNK     1       9.600  -3.786  -1.753  1.00  0.00           C  
HETATM   79  C79 UNK     1      10.236  -4.935  -2.228  1.00  0.00           C  
HETATM   80  C80 UNK     1      10.812  -5.822  -1.322  1.00  0.00           C  
HETATM   81  C81 UNK     1      10.743  -5.575   0.046  1.00  0.00           C  
HETATM   82  P82 UNK     1      10.313  -5.373  -4.043  1.00  0.00           P  
HETATM   83  C83 UNK     1       9.805  -3.775  -4.872  1.00  0.00           C  
HETATM   84  C84 UNK     1       8.517  -3.552  -5.362  1.00  0.00           C  
HETATM   85  C85 UNK     1       8.196  -2.342  -5.970  1.00  0.00           C  
HETATM   86  C86 UNK     1       9.154  -1.326  -6.097  1.00  0.00           C  
HETATM   87  C87 UNK     1       8.837  -0.040  -6.740  1.00  0.00           C  
HETATM   88  C88 UNK     1      10.442  -1.555  -5.598  1.00  0.00           C  
HETATM   89  C89 UNK     1      10.763  -2.769  -4.994  1.00  0.00           C  
HETATM   90  C90 UNK     1       8.778  -6.425  -4.234  1.00  0.00           C  
HETATM   91  C91 UNK     1       7.730  -6.403  -3.312  1.00  0.00           C  
HETATM   92  C92 UNK     1       6.583  -7.158  -3.534  1.00  0.00           C  
HETATM   93  C93 UNK     1       6.460  -7.954  -4.682  1.00  0.00           C  
HETATM   94  C94 UNK     1       5.241  -8.730  -4.957  1.00  0.00           C  
HETATM   95  C95 UNK     1       7.524  -7.986  -5.593  1.00  0.00           C  
HETATM   96  C96 UNK     1       8.670  -7.225  -5.370  1.00  0.00           C  
HETATM   97  H97 UNK     1       9.409  -3.261   2.217  1.00  0.00           H  
HETATM   98  H98 UNK     1       9.016  -2.648  -0.048  1.00  0.00           H  
HETATM   99  H99 UNK     1       9.140  -3.091  -2.437  1.00  0.00           H  
HETATM  100 H100 UNK     1      11.302  -6.714  -1.683  1.00  0.00           H  
HETATM  101 H101 UNK     1      11.188  -6.286   0.730  1.00  0.00           H  
HETATM  102 H102 UNK     1       7.753  -4.309  -5.283  1.00  0.00           H  
HETATM  103 H103 UNK     1       7.191  -2.198  -6.344  1.00  0.00           H  
HETATM  104 H104 UNK     1       9.653   0.679  -6.750  1.00  0.00           H  
HETATM  105 H105 UNK     1      11.210  -0.798  -5.677  1.00  0.00           H  
HETATM  106 H106 UNK     1      11.761  -2.937  -4.615  1.00  0.00           H  
HETATM  107 H107 UNK     1       7.783  -5.789  -2.427  1.00  0.00           H  
HETATM  108 H108 UNK     1       5.781  -7.112  -2.811  1.00  0.00           H  
HETATM  109 H109 UNK     1       5.272  -9.322  -5.870  1.00  0.00           H  
HETATM  110 H110 UNK     1       7.468  -8.587  -6.489  1.00  0.00           H  
HETATM  111 H111 UNK     1       9.477  -7.243  -6.088  1.00  0.00           H  
HETATM  112 C112 UNK     1      -0.859  11.285   1.898  1.00  0.00           C  
HETATM  113 C113 UNK     1      -0.655  11.406   0.446  1.00  0.00           C  
HETATM  114 C114 UNK     1      -1.213  10.489  -0.457  1.00  0.00           C  
HETATM  115 C115 UNK     1      -0.995  10.615  -1.825  1.00  0.00           C  
HETATM  116 C116 UNK     1      -0.211  11.660  -2.320  1.00  0.00           C  
HETATM  117 C117 UNK     1       0.344  12.577  -1.430  1.00  0.00           C  
HETATM  118 C118 UNK     1       0.122  12.455  -0.059  1.00  0.00           C  
HETATM  119 P119 UNK     1       0.162  11.870  -4.140  1.00  0.00           P  
HETATM  120 C120 UNK     1      -1.150  10.789  -4.919  1.00  0.00           C  
HETATM  121 C121 UNK     1      -2.410  11.344  -5.134  1.00  0.00           C  
HETATM  122 C122 UNK     1      -3.442  10.573  -5.665  1.00  0.00           C  
HETATM  123 C123 UNK     1      -3.231   9.227  -5.989  1.00  0.00           C  
HETATM  124 C124 UNK     1      -4.344   8.421  -6.514  1.00  0.00           C  
HETATM  125 C125 UNK     1      -1.956   8.680  -5.785  1.00  0.00           C  
HETATM  126 C126 UNK     1      -0.926   9.452  -5.257  1.00  0.00           C  
HETATM  127 C127 UNK     1       1.701  10.831  -4.359  1.00  0.00           C  
HETATM  128 C128 UNK     1       2.399  10.948  -5.559  1.00  0.00           C  
HETATM  129 C129 UNK     1       3.518  10.156  -5.805  1.00  0.00           C  
HETATM  130 C130 UNK     1       3.957   9.226  -4.852  1.00  0.00           C  
HETATM  131 C131 UNK     1       5.103   8.337  -5.098  1.00  0.00           C  
HETATM  132 C132 UNK     1       3.263   9.128  -3.640  1.00  0.00           C  
HETATM  133 C133 UNK     1       2.146   9.924  -3.395  1.00  0.00           C  
HETATM  134 H134 UNK     1      -0.400  12.075   2.490  1.00  0.00           H  
HETATM  135 H135 UNK     1      -1.819   9.668  -0.099  1.00  0.00           H  
HETATM  136 H136 UNK     1      -1.431   9.887  -2.491  1.00  0.00           H  
HETATM  137 H137 UNK     1       0.954  13.384  -1.808  1.00  0.00           H  
HETATM  138 H138 UNK     1       0.571  13.182   0.603  1.00  0.00           H  
HETATM  139 H139 UNK     1      -2.588  12.376  -4.872  1.00  0.00           H  
HETATM  140 H140 UNK     1      -4.410  11.033  -5.809  1.00  0.00           H  
HETATM  141 H141 UNK     1      -5.278   8.964  -6.648  1.00  0.00           H  
HETATM  142 H142 UNK     1      -1.759   7.644  -6.027  1.00  0.00           H  
HETATM  143 H143 UNK     1       0.037   8.993  -5.101  1.00  0.00           H  
HETATM  144 H144 UNK     1       2.059  11.646  -6.310  1.00  0.00           H  
HETATM  145 H145 UNK     1       4.033  10.255  -6.750  1.00  0.00           H  
HETATM  146 H146 UNK     1       5.305   7.632  -4.293  1.00  0.00           H  
HETATM  147 H147 UNK     1       3.570   8.424  -2.879  1.00  0.00           H  
HETATM  148 H148 UNK     1       1.622   9.811  -2.459  1.00  0.00           H  
HETATM  149 N149 UNK     1      -6.359  -2.893   9.677  1.00  0.00           N  
HETATM  150 C150 UNK     1      -7.567  -3.156   9.024  1.00  0.00           C  
HETATM  151 C151 UNK     1      -8.672  -2.298   9.111  1.00  0.00           C  
HETATM  152 C152 UNK     1      -9.850  -2.571   8.419  1.00  0.00           C  
HETATM  153 C153 UNK     1      -9.937  -3.713   7.625  1.00  0.00           C  
HETATM  154 C154 UNK     1      -8.858  -4.598   7.527  1.00  0.00           C  
HETATM  155 C155 UNK     1      -7.689  -4.309   8.243  1.00  0.00           C  
HETATM  156 C156 UNK     1      -8.944  -5.815   6.674  1.00  0.00           C  
HETATM  157 C157 UNK     1      -8.656  -7.070   7.219  1.00  0.00           C  
HETATM  158 C158 UNK     1      -8.735  -8.217   6.435  1.00  0.00           C  
HETATM  159 C159 UNK     1      -9.090  -8.125   5.092  1.00  0.00           C  
HETATM  160 C160 UNK     1      -9.368  -6.878   4.502  1.00  0.00           C  
HETATM  161 C161 UNK     1      -9.302  -5.732   5.318  1.00  0.00           C  
HETATM  162 F162 UNK     1      -9.562  -4.514   4.776  1.00  0.00           F  
HETATM  163 N163 UNK     1      -9.718  -6.771   3.145  1.00  0.00           N  
HETATM  164 F164 UNK     1      -9.145  -9.264   4.360  1.00  0.00           F  
HETATM  165 H165 UNK     1      -8.609  -1.409   9.723  1.00  0.00           H  
HETATM  166 H166 UNK     1     -10.691  -1.897   8.493  1.00  0.00           H  
HETATM  167 H167 UNK     1     -10.852  -3.911   7.085  1.00  0.00           H  
HETATM  168 H168 UNK     1      -6.842  -4.976   8.175  1.00  0.00           H  
HETATM  169 H169 UNK     1      -8.381  -7.158   8.261  1.00  0.00           H  
HETATM  170 H170 UNK     1      -8.520  -9.185   6.865  1.00  0.00           H  
HETATM  171 N171 UNK     1       4.925  -4.111   9.139  1.00  0.00           N  
HETATM  172 C172 UNK     1       5.728  -5.005   8.422  1.00  0.00           C  
HETATM  173 C173 UNK     1       5.497  -6.389   8.395  1.00  0.00           C  
HETATM  174 C174 UNK     1       6.332  -7.243   7.678  1.00  0.00           C  
HETATM  175 C175 UNK     1       7.423  -6.723   6.984  1.00  0.00           C  
HETATM  176 C176 UNK     1       7.698  -5.351   7.008  1.00  0.00           C  
HETATM  177 C177 UNK     1       6.848  -4.515   7.745  1.00  0.00           C  
HETATM  178 C178 UNK     1       8.867  -4.790   6.273  1.00  0.00           C  
HETATM  179 C179 UNK     1       9.749  -3.924   6.927  1.00  0.00           C  
HETATM  180 C180 UNK     1      10.849  -3.393   6.261  1.00  0.00           C  
HETATM  181 C181 UNK     1      11.082  -3.716   4.927  1.00  0.00           C  
HETATM  182 C182 UNK     1      10.213  -4.574   4.229  1.00  0.00           C  
HETATM  183 C183 UNK     1       9.111  -5.107   4.925  1.00  0.00           C  
HETATM  184 F184 UNK     1       8.250  -5.930   4.272  1.00  0.00           F  
HETATM  185 N185 UNK     1      10.448  -4.914   2.886  1.00  0.00           N  
HETATM  186 F186 UNK     1      12.162  -3.175   4.312  1.00  0.00           F  
HETATM  187 H187 UNK     1       4.661  -6.802   8.939  1.00  0.00           H  
HETATM  188 H188 UNK     1       6.136  -8.305   7.660  1.00  0.00           H  
HETATM  189 H189 UNK     1       8.061  -7.395   6.428  1.00  0.00           H  
HETATM  190 H190 UNK     1       7.042  -3.453   7.779  1.00  0.00           H  
HETATM  191 H191 UNK     1       9.588  -3.667   7.965  1.00  0.00           H  
HETATM  192 H192 UNK     1      11.529  -2.730   6.776  1.00  0.00           H  
HETATM  193 N193 UNK     1       0.623   6.224   9.320  1.00  0.00           N  
HETATM  194 C194 UNK     1       0.953   7.337   8.543  1.00  0.00           C  
HETATM  195 C195 UNK     1       2.265   7.822   8.471  1.00  0.00           C  
HETATM  196 C196 UNK     1       2.592   8.885   7.632  1.00  0.00           C  
HETATM  197 C197 UNK     1       1.606   9.473   6.843  1.00  0.00           C  
HETATM  198 C198 UNK     1       0.285   9.012   6.890  1.00  0.00           C  
HETATM  199 C199 UNK     1      -0.022   7.949   7.749  1.00  0.00           C  
HETATM  200 C200 UNK     1      -0.770   9.629   6.043  1.00  0.00           C  
HETATM  201 C201 UNK     1      -1.938  10.121   6.635  1.00  0.00           C  
HETATM  202 C202 UNK     1      -2.935  10.701   5.858  1.00  0.00           C  
HETATM  203 C203 UNK     1      -2.786  10.787   4.476  1.00  0.00           C  
HETATM  204 C204 UNK     1      -1.630  10.297   3.842  1.00  0.00           C  
HETATM  205 C205 UNK     1      -0.628   9.721   4.648  1.00  0.00           C  
HETATM  206 F206 UNK     1       0.496   9.232   4.065  1.00  0.00           F  
HETATM  207 N207 UNK     1      -1.509  10.333   2.443  1.00  0.00           N  
HETATM  208 F208 UNK     1      -3.783  11.353   3.755  1.00  0.00           F  
HETATM  209 H209 UNK     1       3.035   7.359   9.072  1.00  0.00           H  
HETATM  210 H210 UNK     1       3.609   9.247   7.588  1.00  0.00           H  
HETATM  211 H211 UNK     1       1.871  10.291   6.188  1.00  0.00           H  
HETATM  212 H212 UNK     1      -1.032   7.568   7.789  1.00  0.00           H  
HETATM  213 H213 UNK     1      -2.069  10.060   7.706  1.00  0.00           H  
HETATM  214 H214 UNK     1      -3.833  11.083   6.322  1.00  0.00           H  
HETATM  215 N215 UNK     1      -3.740  -8.203  -6.481  1.00  0.00           N  
HETATM  216 C216 UNK     1      -2.446  -8.354  -6.987  1.00  0.00           C  
HETATM  217 C217 UNK     1      -2.091  -7.885  -8.258  1.00  0.00           C  
HETATM  218 C218 UNK     1      -0.778  -7.980  -8.717  1.00  0.00           C  
HETATM  219 C219 UNK     1       0.202  -8.540  -7.900  1.00  0.00           C  
HETATM  220 C220 UNK     1      -0.120  -9.020  -6.625  1.00  0.00           C  
HETATM  221 C221 UNK     1      -1.448  -8.924  -6.191  1.00  0.00           C  
HETATM  222 C222 UNK     1       0.923  -9.611  -5.745  1.00  0.00           C  
HETATM  223 C223 UNK     1       0.743 -10.892  -5.214  1.00  0.00           C  
HETATM  224 C224 UNK     1       1.708 -11.458  -4.387  1.00  0.00           C  
HETATM  225 C225 UNK     1       2.862 -10.747  -4.068  1.00  0.00           C  
HETATM  226 C226 UNK     1       3.076  -9.453  -4.576  1.00  0.00           C  
HETATM  227 C227 UNK     1       2.092  -8.902  -5.419  1.00  0.00           C  
HETATM  228 F228 UNK     1       2.267  -7.651  -5.918  1.00  0.00           F  
HETATM  229 N229 UNK     1       4.210  -8.712  -4.206  1.00  0.00           N  
HETATM  230 F230 UNK     1       3.774 -11.331  -3.254  1.00  0.00           F  
HETATM  231 H231 UNK     1      -2.845  -7.439  -8.889  1.00  0.00           H  
HETATM  232 H232 UNK     1      -0.519  -7.611  -9.698  1.00  0.00           H  
HETATM  233 H233 UNK     1       1.220  -8.598  -8.260  1.00  0.00           H  
HETATM  234 H234 UNK     1      -1.715  -9.275  -5.204  1.00  0.00           H  
HETATM  235 H235 UNK     1      -0.149 -11.456  -5.451  1.00  0.00           H  
HETATM  236 H236 UNK     1       1.564 -12.450  -3.984  1.00  0.00           H  
HETATM  237 N237 UNK     1      -9.643   1.180  -5.008  1.00  0.00           N  
HETATM  238 C238 UNK     1      -9.475   2.568  -4.951  1.00  0.00           C  
HETATM  239 C239 UNK     1     -10.167   3.392  -4.049  1.00  0.00           C  
HETATM  240 C240 UNK     1      -9.952   4.769  -4.021  1.00  0.00           C  
HETATM  241 C241 UNK     1      -9.046   5.346  -4.909  1.00  0.00           C  
HETATM  242 C242 UNK     1      -8.367   4.559  -5.845  1.00  0.00           C  
HETATM  243 C243 UNK     1      -8.609   3.180  -5.862  1.00  0.00           C  
HETATM  244 C244 UNK     1      -7.401   5.168  -6.798  1.00  0.00           C  
HETATM  245 C245 UNK     1      -7.569   4.980  -8.173  1.00  0.00           C  
HETATM  246 C246 UNK     1      -6.672   5.539  -9.078  1.00  0.00           C  
HETATM  247 C247 UNK     1      -5.586   6.281  -8.621  1.00  0.00           C  
HETATM  248 C248 UNK     1      -5.378   6.484  -7.245  1.00  0.00           C  
HETATM  249 C249 UNK     1      -6.305   5.921  -6.346  1.00  0.00           C  
HETATM  250 F250 UNK     1      -6.129   6.095  -5.011  1.00  0.00           F  
HETATM  251 N251 UNK     1      -4.248   7.178  -6.783  1.00  0.00           N  
HETATM  252 F252 UNK     1      -4.730   6.800  -9.534  1.00  0.00           F  
HETATM  253 H253 UNK     1     -10.872   2.953  -3.358  1.00  0.00           H  
HETATM  254 H254 UNK     1     -10.482   5.385  -3.310  1.00  0.00           H  
HETATM  255 H255 UNK     1      -8.877   6.413  -4.872  1.00  0.00           H  
HETATM  256 H256 UNK     1      -8.088   2.556  -6.573  1.00  0.00           H  
HETATM  257 H257 UNK     1      -8.405   4.403  -8.544  1.00  0.00           H  
HETATM  258 H258 UNK     1      -6.809   5.393 -10.140  1.00  0.00           H  
HETATM  259 N259 UNK     1       7.703   0.227  -7.259  1.00  0.00           N  
HETATM  260 C260 UNK     1       7.444   1.467  -7.853  1.00  0.00           C  
HETATM  261 C261 UNK     1       6.797   1.488  -9.090  1.00  0.00           C  
HETATM  262 C262 UNK     1       6.446   2.688  -9.704  1.00  0.00           C  
HETATM  263 C263 UNK     1       6.718   3.896  -9.066  1.00  0.00           C  
HETATM  264 C264 UNK     1       7.335   3.919  -7.810  1.00  0.00           C  
HETATM  265 C265 UNK     1       7.691   2.698  -7.220  1.00  0.00           C  
HETATM  266 C266 UNK     1       7.596   5.210  -7.113  1.00  0.00           C  
HETATM  267 C267 UNK     1       8.868   5.479  -6.597  1.00  0.00           C  
HETATM  268 C268 UNK     1       9.132   6.683  -5.952  1.00  0.00           C  
HETATM  269 C269 UNK     1       8.126   7.635  -5.806  1.00  0.00           C  
HETATM  270 C270 UNK     1       6.830   7.397  -6.297  1.00  0.00           C  
HETATM  271 C271 UNK     1       6.586   6.176  -6.956  1.00  0.00           C  
HETATM  272 F272 UNK     1       5.342   5.918  -7.432  1.00  0.00           F  
HETATM  273 N273 UNK     1       5.809   8.353  -6.160  1.00  0.00           N  
HETATM  274 F274 UNK     1       8.423   8.793  -5.168  1.00  0.00           F  
HETATM  275 H275 UNK     1       6.564   0.553  -9.579  1.00  0.00           H  
HETATM  276 H276 UNK     1       5.952   2.681 -10.664  1.00  0.00           H  
HETATM  277 H277 UNK     1       6.430   4.820  -9.548  1.00  0.00           H  
HETATM  278 H278 UNK     1       8.140   2.697  -6.239  1.00  0.00           H  
HETATM  279 H279 UNK     1       9.663   4.756  -6.709  1.00  0.00           H  
HETATM  280 H280 UNK     1      10.119   6.888  -5.564  1.00  0.00           H  
CONECT    1    2   23  149
CONECT    2    1    3    7
CONECT    3    2    4   24
CONECT    4    3    5   25
CONECT    5    4    6    8
CONECT    6    5    7   26
CONECT    7    2    6   27
CONECT    8    5    9   16
CONECT    9    8   10   15
CONECT   10    9   11   28
CONECT   11   10   12   29
CONECT   12   11   13   14
CONECT   13   12   30  193
CONECT   14   12   15   31
CONECT   15    9   14   32
CONECT   16    8   17   22
CONECT   17   16   18   33
CONECT   18   17   19   34
CONECT   19   18   20   21
CONECT   20   19   35  171
CONECT   21   19   22   36
CONECT   22   16   21   37
CONECT   23    1
CONECT   24    3
CONECT   25    4
CONECT   26    6
CONECT   27    7
CONECT   28   10
CONECT   29   11
CONECT   30   13
CONECT   31   14
CONECT   32   15
CONECT   33   17
CONECT   34   18
CONECT   35   20
CONECT   36   21
CONECT   37   22
CONECT   38   39   60  163
CONECT   39   38   40   44
CONECT   40   39   41   61
CONECT   41   40   42   62
CONECT   42   41   43   45
CONECT   43   42   44   63
CONECT   44   39   43   64
CONECT   45   42   46   53
CONECT   46   45   47   52
CONECT   47   46   48   65
CONECT   48   47   49   66
CONECT   49   48   50   51
CONECT   50   49   67  215
CONECT   51   49   52   68
CONECT   52   46   51   69
CONECT   53   45   54   59
CONECT   54   53   55   70
CONECT   55   54   56   71
CONECT   56   55   57   58
CONECT   57   56   72  237
CONECT   58   56   59   73
CONECT   59   53   58   74
CONECT   60   38
CONECT   61   40
CONECT   62   41
CONECT   63   43
CONECT   64   44
CONECT   65   47
CONECT   66   48
CONECT   67   50
CONECT   68   51
CONECT   69   52
CONECT   70   54
CONECT   71   55
CONECT   72   57
CONECT   73   58
CONECT   74   59
CONECT   75   76   97  185
CONECT   76   75   77   81
CONECT   77   76   78   98
CONECT   78   77   79   99
CONECT   79   78   80   82
CONECT   80   79   81  100
CONECT   81   76   80  101
CONECT   82   79   83   90
CONECT   83   82   84   89
CONECT   84   83   85  102
CONECT   85   84   86  103
CONECT   86   85   87   88
CONECT   87   86  104  259
CONECT   88   86   89  105
CONECT   89   83   88  106
CONECT   90   82   91   96
CONECT   91   90   92  107
CONECT   92   91   93  108
CONECT   93   92   94   95
CONECT   94   93  109  229
CONECT   95   93   96  110
CONECT   96   90   95  111
CONECT   97   75
CONECT   98   77
CONECT   99   78
CONECT  100   80
CONECT  101   81
CONECT  102   84
CONECT  103   85
CONECT  104   87
CONECT  105   88
CONECT  106   89
CONECT  107   91
CONECT  108   92
CONECT  109   94
CONECT  110   95
CONECT  111   96
CONECT  112  113  134  207
CONECT  113  112  114  118
CONECT  114  113  115  135
CONECT  115  114  116  136
CONECT  116  115  117  119
CONECT  117  116  118  137
CONECT  118  113  117  138
CONECT  119  116  120  127
CONECT  120  119  121  126
CONECT  121  120  122  139
CONECT  122  121  123  140
CONECT  123  122  124  125
CONECT  124  123  141  251
CONECT  125  123  126  142
CONECT  126  120  125  143
CONECT  127  119  128  133
CONECT  128  127  129  144
CONECT  129  128  130  145
CONECT  130  129  131  132
CONECT  131  130  146  273
CONECT  132  130  133  147
CONECT  133  127  132  148
CONECT  134  112
CONECT  135  114
CONECT  136  115
CONECT  137  117
CONECT  138  118
CONECT  139  121
CONECT  140  122
CONECT  141  124
CONECT  142  125
CONECT  143  126
CONECT  144  128
CONECT  145  129
CONECT  146  131
CONECT  147  132
CONECT  148  133
CONECT  149    1  150
CONECT  150  149  151  155
CONECT  151  150  152  165
CONECT  152  151  153  166
CONECT  153  152  154  167
CONECT  154  153  155  156
CONECT  155  150  154  168
CONECT  156  154  157  161
CONECT  157  156  158  169
CONECT  158  157  159  170
CONECT  159  158  160  164
CONECT  160  159  161  163
CONECT  161  156  160  162
CONECT  162  161
CONECT  163   38  160
CONECT  164  159
CONECT  165  151
CONECT  166  152
CONECT  167  153
CONECT  168  155
CONECT  169  157
CONECT  170  158
CONECT  171   20  172
CONECT  172  171  173  177
CONECT  173  172  174  187
CONECT  174  173  175  188
CONECT  175  174  176  189
CONECT  176  175  177  178
CONECT  177  172  176  190
CONECT  178  176  179  183
CONECT  179  178  180  191
CONECT  180  179  181  192
CONECT  181  180  182  186
CONECT  182  181  183  185
CONECT  183  178  182  184
CONECT  184  183
CONECT  185   75  182
CONECT  186  181
CONECT  187  173
CONECT  188  174
CONECT  189  175
CONECT  190  177
CONECT  191  179
CONECT  192  180
CONECT  193   13  194
CONECT  194  193  195  199
CONECT  195  194  196  209
CONECT  196  195  197  210
CONECT  197  196  198  211
CONECT  198  197  199  200
CONECT  199  194  198  212
CONECT  200  198  201  205
CONECT  201  200  202  213
CONECT  202  201  203  214
CONECT  203  202  204  208
CONECT  204  203  205  207
CONECT  205  200  204  206
CONECT  206  205
CONECT  207  112  204
CONECT  208  203
CONECT  209  195
CONECT  210  196
CONECT  211  197
CONECT  212  199
CONECT  213  201
CONECT  214  202
CONECT  215   50  216
CONECT  216  215  217  221
CONECT  217  216  218  231
CONECT  218  217  219  232
CONECT  219  218  220  233
CONECT  220  219  221  222
CONECT  221  216  220  234
CONECT  222  220  223  227
CONECT  223  222  224  235
CONECT  224  223  225  236
CONECT  225  224  226  230
CONECT  226  225  227  229
CONECT  227  222  226  228
CONECT  228  227
CONECT  229   94  226
CONECT  230  225
CONECT  231  217
CONECT  232  218
CONECT  233  219
CONECT  234  221
CONECT  235  223
CONECT  236  224
CONECT  237   57  238
CONECT  238  237  239  243
CONECT  239  238  240  253
CONECT  240  239  241  254
CONECT  241  240  242  255
CONECT  242  241  243  244
CONECT  243  238  242  256
CONECT  244  242  245  249
CONECT  245  244  246  257
CONECT  246  245  247  258
CONECT  247  246  248  252
CONECT  248  247  249  251
CONECT  249  244  248  250
CONECT  250  249
CONECT  251  124  248
CONECT  252  247
CONECT  253  239
CONECT  254  240
CONECT  255  241
CONECT  256  243
CONECT  257  245
CONECT  258  246
CONECT  259   87  260
CONECT  260  259  261  265
CONECT  261  260  262  275
CONECT  262  261  263  276
CONECT  263  262  264  277
CONECT  264  263  265  266
CONECT  265  260  264  278
CONECT  266  264  267  271
CONECT  267  266  268  279
CONECT  268  267  269  280
CONECT  269  268  270  274
CONECT  270  269  271  273
CONECT  271  266  270  272
CONECT  272  271
CONECT  273  131  270
CONECT  274  269
CONECT  275  261
CONECT  276  262
CONECT  277  263
CONECT  278  265
CONECT  279  267
CONECT  280  268
MASTER        0    0    0    0    0    0    0    3  280    0  280    0
END
