# Supplementary material for: An evolutionary algorithm for the discovery of porous organic cages
Source: Chem Sci. 2018 Sep 11;9(45):8513–27. doi: 10.1039/c8sc03560a (PMC6251339; doi:10.1039/c8sc03560a)
Supplement: Supplementary file 1 [file SC-009-C8SC03560A-s001.zip › Best_five/Case_Study2/RunA_1.pdb]

HEADER    CSD ENTRY RDKit          3D
CRYST1   1.0000   1.0000   1.0000  90.00  90.00  90.00          
SCALE1      1.000000  0.000000  0.000000       0.000000
SCALE2      0.000000  1.000000  0.000000       0.000000
SCALE3      0.000000  0.000000  1.000000       0.000000
HETATM    1  F1  UNK     1       1.323  -0.196  14.914  1.00  0.00           F  
HETATM    2  C2  UNK     1       0.125  -0.568  14.449  1.00  0.00           C  
HETATM    3  F3  UNK     1      -0.764   0.198  15.088  1.00  0.00           F  
HETATM    4  F4  UNK     1      -0.073  -1.805  14.915  1.00  0.00           F  
HETATM    5  C5  UNK     1       0.027  -0.482  12.864  1.00  0.00           C  
HETATM    6  C6  UNK     1      -1.273  -1.227  12.386  1.00  0.00           C  
HETATM    7  C7  UNK     1      -2.515  -0.952  12.983  1.00  0.00           C  
HETATM    8  C8  UNK     1      -3.678  -1.589  12.557  1.00  0.00           C  
HETATM    9  C9  UNK     1      -3.645  -2.515  11.511  1.00  0.00           C  
HETATM   10  C10 UNK     1      -4.892  -3.156  11.064  1.00  0.00           C  
HETATM   11  C11 UNK     1      -2.414  -2.790  10.905  1.00  0.00           C  
HETATM   12  C12 UNK     1      -1.252  -2.156  11.330  1.00  0.00           C  
HETATM   13  C13 UNK     1       1.327  -1.162  12.296  1.00  0.00           C  
HETATM   14  C14 UNK     1       1.601  -2.511  12.581  1.00  0.00           C  
HETATM   15  C15 UNK     1       2.734  -3.142  12.076  1.00  0.00           C  
HETATM   16  C16 UNK     1       3.637  -2.446  11.267  1.00  0.00           C  
HETATM   17  C17 UNK     1       4.803  -3.148  10.709  1.00  0.00           C  
HETATM   18  C18 UNK     1       3.386  -1.097  10.995  1.00  0.00           C  
HETATM   19  C19 UNK     1       2.256  -0.464  11.503  1.00  0.00           C  
HETATM   20  C20 UNK     1      -0.067   1.008  12.373  1.00  0.00           C  
HETATM   21  C21 UNK     1       0.394   2.089  13.145  1.00  0.00           C  
HETATM   22  C22 UNK     1       0.321   3.396  12.670  1.00  0.00           C  
HETATM   23  C23 UNK     1      -0.217   3.673  11.409  1.00  0.00           C  
HETATM   24  C24 UNK     1      -0.253   5.060  10.922  1.00  0.00           C  
HETATM   25  C25 UNK     1      -0.693   2.605  10.640  1.00  0.00           C  
HETATM   26  C26 UNK     1      -0.619   1.299  11.113  1.00  0.00           C  
HETATM   27  H27 UNK     1      -2.610  -0.220  13.770  1.00  0.00           H  
HETATM   28  H28 UNK     1      -4.611  -1.338  13.044  1.00  0.00           H  
HETATM   29  H29 UNK     1      -5.780  -2.863  11.620  1.00  0.00           H  
HETATM   30  H30 UNK     1      -2.354  -3.493  10.085  1.00  0.00           H  
HETATM   31  H31 UNK     1      -0.341  -2.388  10.798  1.00  0.00           H  
HETATM   32  H32 UNK     1       0.918  -3.100  13.177  1.00  0.00           H  
HETATM   33  H33 UNK     1       2.891  -4.186  12.309  1.00  0.00           H  
HETATM   34  H34 UNK     1       4.896  -4.189  11.012  1.00  0.00           H  
HETATM   35  H35 UNK     1       4.067  -0.529  10.376  1.00  0.00           H  
HETATM   36  H36 UNK     1       2.122   0.578  11.250  1.00  0.00           H  
HETATM   37  H37 UNK     1       0.837   1.949  14.118  1.00  0.00           H  
HETATM   38  H38 UNK     1       0.701   4.193  13.294  1.00  0.00           H  
HETATM   39  H39 UNK     1       0.177   5.791  11.603  1.00  0.00           H  
HETATM   40  H40 UNK     1      -1.115   2.783   9.660  1.00  0.00           H  
HETATM   41  H41 UNK     1      -0.982   0.510  10.470  1.00  0.00           H  
HETATM   42  F42 UNK     1     -12.208  -6.215  -5.680  1.00  0.00           F  
HETATM   43  C43 UNK     1     -11.952  -6.419  -4.383  1.00  0.00           C  
HETATM   44  F44 UNK     1     -12.050  -7.739  -4.199  1.00  0.00           F  
HETATM   45  F45 UNK     1     -12.987  -5.889  -3.725  1.00  0.00           F  
HETATM   46  C46 UNK     1     -10.553  -5.810  -3.932  1.00  0.00           C  
HETATM   47  C47 UNK     1     -10.476  -5.796  -2.361  1.00  0.00           C  
HETATM   48  C48 UNK     1     -10.800  -6.944  -1.618  1.00  0.00           C  
HETATM   49  C49 UNK     1     -10.714  -6.950  -0.228  1.00  0.00           C  
HETATM   50  C50 UNK     1     -10.292  -5.812   0.469  1.00  0.00           C  
HETATM   51  C51 UNK     1     -10.165  -5.788   1.933  1.00  0.00           C  
HETATM   52  C52 UNK     1      -9.963  -4.668  -0.261  1.00  0.00           C  
HETATM   53  C53 UNK     1     -10.050  -4.660  -1.649  1.00  0.00           C  
HETATM   54  C54 UNK     1     -10.483  -4.353  -4.521  1.00  0.00           C  
HETATM   55  C55 UNK     1      -9.473  -3.950  -5.413  1.00  0.00           C  
HETATM   56  C56 UNK     1      -9.415  -2.643  -5.889  1.00  0.00           C  
HETATM   57  C57 UNK     1     -10.367  -1.694  -5.500  1.00  0.00           C  
HETATM   58  C58 UNK     1     -10.302  -0.295  -5.949  1.00  0.00           C  
HETATM   59  C59 UNK     1     -11.393  -2.094  -4.639  1.00  0.00           C  
HETATM   60  C60 UNK     1     -11.449  -3.399  -4.157  1.00  0.00           C  
HETATM   61  C61 UNK     1      -9.352  -6.673  -4.465  1.00  0.00           C  
HETATM   62  C62 UNK     1      -8.108  -6.626  -3.813  1.00  0.00           C  
HETATM   63  C63 UNK     1      -7.023  -7.365  -4.271  1.00  0.00           C  
HETATM   64  C64 UNK     1      -7.139  -8.181  -5.402  1.00  0.00           C  
HETATM   65  C65 UNK     1      -6.002  -8.956  -5.921  1.00  0.00           C  
HETATM   66  C66 UNK     1      -8.374  -8.242  -6.054  1.00  0.00           C  
HETATM   67  C67 UNK     1      -9.462  -7.504  -5.594  1.00  0.00           C  
HETATM   68  H68 UNK     1     -11.097  -7.863  -2.099  1.00  0.00           H  
HETATM   69  H69 UNK     1     -10.964  -7.855   0.310  1.00  0.00           H  
HETATM   70  H70 UNK     1      -9.808  -4.842   2.335  1.00  0.00           H  
HETATM   71  H71 UNK     1      -9.623  -3.771   0.238  1.00  0.00           H  
HETATM   72  H72 UNK     1      -9.750  -3.755  -2.157  1.00  0.00           H  
HETATM   73  H73 UNK     1      -8.702  -4.628  -5.747  1.00  0.00           H  
HETATM   74  H74 UNK     1      -8.611  -2.367  -6.558  1.00  0.00           H  
HETATM   75  H75 UNK     1     -11.116   0.333  -5.593  1.00  0.00           H  
HETATM   76  H76 UNK     1     -12.148  -1.391  -4.314  1.00  0.00           H  
HETATM   77  H77 UNK     1     -12.242  -3.649  -3.467  1.00  0.00           H  
HETATM   78  H78 UNK     1      -7.958  -6.000  -2.944  1.00  0.00           H  
HETATM   79  H79 UNK     1      -6.083  -7.294  -3.742  1.00  0.00           H  
HETATM   80  H80 UNK     1      -6.216  -9.534  -6.817  1.00  0.00           H  
HETATM   81  H81 UNK     1      -8.505  -8.861  -6.931  1.00  0.00           H  
HETATM   82  H82 UNK     1     -10.380  -7.589  -6.154  1.00  0.00           H  
HETATM   83  F83 UNK     1      11.301  -6.469  -6.657  1.00  0.00           F  
HETATM   84  C84 UNK     1      11.267  -6.645  -5.332  1.00  0.00           C  
HETATM   85  F85 UNK     1      12.436  -6.189  -4.875  1.00  0.00           F  
HETATM   86  F86 UNK     1      11.304  -7.967  -5.143  1.00  0.00           F  
HETATM   87  C87 UNK     1      10.018  -5.930  -4.656  1.00  0.00           C  
HETATM   88  C88 UNK     1      10.188  -5.961  -3.092  1.00  0.00           C  
HETATM   89  C89 UNK     1      10.034  -4.809  -2.300  1.00  0.00           C  
HETATM   90  C90 UNK     1      10.136  -4.868  -0.915  1.00  0.00           C  
HETATM   91  C91 UNK     1      10.383  -6.082  -0.264  1.00  0.00           C  
HETATM   92  C92 UNK     1      10.440  -6.178   1.202  1.00  0.00           C  
HETATM   93  C93 UNK     1      10.543  -7.232  -1.042  1.00  0.00           C  
HETATM   94  C94 UNK     1      10.441  -7.174  -2.430  1.00  0.00           C  
HETATM   95  C95 UNK     1       8.670  -6.668  -4.982  1.00  0.00           C  
HETATM   96  C96 UNK     1       7.539  -6.430  -4.183  1.00  0.00           C  
HETATM   97  C97 UNK     1       6.332  -7.077  -4.426  1.00  0.00           C  
HETATM   98  C98 UNK     1       6.209  -7.984  -5.481  1.00  0.00           C  
HETATM   99  C99 UNK     1       4.920  -8.655  -5.702  1.00  0.00           C  
HETATM  100 C100 UNK     1       7.326  -8.223  -6.290  1.00  0.00           C  
HETATM  101 C101 UNK     1       8.536  -7.579  -6.046  1.00  0.00           C  
HETATM  102 C102 UNK     1       9.990  -4.461  -5.218  1.00  0.00           C  
HETATM  103 C103 UNK     1       8.920  -3.971  -5.989  1.00  0.00           C  
HETATM  104 C104 UNK     1       8.908  -2.657  -6.451  1.00  0.00           C  
HETATM  105 C105 UNK     1       9.966  -1.789  -6.168  1.00  0.00           C  
HETATM  106 C106 UNK     1       9.901  -0.394  -6.630  1.00  0.00           C  
HETATM  107 C107 UNK     1      11.051  -2.277  -5.431  1.00  0.00           C  
HETATM  108 C108 UNK     1      11.063  -3.589  -4.969  1.00  0.00           C  
HETATM  109 H109 UNK     1       9.797  -3.848  -2.732  1.00  0.00           H  
HETATM  110 H110 UNK     1       9.997  -3.960  -0.342  1.00  0.00           H  
HETATM  111 H111 UNK     1      10.613  -7.182   1.586  1.00  0.00           H  
HETATM  112 H112 UNK     1      10.725  -8.192  -0.578  1.00  0.00           H  
HETATM  113 H113 UNK     1      10.527  -8.102  -2.973  1.00  0.00           H  
HETATM  114 H114 UNK     1       7.584  -5.732  -3.358  1.00  0.00           H  
HETATM  115 H115 UNK     1       5.492  -6.861  -3.779  1.00  0.00           H  
HETATM  116 H116 UNK     1       4.148  -8.389  -4.982  1.00  0.00           H  
HETATM  117 H117 UNK     1       7.260  -8.919  -7.116  1.00  0.00           H  
HETATM  118 H118 UNK     1       9.353  -7.809  -6.712  1.00  0.00           H  
HETATM  119 H119 UNK     1       8.071  -4.589  -6.241  1.00  0.00           H  
HETATM  120 H120 UNK     1       8.056  -2.322  -7.026  1.00  0.00           H  
HETATM  121 H121 UNK     1       8.988  -0.138  -7.163  1.00  0.00           H  
HETATM  122 H122 UNK     1      11.887  -1.632  -5.199  1.00  0.00           H  
HETATM  123 H123 UNK     1      11.912  -3.908  -4.381  1.00  0.00           H  
HETATM  124 F124 UNK     1       0.988  13.902  -6.047  1.00  0.00           F  
HETATM  125 C125 UNK     1       0.598  13.787  -4.774  1.00  0.00           C  
HETATM  126 F126 UNK     1      -0.571  14.431  -4.693  1.00  0.00           F  
HETATM  127 F127 UNK     1       1.458  14.525  -4.066  1.00  0.00           F  
HETATM  128 C128 UNK     1       0.529  12.275  -4.285  1.00  0.00           C  
HETATM  129 C129 UNK     1       0.370  12.256  -2.721  1.00  0.00           C  
HETATM  130 C130 UNK     1       1.206  11.488  -1.891  1.00  0.00           C  
HETATM  131 C131 UNK     1       1.004  11.439  -0.515  1.00  0.00           C  
HETATM  132 C132 UNK     1      -0.045  12.146   0.082  1.00  0.00           C  
HETATM  133 C133 UNK     1      -0.315  12.066   1.526  1.00  0.00           C  
HETATM  134 C134 UNK     1      -0.875  12.920  -0.734  1.00  0.00           C  
HETATM  135 C135 UNK     1      -0.674  12.971  -2.111  1.00  0.00           C  
HETATM  136 C136 UNK     1       1.863  11.581  -4.747  1.00  0.00           C  
HETATM  137 C137 UNK     1       3.106  12.086  -4.327  1.00  0.00           C  
HETATM  138 C138 UNK     1       4.300  11.483  -4.712  1.00  0.00           C  
HETATM  139 C139 UNK     1       4.296  10.353  -5.535  1.00  0.00           C  
HETATM  140 C140 UNK     1       5.571   9.714  -5.894  1.00  0.00           C  
HETATM  141 C141 UNK     1       3.066   9.854  -5.976  1.00  0.00           C  
HETATM  142 C142 UNK     1       1.871  10.457  -5.593  1.00  0.00           C  
HETATM  143 C143 UNK     1      -0.714  11.531  -4.898  1.00  0.00           C  
HETATM  144 C144 UNK     1      -1.253  10.412  -4.240  1.00  0.00           C  
HETATM  145 C145 UNK     1      -2.363   9.744  -4.744  1.00  0.00           C  
HETATM  146 C146 UNK     1      -2.973  10.163  -5.932  1.00  0.00           C  
HETATM  147 C147 UNK     1      -4.150   9.471  -6.482  1.00  0.00           C  
HETATM  148 C148 UNK     1      -2.438  11.267  -6.601  1.00  0.00           C  
HETATM  149 C149 UNK     1      -1.330  11.943  -6.093  1.00  0.00           C  
HETATM  150 H150 UNK     1       2.005  10.882  -2.291  1.00  0.00           H  
HETATM  151 H151 UNK     1       1.658  10.822   0.086  1.00  0.00           H  
HETATM  152 H152 UNK     1      -1.175  12.643   1.860  1.00  0.00           H  
HETATM  153 H153 UNK     1      -1.703  13.474  -0.313  1.00  0.00           H  
HETATM  154 H154 UNK     1      -1.374  13.547  -2.696  1.00  0.00           H  
HETATM  155 H155 UNK     1       3.163  12.939  -3.667  1.00  0.00           H  
HETATM  156 H156 UNK     1       5.229  11.900  -4.349  1.00  0.00           H  
HETATM  157 H157 UNK     1       6.454  10.209  -5.494  1.00  0.00           H  
HETATM  158 H158 UNK     1       3.028   8.982  -6.616  1.00  0.00           H  
HETATM  159 H159 UNK     1       0.959  10.016  -5.967  1.00  0.00           H  
HETATM  160 H160 UNK     1      -0.815  10.040  -3.325  1.00  0.00           H  
HETATM  161 H161 UNK     1      -2.748   8.890  -4.202  1.00  0.00           H  
HETATM  162 H162 UNK     1      -4.500   9.850  -7.440  1.00  0.00           H  
HETATM  163 H163 UNK     1      -2.878  11.619  -7.524  1.00  0.00           H  
HETATM  164 H164 UNK     1      -0.968  12.784  -6.662  1.00  0.00           H  
HETATM  165 N165 UNK     1      -4.953  -3.984  10.093  1.00  0.00           N  
HETATM  166 C166 UNK     1      -6.171  -4.562   9.685  1.00  0.00           C  
HETATM  167 C167 UNK     1      -6.445  -4.716   8.319  1.00  0.00           C  
HETATM  168 N168 UNK     1      -7.552  -5.313   7.822  1.00  0.00           N  
HETATM  169 C169 UNK     1      -8.448  -5.825   8.700  1.00  0.00           C  
HETATM  170 O170 UNK     1      -9.586  -6.444   8.224  1.00  0.00           O  
HETATM  171 C171 UNK     1      -9.839  -6.520   6.872  1.00  0.00           C  
HETATM  172 C172 UNK     1     -10.580  -5.528   6.222  1.00  0.00           C  
HETATM  173 Cl17 UNK     1     -11.237  -4.194   7.103  1.00  0.00          Cl  
HETATM  174 C174 UNK     1     -10.787  -5.605   4.844  1.00  0.00           C  
HETATM  175 C175 UNK     1     -10.245  -6.654   4.083  1.00  0.00           C  
HETATM  176 N176 UNK     1     -10.426  -6.776   2.700  1.00  0.00           N  
HETATM  177 C177 UNK     1      -9.556  -7.664   4.761  1.00  0.00           C  
HETATM  178 C178 UNK     1      -9.344  -7.599   6.139  1.00  0.00           C  
HETATM  179 C179 UNK     1      -8.256  -5.756  10.070  1.00  0.00           C  
HETATM  180 C180 UNK     1      -7.110  -5.135  10.558  1.00  0.00           C  
HETATM  181 H181 UNK     1      -5.752  -4.340   7.580  1.00  0.00           H  
HETATM  182 H182 UNK     1     -11.366  -4.836   4.357  1.00  0.00           H  
HETATM  183 H183 UNK     1      -9.160  -8.499   4.202  1.00  0.00           H  
HETATM  184 H184 UNK     1      -8.782  -8.375   6.636  1.00  0.00           H  
HETATM  185 H185 UNK     1      -8.986  -6.189  10.734  1.00  0.00           H  
HETATM  186 H186 UNK     1      -6.947  -5.101  11.626  1.00  0.00           H  
HETATM  187 N187 UNK     1       5.640  -2.608   9.909  1.00  0.00           N  
HETATM  188 C188 UNK     1       6.710  -3.346   9.369  1.00  0.00           C  
HETATM  189 C189 UNK     1       6.974  -3.289   7.995  1.00  0.00           C  
HETATM  190 N190 UNK     1       7.993  -3.938   7.386  1.00  0.00           N  
HETATM  191 C191 UNK     1       8.835  -4.669   8.155  1.00  0.00           C  
HETATM  192 O192 UNK     1       9.873  -5.356   7.559  1.00  0.00           O  
HETATM  193 C193 UNK     1      10.012  -5.373   6.188  1.00  0.00           C  
HETATM  194 C194 UNK     1       9.387  -6.358   5.417  1.00  0.00           C  
HETATM  195 Cl19 UNK     1       8.447  -7.603   6.163  1.00  0.00          Cl  
HETATM  196 C196 UNK     1       9.495  -6.325   4.027  1.00  0.00           C  
HETATM  197 C197 UNK     1      10.247  -5.333   3.375  1.00  0.00           C  
HETATM  198 N198 UNK     1      10.282  -5.181   1.983  1.00  0.00           N  
HETATM  199 C199 UNK     1      10.857  -4.355   4.165  1.00  0.00           C  
HETATM  200 C200 UNK     1      10.758  -4.377   5.557  1.00  0.00           C  
HETATM  201 C201 UNK     1       8.683  -4.758   9.530  1.00  0.00           C  
HETATM  202 C202 UNK     1       7.623  -4.088  10.135  1.00  0.00           C  
HETATM  203 H203 UNK     1       6.337  -2.712   7.341  1.00  0.00           H  
HETATM  204 H204 UNK     1       8.967  -7.066   3.447  1.00  0.00           H  
HETATM  205 H205 UNK     1      11.405  -3.557   3.687  1.00  0.00           H  
HETATM  206 H206 UNK     1      11.230  -3.605   6.145  1.00  0.00           H  
HETATM  207 H207 UNK     1       9.381  -5.341  10.108  1.00  0.00           H  
HETATM  208 H208 UNK     1       7.508  -4.144  11.207  1.00  0.00           H  
HETATM  209 N209 UNK     1      -0.730   5.403   9.787  1.00  0.00           N  
HETATM  210 C210 UNK     1      -0.716   6.741   9.347  1.00  0.00           C  
HETATM  211 C211 UNK     1      -0.471   7.024   7.997  1.00  0.00           C  
HETATM  212 N212 UNK     1      -0.493   8.265   7.457  1.00  0.00           N  
HETATM  213 C213 UNK     1      -0.793   9.307   8.268  1.00  0.00           C  
HETATM  214 O214 UNK     1      -0.817  10.586   7.750  1.00  0.00           O  
HETATM  215 C215 UNK     1      -0.530  10.821   6.424  1.00  0.00           C  
HETATM  216 C216 UNK     1       0.778  11.083   6.003  1.00  0.00           C  
HETATM  217 Cl21 UNK     1       2.079  11.139   7.141  1.00  0.00          Cl  
HETATM  218 C218 UNK     1       1.045  11.286   4.648  1.00  0.00           C  
HETATM  219 C219 UNK     1       0.027  11.259   3.691  1.00  0.00           C  
HETATM  220 N220 UNK     1       0.378  11.369   2.340  1.00  0.00           N  
HETATM  221 C221 UNK     1      -1.278  10.980   4.132  1.00  0.00           C  
HETATM  222 C222 UNK     1      -1.558  10.777   5.483  1.00  0.00           C  
HETATM  223 C223 UNK     1      -1.090   9.132   9.610  1.00  0.00           C  
HETATM  224 C224 UNK     1      -1.066   7.846  10.141  1.00  0.00           C  
HETATM  225 H225 UNK     1      -0.239   6.225   7.307  1.00  0.00           H  
HETATM  226 H226 UNK     1       2.062  11.460   4.330  1.00  0.00           H  
HETATM  227 H227 UNK     1      -2.081  10.898   3.415  1.00  0.00           H  
HETATM  228 H228 UNK     1      -2.567  10.557   5.799  1.00  0.00           H  
HETATM  229 H229 UNK     1      -1.341   9.985  10.217  1.00  0.00           H  
HETATM  230 H230 UNK     1      -1.320   7.706  11.182  1.00  0.00           H  
HETATM  231 N231 UNK     1      -4.842  -8.955  -5.386  1.00  0.00           N  
HETATM  232 C232 UNK     1      -3.768  -9.696  -5.918  1.00  0.00           C  
HETATM  233 C233 UNK     1      -2.471  -9.171  -5.863  1.00  0.00           C  
HETATM  234 N234 UNK     1      -1.360  -9.822  -6.278  1.00  0.00           N  
HETATM  235 C235 UNK     1      -1.503 -11.083  -6.753  1.00  0.00           C  
HETATM  236 O236 UNK     1      -0.387 -11.783  -7.165  1.00  0.00           O  
HETATM  237 C237 UNK     1       0.875 -11.251  -7.024  1.00  0.00           C  
HETATM  238 C238 UNK     1       1.588 -11.397  -5.828  1.00  0.00           C  
HETATM  239 Cl23 UNK     1       0.921 -12.279  -4.499  1.00  0.00          Cl  
HETATM  240 C240 UNK     1       2.851 -10.819  -5.698  1.00  0.00           C  
HETATM  241 C241 UNK     1       3.424 -10.078  -6.743  1.00  0.00           C  
HETATM  242 N242 UNK     1       4.686  -9.482  -6.647  1.00  0.00           N  
HETATM  243 C243 UNK     1       2.718  -9.986  -7.946  1.00  0.00           C  
HETATM  244 C244 UNK     1       1.453 -10.559  -8.088  1.00  0.00           C  
HETATM  245 C245 UNK     1      -2.737 -11.707  -6.822  1.00  0.00           C  
HETATM  246 C246 UNK     1      -3.865 -11.017  -6.386  1.00  0.00           C  
HETATM  247 H247 UNK     1      -2.303  -8.177  -5.473  1.00  0.00           H  
HETATM  248 H248 UNK     1       3.391 -10.940  -4.771  1.00  0.00           H  
HETATM  249 H249 UNK     1       3.152  -9.446  -8.774  1.00  0.00           H  
HETATM  250 H250 UNK     1       0.913 -10.454  -9.018  1.00  0.00           H  
HETATM  251 H251 UNK     1      -2.805 -12.719  -7.188  1.00  0.00           H  
HETATM  252 H252 UNK     1      -4.823 -11.516  -6.409  1.00  0.00           H  
HETATM  253 N253 UNK     1      -9.363   0.178  -6.673  1.00  0.00           N  
HETATM  254 C254 UNK     1      -9.341   1.544  -7.010  1.00  0.00           C  
HETATM  255 C255 UNK     1      -8.199   2.313  -6.758  1.00  0.00           C  
HETATM  256 N256 UNK     1      -8.089   3.632  -7.040  1.00  0.00           N  
HETATM  257 C257 UNK     1      -9.141   4.246  -7.633  1.00  0.00           C  
HETATM  258 O258 UNK     1      -9.076   5.601  -7.887  1.00  0.00           O  
HETATM  259 C259 UNK     1      -8.026   6.358  -7.416  1.00  0.00           C  
HETATM  260 C260 UNK     1      -8.020   6.841  -6.102  1.00  0.00           C  
HETATM  261 Cl26 UNK     1      -9.347   6.531  -5.036  1.00  0.00          Cl  
HETATM  262 C262 UNK     1      -6.926   7.566  -5.634  1.00  0.00           C  
HETATM  263 C263 UNK     1      -5.834   7.853  -6.457  1.00  0.00           C  
HETATM  264 N264 UNK     1      -4.733   8.502  -5.891  1.00  0.00           N  
HETATM  265 C265 UNK     1      -5.856   7.361  -7.773  1.00  0.00           C  
HETATM  266 C266 UNK     1      -6.944   6.631  -8.253  1.00  0.00           C  
HETATM  267 C267 UNK     1     -10.298   3.562  -7.969  1.00  0.00           C  
HETATM  268 C268 UNK     1     -10.393   2.208  -7.660  1.00  0.00           C  
HETATM  269 H269 UNK     1      -7.335   1.868  -6.285  1.00  0.00           H  
HETATM  270 H270 UNK     1      -6.916   7.909  -4.610  1.00  0.00           H  
HETATM  271 H271 UNK     1      -5.008   7.526  -8.421  1.00  0.00           H  
HETATM  272 H272 UNK     1      -6.938   6.249  -9.263  1.00  0.00           H  
HETATM  273 H273 UNK     1     -11.109   4.086  -8.448  1.00  0.00           H  
HETATM  274 H274 UNK     1     -11.293   1.669  -7.918  1.00  0.00           H  
HETATM  275 N275 UNK     1      10.818   0.471  -6.425  1.00  0.00           N  
HETATM  276 C276 UNK     1      10.658   1.813  -6.823  1.00  0.00           C  
HETATM  277 C277 UNK     1       9.504   2.585  -6.592  1.00  0.00           C  
HETATM  278 N278 UNK     1       9.383   3.895  -6.904  1.00  0.00           N  
HETATM  279 C279 UNK     1      10.458   4.521  -7.441  1.00  0.00           C  
HETATM  280 O280 UNK     1      10.378   5.865  -7.743  1.00  0.00           O  
HETATM  281 C281 UNK     1       9.247   6.593  -7.444  1.00  0.00           C  
HETATM  282 C282 UNK     1       9.057   7.143  -6.171  1.00  0.00           C  
HETATM  283 Cl28 UNK     1      10.245   6.943  -4.931  1.00  0.00          Cl  
HETATM  284 C284 UNK     1       7.887   7.847  -5.886  1.00  0.00           C  
HETATM  285 C285 UNK     1       6.899   8.051  -6.864  1.00  0.00           C  
HETATM  286 N286 UNK     1       5.663   8.657  -6.605  1.00  0.00           N  
HETATM  287 C287 UNK     1       7.105   7.481  -8.124  1.00  0.00           C  
HETATM  288 C288 UNK     1       8.269   6.772  -8.422  1.00  0.00           C  
HETATM  289 C289 UNK     1      11.650   3.858  -7.682  1.00  0.00           C  
HETATM  290 C290 UNK     1      11.749   2.508  -7.355  1.00  0.00           C  
HETATM  291 H291 UNK     1       8.631   2.141  -6.135  1.00  0.00           H  
HETATM  292 H292 UNK     1       7.740   8.225  -4.886  1.00  0.00           H  
HETATM  293 H293 UNK     1       6.342   7.587  -8.881  1.00  0.00           H  
HETATM  294 H294 UNK     1       8.403   6.341  -9.402  1.00  0.00           H  
HETATM  295 H295 UNK     1      12.488   4.395  -8.096  1.00  0.00           H  
HETATM  296 H296 UNK     1      12.683   1.991  -7.518  1.00  0.00           H  
CONECT    1    2
CONECT    2    1    3    4    5
CONECT    3    2
CONECT    4    2
CONECT    5    2    6   13   20
CONECT    6    5    7   12
CONECT    7    6    8   27
CONECT    8    7    9   28
CONECT    9    8   10   11
CONECT   10    9   29  165
CONECT   11    9   12   30
CONECT   12    6   11   31
CONECT   13    5   14   19
CONECT   14   13   15   32
CONECT   15   14   16   33
CONECT   16   15   17   18
CONECT   17   16   34  187
CONECT   18   16   19   35
CONECT   19   13   18   36
CONECT   20    5   21   26
CONECT   21   20   22   37
CONECT   22   21   23   38
CONECT   23   22   24   25
CONECT   24   23   39  209
CONECT   25   23   26   40
CONECT   26   20   25   41
CONECT   27    7
CONECT   28    8
CONECT   29   10
CONECT   30   11
CONECT   31   12
CONECT   32   14
CONECT   33   15
CONECT   34   17
CONECT   35   18
CONECT   36   19
CONECT   37   21
CONECT   38   22
CONECT   39   24
CONECT   40   25
CONECT   41   26
CONECT   42   43
CONECT   43   42   44   45   46
CONECT   44   43
CONECT   45   43
CONECT   46   43   47   54   61
CONECT   47   46   48   53
CONECT   48   47   49   68
CONECT   49   48   50   69
CONECT   50   49   51   52
CONECT   51   50   70  176
CONECT   52   50   53   71
CONECT   53   47   52   72
CONECT   54   46   55   60
CONECT   55   54   56   73
CONECT   56   55   57   74
CONECT   57   56   58   59
CONECT   58   57   75  253
CONECT   59   57   60   76
CONECT   60   54   59   77
CONECT   61   46   62   67
CONECT   62   61   63   78
CONECT   63   62   64   79
CONECT   64   63   65   66
CONECT   65   64   80  231
CONECT   66   64   67   81
CONECT   67   61   66   82
CONECT   68   48
CONECT   69   49
CONECT   70   51
CONECT   71   52
CONECT   72   53
CONECT   73   55
CONECT   74   56
CONECT   75   58
CONECT   76   59
CONECT   77   60
CONECT   78   62
CONECT   79   63
CONECT   80   65
CONECT   81   66
CONECT   82   67
CONECT   83   84
CONECT   84   83   85   86   87
CONECT   85   84
CONECT   86   84
CONECT   87   84   88   95  102
CONECT   88   87   89   94
CONECT   89   88   90  109
CONECT   90   89   91  110
CONECT   91   90   92   93
CONECT   92   91  111  198
CONECT   93   91   94  112
CONECT   94   88   93  113
CONECT   95   87   96  101
CONECT   96   95   97  114
CONECT   97   96   98  115
CONECT   98   97   99  100
CONECT   99   98  116  242
CONECT  100   98  101  117
CONECT  101   95  100  118
CONECT  102   87  103  108
CONECT  103  102  104  119
CONECT  104  103  105  120
CONECT  105  104  106  107
CONECT  106  105  121  275
CONECT  107  105  108  122
CONECT  108  102  107  123
CONECT  109   89
CONECT  110   90
CONECT  111   92
CONECT  112   93
CONECT  113   94
CONECT  114   96
CONECT  115   97
CONECT  116   99
CONECT  117  100
CONECT  118  101
CONECT  119  103
CONECT  120  104
CONECT  121  106
CONECT  122  107
CONECT  123  108
CONECT  124  125
CONECT  125  124  126  127  128
CONECT  126  125
CONECT  127  125
CONECT  128  125  129  136  143
CONECT  129  128  130  135
CONECT  130  129  131  150
CONECT  131  130  132  151
CONECT  132  131  133  134
CONECT  133  132  152  220
CONECT  134  132  135  153
CONECT  135  129  134  154
CONECT  136  128  137  142
CONECT  137  136  138  155
CONECT  138  137  139  156
CONECT  139  138  140  141
CONECT  140  139  157  286
CONECT  141  139  142  158
CONECT  142  136  141  159
CONECT  143  128  144  149
CONECT  144  143  145  160
CONECT  145  144  146  161
CONECT  146  145  147  148
CONECT  147  146  162  264
CONECT  148  146  149  163
CONECT  149  143  148  164
CONECT  150  130
CONECT  151  131
CONECT  152  133
CONECT  153  134
CONECT  154  135
CONECT  155  137
CONECT  156  138
CONECT  157  140
CONECT  158  141
CONECT  159  142
CONECT  160  144
CONECT  161  145
CONECT  162  147
CONECT  163  148
CONECT  164  149
CONECT  165   10  166
CONECT  166  165  167  180
CONECT  167  166  168  181
CONECT  168  167  169
CONECT  169  168  170  179
CONECT  170  169  171
CONECT  171  170  172  178
CONECT  172  171  173  174
CONECT  173  172
CONECT  174  172  175  182
CONECT  175  174  176  177
CONECT  176   51  175
CONECT  177  175  178  183
CONECT  178  171  177  184
CONECT  179  169  180  185
CONECT  180  166  179  186
CONECT  181  167
CONECT  182  174
CONECT  183  177
CONECT  184  178
CONECT  185  179
CONECT  186  180
CONECT  187   17  188
CONECT  188  187  189  202
CONECT  189  188  190  203
CONECT  190  189  191
CONECT  191  190  192  201
CONECT  192  191  193
CONECT  193  192  194  200
CONECT  194  193  195  196
CONECT  195  194
CONECT  196  194  197  204
CONECT  197  196  198  199
CONECT  198   92  197
CONECT  199  197  200  205
CONECT  200  193  199  206
CONECT  201  191  202  207
CONECT  202  188  201  208
CONECT  203  189
CONECT  204  196
CONECT  205  199
CONECT  206  200
CONECT  207  201
CONECT  208  202
CONECT  209   24  210
CONECT  210  209  211  224
CONECT  211  210  212  225
CONECT  212  211  213
CONECT  213  212  214  223
CONECT  214  213  215
CONECT  215  214  216  222
CONECT  216  215  217  218
CONECT  217  216
CONECT  218  216  219  226
CONECT  219  218  220  221
CONECT  220  133  219
CONECT  221  219  222  227
CONECT  222  215  221  228
CONECT  223  213  224  229
CONECT  224  210  223  230
CONECT  225  211
CONECT  226  218
CONECT  227  221
CONECT  228  222
CONECT  229  223
CONECT  230  224
CONECT  231   65  232
CONECT  232  231  233  246
CONECT  233  232  234  247
CONECT  234  233  235
CONECT  235  234  236  245
CONECT  236  235  237
CONECT  237  236  238  244
CONECT  238  237  239  240
CONECT  239  238
CONECT  240  238  241  248
CONECT  241  240  242  243
CONECT  242   99  241
CONECT  243  241  244  249
CONECT  244  237  243  250
CONECT  245  235  246  251
CONECT  246  232  245  252
CONECT  247  233
CONECT  248  240
CONECT  249  243
CONECT  250  244
CONECT  251  245
CONECT  252  246
CONECT  253   58  254
CONECT  254  253  255  268
CONECT  255  254  256  269
CONECT  256  255  257
CONECT  257  256  258  267
CONECT  258  257  259
CONECT  259  258  260  266
CONECT  260  259  261  262
CONECT  261  260
CONECT  262  260  263  270
CONECT  263  262  264  265
CONECT  264  147  263
CONECT  265  263  266  271
CONECT  266  259  265  272
CONECT  267  257  268  273
CONECT  268  254  267  274
CONECT  269  255
CONECT  270  262
CONECT  271  265
CONECT  272  266
CONECT  273  267
CONECT  274  268
CONECT  275  106  276
CONECT  276  275  277  290
CONECT  277  276  278  291
CONECT  278  277  279
CONECT  279  278  280  289
CONECT  280  279  281
CONECT  281  280  282  288
CONECT  282  281  283  284
CONECT  283  282
CONECT  284  282  285  292
CONECT  285  284  286  287
CONECT  286  140  285
CONECT  287  285  288  293
CONECT  288  281  287  294
CONECT  289  279  290  295
CONECT  290  276  289  296
CONECT  291  277
CONECT  292  284
CONECT  293  287
CONECT  294  288
CONECT  295  289
CONECT  296  290
MASTER        0    0    0    0    0    0    0    3  296    0  296    0
END
