# Supplementary material for: An evolutionary algorithm for the discovery of porous organic cages
Source: Chem Sci. 2018 Sep 11;9(45):8513–27. doi: 10.1039/c8sc03560a (PMC6251339; doi:10.1039/c8sc03560a)
Supplement: Supplementary file 1 [file SC-009-C8SC03560A-s001.zip › Best_five/Case_Study2/RunC_3.pdb]

HEADER    CSD ENTRY RDKit          3D
CRYST1   1.0000   1.0000   1.0000  90.00  90.00  90.00          
SCALE1      1.000000  0.000000  0.000000       0.000000
SCALE2      0.000000  1.000000  0.000000       0.000000
SCALE3      0.000000  0.000000  1.000000       0.000000
HETATM    1  C1  UNK     1      -6.124  -2.329   9.640  1.00  0.00           C  
HETATM    2  C2  UNK     1      -4.941  -1.572  10.072  1.00  0.00           C  
HETATM    3  C3  UNK     1      -4.970  -0.174  10.025  1.00  0.00           C  
HETATM    4  C4  UNK     1      -3.843   0.571  10.358  1.00  0.00           C  
HETATM    5  C5  UNK     1      -3.765  -2.206  10.497  1.00  0.00           C  
HETATM    6  C6  UNK     1      -2.634  -1.460  10.823  1.00  0.00           C  
HETATM    7  C7  UNK     1      -2.655  -0.064  10.739  1.00  0.00           C  
HETATM    8  B8  UNK     1      -1.339   0.787  11.022  1.00  0.00           B  
HETATM    9  O9  UNK     1      -1.379   2.135  10.862  1.00  0.00           O  
HETATM   10  B10 UNK     1      -0.236   2.800  10.549  1.00  0.00           B  
HETATM   11  C11 UNK     1      -0.350   4.291   9.999  1.00  0.00           C  
HETATM   12  C12 UNK     1      -1.584   4.951  10.010  1.00  0.00           C  
HETATM   13  C13 UNK     1      -1.710   6.227   9.473  1.00  0.00           C  
HETATM   14  C14 UNK     1      -0.607   6.876   8.907  1.00  0.00           C  
HETATM   15  C15 UNK     1      -0.803   8.188   8.277  1.00  0.00           C  
HETATM   16  C16 UNK     1       0.637   6.230   8.927  1.00  0.00           C  
HETATM   17  C17 UNK     1       0.764   4.952   9.469  1.00  0.00           C  
HETATM   18  O18 UNK     1       0.952   2.140  10.486  1.00  0.00           O  
HETATM   19  B19 UNK     1       0.990   0.812  10.789  1.00  0.00           B  
HETATM   20  C20 UNK     1       2.304  -0.033  10.481  1.00  0.00           C  
HETATM   21  C21 UNK     1       3.418   0.568   9.884  1.00  0.00           C  
HETATM   22  C22 UNK     1       4.540  -0.190   9.557  1.00  0.00           C  
HETATM   23  C23 UNK     1       4.577  -1.565   9.826  1.00  0.00           C  
HETATM   24  C24 UNK     1       5.722  -2.405   9.445  1.00  0.00           C  
HETATM   25  C25 UNK     1       3.475  -2.157  10.454  1.00  0.00           C  
HETATM   26  C26 UNK     1       2.351  -1.401  10.774  1.00  0.00           C  
HETATM   27  O27 UNK     1      -0.146   0.151  11.140  1.00  0.00           O  
HETATM   28  H28 UNK     1      -6.939  -1.713   9.263  1.00  0.00           H  
HETATM   29  H29 UNK     1      -5.860   0.351   9.706  1.00  0.00           H  
HETATM   30  H30 UNK     1      -3.885   1.649  10.289  1.00  0.00           H  
HETATM   31  H31 UNK     1      -3.712  -3.285  10.548  1.00  0.00           H  
HETATM   32  H32 UNK     1      -1.730  -1.975  11.118  1.00  0.00           H  
HETATM   33  H33 UNK     1      -2.458   4.463  10.418  1.00  0.00           H  
HETATM   34  H34 UNK     1      -2.685   6.695   9.480  1.00  0.00           H  
HETATM   35  H35 UNK     1      -1.830   8.547   8.316  1.00  0.00           H  
HETATM   36  H36 UNK     1       1.508   6.707   8.499  1.00  0.00           H  
HETATM   37  H37 UNK     1       1.729   4.464   9.451  1.00  0.00           H  
HETATM   38  H38 UNK     1       3.408   1.623   9.649  1.00  0.00           H  
HETATM   39  H39 UNK     1       5.377   0.297   9.075  1.00  0.00           H  
HETATM   40  H40 UNK     1       5.627  -3.452   9.730  1.00  0.00           H  
HETATM   41  H41 UNK     1       3.467  -3.214  10.680  1.00  0.00           H  
HETATM   42  H42 UNK     1       1.504  -1.887  11.237  1.00  0.00           H  
HETATM   43  C43 UNK     1      -8.451  -5.523   5.166  1.00  0.00           C  
HETATM   44  C44 UNK     1      -8.512  -5.438   3.700  1.00  0.00           C  
HETATM   45  C45 UNK     1      -8.918  -4.273   3.036  1.00  0.00           C  
HETATM   46  C46 UNK     1      -8.899  -4.206   1.645  1.00  0.00           C  
HETATM   47  C47 UNK     1      -8.127  -6.547   2.938  1.00  0.00           C  
HETATM   48  C48 UNK     1      -8.101  -6.477   1.548  1.00  0.00           C  
HETATM   49  C49 UNK     1      -8.465  -5.299   0.887  1.00  0.00           C  
HETATM   50  B50 UNK     1      -8.351  -5.197  -0.698  1.00  0.00           B  
HETATM   51  O51 UNK     1      -7.685  -6.172  -1.370  1.00  0.00           O  
HETATM   52  B52 UNK     1      -7.324  -5.962  -2.662  1.00  0.00           B  
HETATM   53  C53 UNK     1      -6.181  -6.867  -3.305  1.00  0.00           C  
HETATM   54  C54 UNK     1      -5.557  -7.864  -2.547  1.00  0.00           C  
HETATM   55  C55 UNK     1      -4.509  -8.607  -3.081  1.00  0.00           C  
HETATM   56  C56 UNK     1      -4.064  -8.377  -4.390  1.00  0.00           C  
HETATM   57  C57 UNK     1      -2.916  -9.100  -4.957  1.00  0.00           C  
HETATM   58  C58 UNK     1      -4.715  -7.406  -5.160  1.00  0.00           C  
HETATM   59  C59 UNK     1      -5.759  -6.657  -4.622  1.00  0.00           C  
HETATM   60  O60 UNK     1      -7.744  -4.852  -3.325  1.00  0.00           O  
HETATM   61  B61 UNK     1      -8.423  -3.889  -2.644  1.00  0.00           B  
HETATM   62  C62 UNK     1      -8.609  -2.453  -3.307  1.00  0.00           C  
HETATM   63  C63 UNK     1      -9.312  -1.445  -2.637  1.00  0.00           C  
HETATM   64  C64 UNK     1      -9.420  -0.170  -3.188  1.00  0.00           C  
HETATM   65  C65 UNK     1      -8.821   0.129  -4.417  1.00  0.00           C  
HETATM   66  C66 UNK     1      -8.888   1.502  -4.938  1.00  0.00           C  
HETATM   67  C67 UNK     1      -8.145  -0.891  -5.101  1.00  0.00           C  
HETATM   68  C68 UNK     1      -8.044  -2.167  -4.555  1.00  0.00           C  
HETATM   69  O69 UNK     1      -8.698  -4.041  -1.321  1.00  0.00           O  
HETATM   70  H70 UNK     1      -8.155  -6.499   5.546  1.00  0.00           H  
HETATM   71  H71 UNK     1      -9.227  -3.402   3.598  1.00  0.00           H  
HETATM   72  H72 UNK     1      -9.195  -3.288   1.155  1.00  0.00           H  
HETATM   73  H73 UNK     1      -7.815  -7.466   3.414  1.00  0.00           H  
HETATM   74  H74 UNK     1      -7.769  -7.336   0.982  1.00  0.00           H  
HETATM   75  H75 UNK     1      -5.865  -8.047  -1.527  1.00  0.00           H  
HETATM   76  H76 UNK     1      -4.028  -9.351  -2.461  1.00  0.00           H  
HETATM   77  H77 UNK     1      -2.684  -8.844  -5.990  1.00  0.00           H  
HETATM   78  H78 UNK     1      -4.403  -7.202  -6.175  1.00  0.00           H  
HETATM   79  H79 UNK     1      -6.230  -5.894  -5.227  1.00  0.00           H  
HETATM   80  H80 UNK     1      -9.762  -1.647  -1.675  1.00  0.00           H  
HETATM   81  H81 UNK     1      -9.954   0.588  -2.631  1.00  0.00           H  
HETATM   82  H82 UNK     1      -9.461   2.194  -4.322  1.00  0.00           H  
HETATM   83  H83 UNK     1      -7.675  -0.693  -6.055  1.00  0.00           H  
HETATM   84  H84 UNK     1      -7.499  -2.929  -5.094  1.00  0.00           H  
HETATM   85  C85 UNK     1       8.628  -4.832   4.730  1.00  0.00           C  
HETATM   86  C86 UNK     1       8.690  -4.973   3.269  1.00  0.00           C  
HETATM   87  C87 UNK     1       8.166  -6.123   2.667  1.00  0.00           C  
HETATM   88  C88 UNK     1       8.175  -6.266   1.282  1.00  0.00           C  
HETATM   89  C89 UNK     1       9.246  -3.980   2.451  1.00  0.00           C  
HETATM   90  C90 UNK     1       9.260  -4.126   1.067  1.00  0.00           C  
HETATM   91  C91 UNK     1       8.712  -5.265   0.466  1.00  0.00           C  
HETATM   92  B92 UNK     1       8.671  -5.403  -1.119  1.00  0.00           B  
HETATM   93  O93 UNK     1       9.173  -4.401  -1.888  1.00  0.00           O  
HETATM   94  B94 UNK     1       8.885  -4.371  -3.216  1.00  0.00           B  
HETATM   95  C95 UNK     1       9.089  -3.012  -4.022  1.00  0.00           C  
HETATM   96  C96 UNK     1       8.662  -2.900  -5.349  1.00  0.00           C  
HETATM   97  C97 UNK     1       8.770  -1.689  -6.027  1.00  0.00           C  
HETATM   98  C98 UNK     1       9.310  -0.561  -5.394  1.00  0.00           C  
HETATM   99  C99 UNK     1       9.367   0.752  -6.052  1.00  0.00           C  
HETATM  100 C100 UNK     1       9.773  -0.687  -4.079  1.00  0.00           C  
HETATM  101 C101 UNK     1       9.664  -1.898  -3.401  1.00  0.00           C  
HETATM  102 O102 UNK     1       8.198  -5.391  -3.795  1.00  0.00           O  
HETATM  103 B103 UNK     1       7.656  -6.357  -3.007  1.00  0.00           B  
HETATM  104 C104 UNK     1       6.459  -7.239  -3.579  1.00  0.00           C  
HETATM  105 C105 UNK     1       5.748  -8.104  -2.741  1.00  0.00           C  
HETATM  106 C106 UNK     1       4.653  -8.816  -3.224  1.00  0.00           C  
HETATM  107 C107 UNK     1       4.245  -8.681  -4.559  1.00  0.00           C  
HETATM  108 C108 UNK     1       3.052  -9.360  -5.082  1.00  0.00           C  
HETATM  109 C109 UNK     1       4.982  -7.844  -5.405  1.00  0.00           C  
HETATM  110 C110 UNK     1       6.075  -7.131  -4.920  1.00  0.00           C  
HETATM  111 O111 UNK     1       7.955  -6.413  -1.682  1.00  0.00           O  
HETATM  112 H112 UNK     1       8.192  -5.686   5.246  1.00  0.00           H  
HETATM  113 H113 UNK     1       7.731  -6.912   3.265  1.00  0.00           H  
HETATM  114 H114 UNK     1       7.747  -7.156   0.841  1.00  0.00           H  
HETATM  115 H115 UNK     1       9.658  -3.080   2.887  1.00  0.00           H  
HETATM  116 H116 UNK     1       9.681  -3.338   0.459  1.00  0.00           H  
HETATM  117 H117 UNK     1       8.217  -3.747  -5.853  1.00  0.00           H  
HETATM  118 H118 UNK     1       8.406  -1.624  -7.044  1.00  0.00           H  
HETATM  119 H119 UNK     1       9.777   1.546  -5.431  1.00  0.00           H  
HETATM  120 H120 UNK     1      10.199   0.160  -3.558  1.00  0.00           H  
HETATM  121 H121 UNK     1      10.005  -1.961  -2.377  1.00  0.00           H  
HETATM  122 H122 UNK     1       6.024  -8.207  -1.701  1.00  0.00           H  
HETATM  123 H123 UNK     1       4.103  -9.455  -2.547  1.00  0.00           H  
HETATM  124 H124 UNK     1       2.836  -9.148  -6.127  1.00  0.00           H  
HETATM  125 H125 UNK     1       4.702  -7.717  -6.441  1.00  0.00           H  
HETATM  126 H126 UNK     1       6.612  -6.471  -5.588  1.00  0.00           H  
HETATM  127 C127 UNK     1       0.625  10.426   3.016  1.00  0.00           C  
HETATM  128 C128 UNK     1       0.693  10.285   1.554  1.00  0.00           C  
HETATM  129 C129 UNK     1      -0.375  10.661   0.727  1.00  0.00           C  
HETATM  130 C130 UNK     1      -0.309  10.467  -0.649  1.00  0.00           C  
HETATM  131 C131 UNK     1       1.841   9.745   0.965  1.00  0.00           C  
HETATM  132 C132 UNK     1       1.912   9.562  -0.415  1.00  0.00           C  
HETATM  133 C133 UNK     1       0.830   9.904  -1.234  1.00  0.00           C  
HETATM  134 B134 UNK     1       0.871   9.617  -2.799  1.00  0.00           B  
HETATM  135 O135 UNK     1      -0.292   9.633  -3.500  1.00  0.00           O  
HETATM  136 B136 UNK     1      -0.400   8.846  -4.602  1.00  0.00           B  
HETATM  137 C137 UNK     1      -1.835   8.287  -5.007  1.00  0.00           C  
HETATM  138 C138 UNK     1      -2.982   8.736  -4.344  1.00  0.00           C  
HETATM  139 C139 UNK     1      -4.229   8.190  -4.635  1.00  0.00           C  
HETATM  140 C140 UNK     1      -4.358   7.182  -5.597  1.00  0.00           C  
HETATM  141 C141 UNK     1      -5.677   6.577  -5.824  1.00  0.00           C  
HETATM  142 C142 UNK     1      -3.215   6.761  -6.289  1.00  0.00           C  
HETATM  143 C143 UNK     1      -1.968   7.308  -5.998  1.00  0.00           C  
HETATM  144 O144 UNK     1       0.715   8.326  -5.182  1.00  0.00           O  
HETATM  145 B145 UNK     1       1.921   8.503  -4.576  1.00  0.00           B  
HETATM  146 C146 UNK     1       3.215   7.791  -5.170  1.00  0.00           C  
HETATM  147 C147 UNK     1       4.463   7.964  -4.560  1.00  0.00           C  
HETATM  148 C148 UNK     1       5.589   7.309  -5.051  1.00  0.00           C  
HETATM  149 C149 UNK     1       5.493   6.460  -6.159  1.00  0.00           C  
HETATM  150 C150 UNK     1       6.689   5.742  -6.619  1.00  0.00           C  
HETATM  151 C151 UNK     1       4.247   6.303  -6.781  1.00  0.00           C  
HETATM  152 C152 UNK     1       3.122   6.964  -6.295  1.00  0.00           C  
HETATM  153 O153 UNK     1       2.001   9.112  -3.362  1.00  0.00           O  
HETATM  154 H154 UNK     1       1.486  10.038   3.556  1.00  0.00           H  
HETATM  155 H155 UNK     1      -1.275  11.085   1.151  1.00  0.00           H  
HETATM  156 H156 UNK     1      -1.157  10.742  -1.261  1.00  0.00           H  
HETATM  157 H157 UNK     1       2.686   9.447   1.571  1.00  0.00           H  
HETATM  158 H158 UNK     1       2.803   9.126  -0.845  1.00  0.00           H  
HETATM  159 H159 UNK     1      -2.905   9.494  -3.576  1.00  0.00           H  
HETATM  160 H160 UNK     1      -5.088   8.546  -4.084  1.00  0.00           H  
HETATM  161 H161 UNK     1      -6.464   6.972  -5.184  1.00  0.00           H  
HETATM  162 H162 UNK     1      -3.285   5.985  -7.039  1.00  0.00           H  
HETATM  163 H163 UNK     1      -1.097   6.945  -6.527  1.00  0.00           H  
HETATM  164 H164 UNK     1       4.559   8.600  -3.691  1.00  0.00           H  
HETATM  165 H165 UNK     1       6.533   7.457  -4.545  1.00  0.00           H  
HETATM  166 H166 UNK     1       7.595   5.971  -6.059  1.00  0.00           H  
HETATM  167 H167 UNK     1       4.142   5.653  -7.639  1.00  0.00           H  
HETATM  168 H168 UNK     1       2.170   6.814  -6.784  1.00  0.00           H  
HETATM  169 C169 UNK     1      -9.179  -7.653  11.007  1.00  0.00           C  
HETATM  170 C170 UNK     1      -9.892  -6.389  10.483  1.00  0.00           C  
HETATM  171 C171 UNK     1      -9.089  -5.606   9.445  1.00  0.00           C  
HETATM  172 N172 UNK     1      -8.044  -4.949   9.966  1.00  0.00           N  
HETATM  173 C173 UNK     1      -7.329  -4.211   9.123  1.00  0.00           C  
HETATM  174 N174 UNK     1      -6.208  -3.601   9.663  1.00  0.00           N  
HETATM  175 N175 UNK     1      -7.553  -4.070   7.819  1.00  0.00           N  
HETATM  176 C176 UNK     1      -8.583  -4.753   7.323  1.00  0.00           C  
HETATM  177 N177 UNK     1      -8.703  -4.551   5.952  1.00  0.00           N  
HETATM  178 C178 UNK     1      -9.417  -5.564   8.095  1.00  0.00           C  
HETATM  179 C179 UNK     1     -10.565  -6.305   7.503  1.00  0.00           C  
HETATM  180 C180 UNK     1     -10.609  -7.701   7.542  1.00  0.00           C  
HETATM  181 C181 UNK     1     -11.639  -8.391   6.907  1.00  0.00           C  
HETATM  182 C182 UNK     1     -12.626  -7.694   6.212  1.00  0.00           C  
HETATM  183 N183 UNK     1     -13.597  -8.444   5.529  1.00  0.00           N  
HETATM  184 C184 UNK     1     -14.550  -7.850   4.588  1.00  0.00           C  
HETATM  185 C185 UNK     1     -13.862  -7.205   3.383  1.00  0.00           C  
HETATM  186 C186 UNK     1     -14.249  -5.929   2.968  1.00  0.00           C  
HETATM  187 C187 UNK     1     -13.618  -5.324   1.884  1.00  0.00           C  
HETATM  188 C188 UNK     1     -12.598  -5.991   1.190  1.00  0.00           C  
HETATM  189 C189 UNK     1     -12.224  -7.276   1.605  1.00  0.00           C  
HETATM  190 C190 UNK     1     -12.853  -7.880   2.690  1.00  0.00           C  
HETATM  191 N191 UNK     1     -11.930  -5.349   0.030  1.00  0.00           N  
HETATM  192 O192 UNK     1     -11.283  -6.057  -0.739  1.00  0.00           O  
HETATM  193 O193 UNK     1     -12.056  -4.136  -0.125  1.00  0.00           O  
HETATM  194 C194 UNK     1     -12.603  -6.297   6.201  1.00  0.00           C  
HETATM  195 C195 UNK     1     -11.580  -5.609   6.844  1.00  0.00           C  
HETATM  196 H196 UNK     1      -8.972  -8.363  10.207  1.00  0.00           H  
HETATM  197 H197 UNK     1      -9.789  -8.164  11.753  1.00  0.00           H  
HETATM  198 H198 UNK     1      -8.228  -7.401  11.479  1.00  0.00           H  
HETATM  199 H199 UNK     1     -10.873  -6.650  10.091  1.00  0.00           H  
HETATM  200 H200 UNK     1     -10.094  -5.719  11.320  1.00  0.00           H  
HETATM  201 H201 UNK     1      -9.829  -8.259   8.037  1.00  0.00           H  
HETATM  202 H202 UNK     1     -11.645  -9.470   6.927  1.00  0.00           H  
HETATM  203 H203 UNK     1     -13.698  -9.421   5.757  1.00  0.00           H  
HETATM  204 H204 UNK     1     -15.176  -7.122   5.109  1.00  0.00           H  
HETATM  205 H205 UNK     1     -15.221  -8.629   4.223  1.00  0.00           H  
HETATM  206 H206 UNK     1     -15.031  -5.396   3.490  1.00  0.00           H  
HETATM  207 H207 UNK     1     -13.926  -4.333   1.581  1.00  0.00           H  
HETATM  208 H208 UNK     1     -11.436  -7.809   1.091  1.00  0.00           H  
HETATM  209 H209 UNK     1     -12.544  -8.866   3.006  1.00  0.00           H  
HETATM  210 H210 UNK     1     -13.359  -5.733   5.679  1.00  0.00           H  
HETATM  211 H211 UNK     1     -11.560  -4.530   6.797  1.00  0.00           H  
HETATM  212 C212 UNK     1       9.251  -6.195  10.799  1.00  0.00           C  
HETATM  213 C213 UNK     1      10.079  -5.088  10.112  1.00  0.00           C  
HETATM  214 C214 UNK     1       9.350  -4.380   8.972  1.00  0.00           C  
HETATM  215 N215 UNK     1       8.383  -3.553   9.393  1.00  0.00           N  
HETATM  216 C216 UNK     1       7.738  -2.868   8.444  1.00  0.00           C  
HETATM  217 N217 UNK     1       6.743  -1.977   8.814  1.00  0.00           N  
HETATM  218 N218 UNK     1       7.960  -2.937   7.141  1.00  0.00           N  
HETATM  219 C219 UNK     1       8.910  -3.785   6.750  1.00  0.00           C  
HETATM  220 N220 UNK     1       9.035  -3.805   5.366  1.00  0.00           N  
HETATM  221 C221 UNK     1       9.662  -4.565   7.630  1.00  0.00           C  
HETATM  222 C222 UNK     1      10.725  -5.497   7.161  1.00  0.00           C  
HETATM  223 C223 UNK     1      11.831  -5.005   6.465  1.00  0.00           C  
HETATM  224 C224 UNK     1      12.817  -5.872   6.003  1.00  0.00           C  
HETATM  225 C225 UNK     1      12.706  -7.247   6.234  1.00  0.00           C  
HETATM  226 N226 UNK     1      13.663  -8.171   5.791  1.00  0.00           N  
HETATM  227 C227 UNK     1      14.925  -7.756   5.194  1.00  0.00           C  
HETATM  228 C228 UNK     1      15.718  -8.993   4.811  1.00  0.00           C  
HETATM  229 C229 UNK     1      16.664  -9.517   5.694  1.00  0.00           C  
HETATM  230 C230 UNK     1      17.395 -10.647   5.339  1.00  0.00           C  
HETATM  231 C231 UNK     1      17.192 -11.271   4.098  1.00  0.00           C  
HETATM  232 C232 UNK     1      16.237 -10.734   3.220  1.00  0.00           C  
HETATM  233 C233 UNK     1      15.505  -9.603   3.574  1.00  0.00           C  
HETATM  234 N234 UNK     1      17.973 -12.478   3.720  1.00  0.00           N  
HETATM  235 O235 UNK     1      18.797 -12.920   4.518  1.00  0.00           O  
HETATM  236 O236 UNK     1      17.767 -12.993   2.624  1.00  0.00           O  
HETATM  237 C237 UNK     1      11.602  -7.740   6.926  1.00  0.00           C  
HETATM  238 C238 UNK     1      10.616  -6.871   7.386  1.00  0.00           C  
HETATM  239 H239 UNK     1       9.816  -6.658  11.609  1.00  0.00           H  
HETATM  240 H240 UNK     1       8.970  -6.982  10.100  1.00  0.00           H  
HETATM  241 H241 UNK     1       8.334  -5.790  11.229  1.00  0.00           H  
HETATM  242 H242 UNK     1      10.353  -4.334  10.851  1.00  0.00           H  
HETATM  243 H243 UNK     1      11.028  -5.495   9.766  1.00  0.00           H  
HETATM  244 H244 UNK     1      11.925  -3.946   6.271  1.00  0.00           H  
HETATM  245 H245 UNK     1      13.656  -5.465   5.463  1.00  0.00           H  
HETATM  246 H246 UNK     1      13.613  -9.121   6.128  1.00  0.00           H  
HETATM  247 H247 UNK     1      15.496  -7.147   5.897  1.00  0.00           H  
HETATM  248 H248 UNK     1      14.748  -7.142   4.308  1.00  0.00           H  
HETATM  249 H249 UNK     1      16.833  -9.050   6.654  1.00  0.00           H  
HETATM  250 H250 UNK     1      18.124 -11.039   6.035  1.00  0.00           H  
HETATM  251 H251 UNK     1      16.058 -11.194   2.259  1.00  0.00           H  
HETATM  252 H252 UNK     1      14.770  -9.204   2.889  1.00  0.00           H  
HETATM  253 H253 UNK     1      11.501  -8.800   7.105  1.00  0.00           H  
HETATM  254 H254 UNK     1       9.761  -7.274   7.908  1.00  0.00           H  
HETATM  255 C255 UNK     1      -1.356  13.401   9.244  1.00  0.00           C  
HETATM  256 C256 UNK     1      -1.885  13.197   7.805  1.00  0.00           C  
HETATM  257 C257 UNK     1      -1.238  12.070   6.990  1.00  0.00           C  
HETATM  258 N258 UNK     1      -0.819  11.020   7.710  1.00  0.00           N  
HETATM  259 C259 UNK     1      -0.249  10.023   7.028  1.00  0.00           C  
HETATM  260 N260 UNK     1       0.111   8.860   7.693  1.00  0.00           N  
HETATM  261 N261 UNK     1      -0.018   9.999   5.725  1.00  0.00           N  
HETATM  262 C262 UNK     1      -0.460  11.053   5.020  1.00  0.00           C  
HETATM  263 N263 UNK     1      -0.366  10.955   3.625  1.00  0.00           N  
HETATM  264 C264 UNK     1      -1.131  12.123   5.606  1.00  0.00           C  
HETATM  265 C265 UNK     1      -1.722  13.224   4.792  1.00  0.00           C  
HETATM  266 C266 UNK     1      -3.104  13.427   4.787  1.00  0.00           C  
HETATM  267 C267 UNK     1      -3.671  14.396   3.964  1.00  0.00           C  
HETATM  268 C268 UNK     1      -2.865  15.168   3.130  1.00  0.00           C  
HETATM  269 N269 UNK     1      -3.499  16.080   2.277  1.00  0.00           N  
HETATM  270 C270 UNK     1      -2.804  16.643   1.127  1.00  0.00           C  
HETATM  271 C271 UNK     1      -3.803  17.412   0.281  1.00  0.00           C  
HETATM  272 C272 UNK     1      -4.055  18.759   0.544  1.00  0.00           C  
HETATM  273 C273 UNK     1      -4.971  19.460  -0.235  1.00  0.00           C  
HETATM  274 C274 UNK     1      -5.648  18.826  -1.289  1.00  0.00           C  
HETATM  275 C275 UNK     1      -5.383  17.471  -1.542  1.00  0.00           C  
HETATM  276 C276 UNK     1      -4.469  16.768  -0.764  1.00  0.00           C  
HETATM  277 N277 UNK     1      -6.627  19.573  -2.120  1.00  0.00           N  
HETATM  278 O278 UNK     1      -7.174  18.990  -3.055  1.00  0.00           O  
HETATM  279 O279 UNK     1      -6.856  20.749  -1.847  1.00  0.00           O  
HETATM  280 C280 UNK     1      -1.477  14.994   3.158  1.00  0.00           C  
HETATM  281 C281 UNK     1      -0.912  14.027   3.985  1.00  0.00           C  
HETATM  282 H282 UNK     1      -1.850  14.244   9.728  1.00  0.00           H  
HETATM  283 H283 UNK     1      -0.283  13.599   9.246  1.00  0.00           H  
HETATM  284 H284 UNK     1      -1.530  12.520   9.863  1.00  0.00           H  
HETATM  285 H285 UNK     1      -2.956  13.000   7.838  1.00  0.00           H  
HETATM  286 H286 UNK     1      -1.760  14.138   7.270  1.00  0.00           H  
HETATM  287 H287 UNK     1      -3.749  12.812   5.396  1.00  0.00           H  
HETATM  288 H288 UNK     1      -4.743  14.525   3.957  1.00  0.00           H  
HETATM  289 H289 UNK     1      -4.501  15.998   2.178  1.00  0.00           H  
HETATM  290 H290 UNK     1      -2.349  15.850   0.529  1.00  0.00           H  
HETATM  291 H291 UNK     1      -1.999  17.304   1.452  1.00  0.00           H  
HETATM  292 H292 UNK     1      -3.546  19.259   1.357  1.00  0.00           H  
HETATM  293 H293 UNK     1      -5.156  20.503  -0.015  1.00  0.00           H  
HETATM  294 H294 UNK     1      -5.891  16.955  -2.344  1.00  0.00           H  
HETATM  295 H295 UNK     1      -4.284  15.723  -0.972  1.00  0.00           H  
HETATM  296 H296 UNK     1      -0.832  15.586   2.530  1.00  0.00           H  
HETATM  297 H297 UNK     1       0.158  13.881   3.973  1.00  0.00           H  
HETATM  298 C298 UNK     1      -0.934 -12.345  -8.844  1.00  0.00           C  
HETATM  299 C299 UNK     1      -0.457 -12.948  -7.506  1.00  0.00           C  
HETATM  300 C300 UNK     1      -0.173 -11.911  -6.420  1.00  0.00           C  
HETATM  301 N301 UNK     1      -1.283 -11.369  -5.901  1.00  0.00           N  
HETATM  302 C302 UNK     1      -1.102 -10.496  -4.908  1.00  0.00           C  
HETATM  303 N303 UNK     1      -2.215  -9.940  -4.304  1.00  0.00           N  
HETATM  304 N304 UNK     1       0.060 -10.106  -4.409  1.00  0.00           N  
HETATM  305 C305 UNK     1       1.148 -10.636  -4.965  1.00  0.00           C  
HETATM  306 N306 UNK     1       2.300 -10.119  -4.386  1.00  0.00           N  
HETATM  307 C307 UNK     1       1.109 -11.571  -6.000  1.00  0.00           C  
HETATM  308 C308 UNK     1       2.341 -12.170  -6.583  1.00  0.00           C  
HETATM  309 C309 UNK     1       3.198 -12.928  -5.782  1.00  0.00           C  
HETATM  310 C310 UNK     1       4.355 -13.487  -6.320  1.00  0.00           C  
HETATM  311 C311 UNK     1       4.670 -13.294  -7.663  1.00  0.00           C  
HETATM  312 N312 UNK     1       5.847 -13.890  -8.144  1.00  0.00           N  
HETATM  313 C313 UNK     1       6.358 -13.672  -9.500  1.00  0.00           C  
HETATM  314 C314 UNK     1       5.542 -14.359 -10.600  1.00  0.00           C  
HETATM  315 C315 UNK     1       4.777 -15.503 -10.350  1.00  0.00           C  
HETATM  316 C316 UNK     1       4.057 -16.105 -11.378  1.00  0.00           C  
HETATM  317 C317 UNK     1       4.096 -15.582 -12.679  1.00  0.00           C  
HETATM  318 C318 UNK     1       4.875 -14.441 -12.923  1.00  0.00           C  
HETATM  319 C319 UNK     1       5.593 -13.838 -11.894  1.00  0.00           C  
HETATM  320 N320 UNK     1       3.325 -16.224 -13.777  1.00  0.00           N  
HETATM  321 O321 UNK     1       2.628 -17.201 -13.513  1.00  0.00           O  
HETATM  322 O322 UNK     1       3.410 -15.752 -14.908  1.00  0.00           O  
HETATM  323 C323 UNK     1       3.819 -12.529  -8.466  1.00  0.00           C  
HETATM  324 C324 UNK     1       2.663 -11.969  -7.928  1.00  0.00           C  
HETATM  325 H325 UNK     1      -0.190 -11.674  -9.274  1.00  0.00           H  
HETATM  326 H326 UNK     1      -1.857 -11.777  -8.713  1.00  0.00           H  
HETATM  327 H327 UNK     1      -1.133 -13.129  -9.575  1.00  0.00           H  
HETATM  328 H328 UNK     1      -1.221 -13.627  -7.125  1.00  0.00           H  
HETATM  329 H329 UNK     1       0.416 -13.578  -7.672  1.00  0.00           H  
HETATM  330 H330 UNK     1       2.970 -13.086  -4.738  1.00  0.00           H  
HETATM  331 H331 UNK     1       5.001 -14.074  -5.685  1.00  0.00           H  
HETATM  332 H332 UNK     1       6.484 -14.276  -7.463  1.00  0.00           H  
HETATM  333 H333 UNK     1       7.383 -14.041  -9.556  1.00  0.00           H  
HETATM  334 H334 UNK     1       6.414 -12.599  -9.697  1.00  0.00           H  
HETATM  335 H335 UNK     1       4.732 -15.924  -9.355  1.00  0.00           H  
HETATM  336 H336 UNK     1       3.468 -16.985 -11.157  1.00  0.00           H  
HETATM  337 H337 UNK     1       4.927 -14.018 -13.917  1.00  0.00           H  
HETATM  338 H338 UNK     1       6.188 -12.961 -12.109  1.00  0.00           H  
HETATM  339 H339 UNK     1       4.040 -12.367  -9.509  1.00  0.00           H  
HETATM  340 H340 UNK     1       2.022 -11.377  -8.562  1.00  0.00           H  
HETATM  341 C341 UNK     1     -11.806   5.881  -6.254  1.00  0.00           C  
HETATM  342 C342 UNK     1     -10.880   5.593  -7.454  1.00  0.00           C  
HETATM  343 C343 UNK     1      -9.509   5.047  -7.063  1.00  0.00           C  
HETATM  344 N344 UNK     1      -9.534   3.765  -6.675  1.00  0.00           N  
HETATM  345 C345 UNK     1      -8.354   3.219  -6.366  1.00  0.00           C  
HETATM  346 N346 UNK     1      -8.305   1.884  -6.005  1.00  0.00           N  
HETATM  347 N347 UNK     1      -7.180   3.830  -6.387  1.00  0.00           N  
HETATM  348 C348 UNK     1      -7.189   5.114  -6.741  1.00  0.00           C  
HETATM  349 N349 UNK     1      -5.910   5.655  -6.674  1.00  0.00           N  
HETATM  350 C350 UNK     1      -8.344   5.803  -7.112  1.00  0.00           C  
HETATM  351 C351 UNK     1      -8.317   7.227  -7.544  1.00  0.00           C  
HETATM  352 C352 UNK     1      -7.652   7.587  -8.717  1.00  0.00           C  
HETATM  353 C353 UNK     1      -7.587   8.921  -9.107  1.00  0.00           C  
HETATM  354 C354 UNK     1      -8.178   9.912  -8.325  1.00  0.00           C  
HETATM  355 N355 UNK     1      -8.059  11.239  -8.766  1.00  0.00           N  
HETATM  356 C356 UNK     1      -8.685  12.368  -8.075  1.00  0.00           C  
HETATM  357 C357 UNK     1      -8.016  12.747  -6.749  1.00  0.00           C  
HETATM  358 C358 UNK     1      -6.678  12.438  -6.476  1.00  0.00           C  
HETATM  359 C359 UNK     1      -6.100  12.822  -5.269  1.00  0.00           C  
HETATM  360 C360 UNK     1      -6.845  13.530  -4.314  1.00  0.00           C  
HETATM  361 C361 UNK     1      -8.184  13.840  -4.597  1.00  0.00           C  
HETATM  362 C362 UNK     1      -8.762  13.455  -5.804  1.00  0.00           C  
HETATM  363 N363 UNK     1      -6.227  13.946  -3.028  1.00  0.00           N  
HETATM  364 O364 UNK     1      -5.022  13.768  -2.866  1.00  0.00           O  
HETATM  365 O365 UNK     1      -6.942  14.458  -2.170  1.00  0.00           O  
HETATM  366 C366 UNK     1      -8.846   9.554  -7.150  1.00  0.00           C  
HETATM  367 C367 UNK     1      -8.917   8.218  -6.764  1.00  0.00           C  
HETATM  368 H368 UNK     1     -12.773   6.256  -6.589  1.00  0.00           H  
HETATM  369 H369 UNK     1     -11.377   6.626  -5.584  1.00  0.00           H  
HETATM  370 H370 UNK     1     -11.988   4.976  -5.672  1.00  0.00           H  
HETATM  371 H371 UNK     1     -11.357   4.863  -8.110  1.00  0.00           H  
HETATM  372 H372 UNK     1     -10.774   6.489  -8.064  1.00  0.00           H  
HETATM  373 H373 UNK     1      -7.172   6.833  -9.324  1.00  0.00           H  
HETATM  374 H374 UNK     1      -7.061   9.181 -10.013  1.00  0.00           H  
HETATM  375 H375 UNK     1      -7.766  11.383  -9.721  1.00  0.00           H  
HETATM  376 H376 UNK     1      -9.742  12.152  -7.907  1.00  0.00           H  
HETATM  377 H377 UNK     1      -8.659  13.241  -8.729  1.00  0.00           H  
HETATM  378 H378 UNK     1      -6.083  11.898  -7.198  1.00  0.00           H  
HETATM  379 H379 UNK     1      -5.066  12.569  -5.082  1.00  0.00           H  
HETATM  380 H380 UNK     1      -8.781  14.388  -3.882  1.00  0.00           H  
HETATM  381 H381 UNK     1      -9.792  13.713  -6.002  1.00  0.00           H  
HETATM  382 H382 UNK     1      -9.305  10.303  -6.525  1.00  0.00           H  
HETATM  383 H383 UNK     1      -9.423   7.960  -5.846  1.00  0.00           H  
HETATM  384 C384 UNK     1      12.175   3.345 -10.125  1.00  0.00           C  
HETATM  385 C385 UNK     1      11.335   4.444  -9.431  1.00  0.00           C  
HETATM  386 C386 UNK     1      10.060   3.988  -8.710  1.00  0.00           C  
HETATM  387 N387 UNK     1      10.075   2.721  -8.271  1.00  0.00           N  
HETATM  388 C388 UNK     1       8.964   2.285  -7.681  1.00  0.00           C  
HETATM  389 N389 UNK     1       8.950   0.978  -7.235  1.00  0.00           N  
HETATM  390 N390 UNK     1       7.859   2.986  -7.468  1.00  0.00           N  
HETATM  391 C391 UNK     1       7.879   4.250  -7.887  1.00  0.00           C  
HETATM  392 N392 UNK     1       6.692   4.902  -7.578  1.00  0.00           N  
HETATM  393 C393 UNK     1       8.975   4.839  -8.518  1.00  0.00           C  
HETATM  394 C394 UNK     1       8.969   6.261  -8.963  1.00  0.00           C  
HETATM  395 C395 UNK     1       9.899   7.169  -8.450  1.00  0.00           C  
HETATM  396 C396 UNK     1       9.879   8.502  -8.853  1.00  0.00           C  
HETATM  397 C397 UNK     1       8.928   8.944  -9.771  1.00  0.00           C  
HETATM  398 N398 UNK     1       8.954  10.297 -10.134  1.00  0.00           N  
HETATM  399 C399 UNK     1       8.108  10.835 -11.191  1.00  0.00           C  
HETATM  400 C400 UNK     1       8.370  12.325 -11.319  1.00  0.00           C  
HETATM  401 C401 UNK     1       9.300  12.794 -12.249  1.00  0.00           C  
HETATM  402 C402 UNK     1       9.536  14.161 -12.368  1.00  0.00           C  
HETATM  403 C403 UNK     1       8.845  15.079 -11.563  1.00  0.00           C  
HETATM  404 C404 UNK     1       7.912  14.594 -10.633  1.00  0.00           C  
HETATM  405 C405 UNK     1       7.676  13.227 -10.512  1.00  0.00           C  
HETATM  406 N406 UNK     1       9.097  16.539 -11.691  1.00  0.00           N  
HETATM  407 O407 UNK     1       9.923  16.923 -12.516  1.00  0.00           O  
HETATM  408 O408 UNK     1       8.471  17.310 -10.969  1.00  0.00           O  
HETATM  409 C409 UNK     1       7.993   8.040 -10.284  1.00  0.00           C  
HETATM  410 C410 UNK     1       8.016   6.707  -9.882  1.00  0.00           C  
HETATM  411 H411 UNK     1      13.038   3.773 -10.635  1.00  0.00           H  
HETATM  412 H412 UNK     1      11.584   2.806 -10.867  1.00  0.00           H  
HETATM  413 H413 UNK     1      12.547   2.613  -9.406  1.00  0.00           H  
HETATM  414 H414 UNK     1      11.956   4.960  -8.700  1.00  0.00           H  
HETATM  415 H415 UNK     1      11.066   5.181 -10.187  1.00  0.00           H  
HETATM  416 H416 UNK     1      10.637   6.849  -7.729  1.00  0.00           H  
HETATM  417 H417 UNK     1      10.602   9.191  -8.445  1.00  0.00           H  
HETATM  418 H418 UNK     1       9.744  10.861  -9.857  1.00  0.00           H  
HETATM  419 H419 UNK     1       7.054  10.662 -10.965  1.00  0.00           H  
HETATM  420 H420 UNK     1       8.319  10.334 -12.139  1.00  0.00           H  
HETATM  421 H421 UNK     1       9.843  12.101 -12.876  1.00  0.00           H  
HETATM  422 H422 UNK     1      10.260  14.506 -13.093  1.00  0.00           H  
HETATM  423 H423 UNK     1       7.366  15.278  -9.998  1.00  0.00           H  
HETATM  424 H424 UNK     1       6.958  12.868  -9.788  1.00  0.00           H  
HETATM  425 H425 UNK     1       7.242   8.356 -10.990  1.00  0.00           H  
HETATM  426 H426 UNK     1       7.282   6.022 -10.281  1.00  0.00           H  
CONECT    1    2   28  174
CONECT    2    1    3    5
CONECT    3    2    4   29
CONECT    4    3    7   30
CONECT    5    2    6   31
CONECT    6    5    7   32
CONECT    7    4    6    8
CONECT    8    7    9   27
CONECT    9    8   10
CONECT   10    9   11   18
CONECT   11   10   12   17
CONECT   12   11   13   33
CONECT   13   12   14   34
CONECT   14   13   15   16
CONECT   15   14   35  260
CONECT   16   14   17   36
CONECT   17   11   16   37
CONECT   18   10   19
CONECT   19   18   20   27
CONECT   20   19   21   26
CONECT   21   20   22   38
CONECT   22   21   23   39
CONECT   23   22   24   25
CONECT   24   23   40  217
CONECT   25   23   26   41
CONECT   26   20   25   42
CONECT   27    8   19
CONECT   28    1
CONECT   29    3
CONECT   30    4
CONECT   31    5
CONECT   32    6
CONECT   33   12
CONECT   34   13
CONECT   35   15
CONECT   36   16
CONECT   37   17
CONECT   38   21
CONECT   39   22
CONECT   40   24
CONECT   41   25
CONECT   42   26
CONECT   43   44   70  177
CONECT   44   43   45   47
CONECT   45   44   46   71
CONECT   46   45   49   72
CONECT   47   44   48   73
CONECT   48   47   49   74
CONECT   49   46   48   50
CONECT   50   49   51   69
CONECT   51   50   52
CONECT   52   51   53   60
CONECT   53   52   54   59
CONECT   54   53   55   75
CONECT   55   54   56   76
CONECT   56   55   57   58
CONECT   57   56   77  303
CONECT   58   56   59   78
CONECT   59   53   58   79
CONECT   60   52   61
CONECT   61   60   62   69
CONECT   62   61   63   68
CONECT   63   62   64   80
CONECT   64   63   65   81
CONECT   65   64   66   67
CONECT   66   65   82  346
CONECT   67   65   68   83
CONECT   68   62   67   84
CONECT   69   50   61
CONECT   70   43
CONECT   71   45
CONECT   72   46
CONECT   73   47
CONECT   74   48
CONECT   75   54
CONECT   76   55
CONECT   77   57
CONECT   78   58
CONECT   79   59
CONECT   80   63
CONECT   81   64
CONECT   82   66
CONECT   83   67
CONECT   84   68
CONECT   85   86  112  220
CONECT   86   85   87   89
CONECT   87   86   88  113
CONECT   88   87   91  114
CONECT   89   86   90  115
CONECT   90   89   91  116
CONECT   91   88   90   92
CONECT   92   91   93  111
CONECT   93   92   94
CONECT   94   93   95  102
CONECT   95   94   96  101
CONECT   96   95   97  117
CONECT   97   96   98  118
CONECT   98   97   99  100
CONECT   99   98  119  389
CONECT  100   98  101  120
CONECT  101   95  100  121
CONECT  102   94  103
CONECT  103  102  104  111
CONECT  104  103  105  110
CONECT  105  104  106  122
CONECT  106  105  107  123
CONECT  107  106  108  109
CONECT  108  107  124  306
CONECT  109  107  110  125
CONECT  110  104  109  126
CONECT  111   92  103
CONECT  112   85
CONECT  113   87
CONECT  114   88
CONECT  115   89
CONECT  116   90
CONECT  117   96
CONECT  118   97
CONECT  119   99
CONECT  120  100
CONECT  121  101
CONECT  122  105
CONECT  123  106
CONECT  124  108
CONECT  125  109
CONECT  126  110
CONECT  127  128  154  263
CONECT  128  127  129  131
CONECT  129  128  130  155
CONECT  130  129  133  156
CONECT  131  128  132  157
CONECT  132  131  133  158
CONECT  133  130  132  134
CONECT  134  133  135  153
CONECT  135  134  136
CONECT  136  135  137  144
CONECT  137  136  138  143
CONECT  138  137  139  159
CONECT  139  138  140  160
CONECT  140  139  141  142
CONECT  141  140  161  349
CONECT  142  140  143  162
CONECT  143  137  142  163
CONECT  144  136  145
CONECT  145  144  146  153
CONECT  146  145  147  152
CONECT  147  146  148  164
CONECT  148  147  149  165
CONECT  149  148  150  151
CONECT  150  149  166  392
CONECT  151  149  152  167
CONECT  152  146  151  168
CONECT  153  134  145
CONECT  154  127
CONECT  155  129
CONECT  156  130
CONECT  157  131
CONECT  158  132
CONECT  159  138
CONECT  160  139
CONECT  161  141
CONECT  162  142
CONECT  163  143
CONECT  164  147
CONECT  165  148
CONECT  166  150
CONECT  167  151
CONECT  168  152
CONECT  169  170  196  197  198
CONECT  170  169  171  199  200
CONECT  171  170  172  178
CONECT  172  171  173
CONECT  173  172  174  175
CONECT  174    1  173
CONECT  175  173  176
CONECT  176  175  177  178
CONECT  177   43  176
CONECT  178  171  176  179
CONECT  179  178  180  195
CONECT  180  179  181  201
CONECT  181  180  182  202
CONECT  182  181  183  194
CONECT  183  182  184  203
CONECT  184  183  185  204  205
CONECT  185  184  186  190
CONECT  186  185  187  206
CONECT  187  186  188  207
CONECT  188  187  189  191
CONECT  189  188  190  208
CONECT  190  185  189  209
CONECT  191  188  192  193
CONECT  192  191
CONECT  193  191
CONECT  194  182  195  210
CONECT  195  179  194  211
CONECT  196  169
CONECT  197  169
CONECT  198  169
CONECT  199  170
CONECT  200  170
CONECT  201  180
CONECT  202  181
CONECT  203  183
CONECT  204  184
CONECT  205  184
CONECT  206  186
CONECT  207  187
CONECT  208  189
CONECT  209  190
CONECT  210  194
CONECT  211  195
CONECT  212  213  239  240  241
CONECT  213  212  214  242  243
CONECT  214  213  215  221
CONECT  215  214  216
CONECT  216  215  217  218
CONECT  217   24  216
CONECT  218  216  219
CONECT  219  218  220  221
CONECT  220   85  219
CONECT  221  214  219  222
CONECT  222  221  223  238
CONECT  223  222  224  244
CONECT  224  223  225  245
CONECT  225  224  226  237
CONECT  226  225  227  246
CONECT  227  226  228  247  248
CONECT  228  227  229  233
CONECT  229  228  230  249
CONECT  230  229  231  250
CONECT  231  230  232  234
CONECT  232  231  233  251
CONECT  233  228  232  252
CONECT  234  231  235  236
CONECT  235  234
CONECT  236  234
CONECT  237  225  238  253
CONECT  238  222  237  254
CONECT  239  212
CONECT  240  212
CONECT  241  212
CONECT  242  213
CONECT  243  213
CONECT  244  223
CONECT  245  224
CONECT  246  226
CONECT  247  227
CONECT  248  227
CONECT  249  229
CONECT  250  230
CONECT  251  232
CONECT  252  233
CONECT  253  237
CONECT  254  238
CONECT  255  256  282  283  284
CONECT  256  255  257  285  286
CONECT  257  256  258  264
CONECT  258  257  259
CONECT  259  258  260  261
CONECT  260   15  259
CONECT  261  259  262
CONECT  262  261  263  264
CONECT  263  127  262
CONECT  264  257  262  265
CONECT  265  264  266  281
CONECT  266  265  267  287
CONECT  267  266  268  288
CONECT  268  267  269  280
CONECT  269  268  270  289
CONECT  270  269  271  290  291
CONECT  271  270  272  276
CONECT  272  271  273  292
CONECT  273  272  274  293
CONECT  274  273  275  277
CONECT  275  274  276  294
CONECT  276  271  275  295
CONECT  277  274  278  279
CONECT  278  277
CONECT  279  277
CONECT  280  268  281  296
CONECT  281  265  280  297
CONECT  282  255
CONECT  283  255
CONECT  284  255
CONECT  285  256
CONECT  286  256
CONECT  287  266
CONECT  288  267
CONECT  289  269
CONECT  290  270
CONECT  291  270
CONECT  292  272
CONECT  293  273
CONECT  294  275
CONECT  295  276
CONECT  296  280
CONECT  297  281
CONECT  298  299  325  326  327
CONECT  299  298  300  328  329
CONECT  300  299  301  307
CONECT  301  300  302
CONECT  302  301  303  304
CONECT  303   57  302
CONECT  304  302  305
CONECT  305  304  306  307
CONECT  306  108  305
CONECT  307  300  305  308
CONECT  308  307  309  324
CONECT  309  308  310  330
CONECT  310  309  311  331
CONECT  311  310  312  323
CONECT  312  311  313  332
CONECT  313  312  314  333  334
CONECT  314  313  315  319
CONECT  315  314  316  335
CONECT  316  315  317  336
CONECT  317  316  318  320
CONECT  318  317  319  337
CONECT  319  314  318  338
CONECT  320  317  321  322
CONECT  321  320
CONECT  322  320
CONECT  323  311  324  339
CONECT  324  308  323  340
CONECT  325  298
CONECT  326  298
CONECT  327  298
CONECT  328  299
CONECT  329  299
CONECT  330  309
CONECT  331  310
CONECT  332  312
CONECT  333  313
CONECT  334  313
CONECT  335  315
CONECT  336  316
CONECT  337  318
CONECT  338  319
CONECT  339  323
CONECT  340  324
CONECT  341  342  368  369  370
CONECT  342  341  343  371  372
CONECT  343  342  344  350
CONECT  344  343  345
CONECT  345  344  346  347
CONECT  346   66  345
CONECT  347  345  348
CONECT  348  347  349  350
CONECT  349  141  348
CONECT  350  343  348  351
CONECT  351  350  352  367
CONECT  352  351  353  373
CONECT  353  352  354  374
CONECT  354  353  355  366
CONECT  355  354  356  375
CONECT  356  355  357  376  377
CONECT  357  356  358  362
CONECT  358  357  359  378
CONECT  359  358  360  379
CONECT  360  359  361  363
CONECT  361  360  362  380
CONECT  362  357  361  381
CONECT  363  360  364  365
CONECT  364  363
CONECT  365  363
CONECT  366  354  367  382
CONECT  367  351  366  383
CONECT  368  341
CONECT  369  341
CONECT  370  341
CONECT  371  342
CONECT  372  342
CONECT  373  352
CONECT  374  353
CONECT  375  355
CONECT  376  356
CONECT  377  356
CONECT  378  358
CONECT  379  359
CONECT  380  361
CONECT  381  362
CONECT  382  366
CONECT  383  367
CONECT  384  385  411  412  413
CONECT  385  384  386  414  415
CONECT  386  385  387  393
CONECT  387  386  388
CONECT  388  387  389  390
CONECT  389   99  388
CONECT  390  388  391
CONECT  391  390  392  393
CONECT  392  150  391
CONECT  393  386  391  394
CONECT  394  393  395  410
CONECT  395  394  396  416
CONECT  396  395  397  417
CONECT  397  396  398  409
CONECT  398  397  399  418
CONECT  399  398  400  419  420
CONECT  400  399  401  405
CONECT  401  400  402  421
CONECT  402  401  403  422
CONECT  403  402  404  406
CONECT  404  403  405  423
CONECT  405  400  404  424
CONECT  406  403  407  408
CONECT  407  406
CONECT  408  406
CONECT  409  397  410  425
CONECT  410  394  409  426
CONECT  411  384
CONECT  412  384
CONECT  413  384
CONECT  414  385
CONECT  415  385
CONECT  416  395
CONECT  417  396
CONECT  418  398
CONECT  419  399
CONECT  420  399
CONECT  421  401
CONECT  422  402
CONECT  423  404
CONECT  424  405
CONECT  425  409
CONECT  426  410
MASTER        0    0    0    0    0    0    0    3  426    0  426    0
END
