# Supplementary material for: An evolutionary algorithm for the discovery of porous organic cages
Source: Chem Sci. 2018 Sep 11;9(45):8513–27. doi: 10.1039/c8sc03560a (PMC6251339; doi:10.1039/c8sc03560a)
Supplement: Supplementary file 1 [file SC-009-C8SC03560A-s001.zip › Best_five/Case_Study2/RunC_1.pdb]

HEADER    CSD ENTRY RDKit          3D
CRYST1   1.0000   1.0000   1.0000  90.00  90.00  90.00          
SCALE1      1.000000  0.000000  0.000000       0.000000
SCALE2      0.000000  1.000000  0.000000       0.000000
SCALE3      0.000000  0.000000  1.000000       0.000000
HETATM    1  C1  UNK     1      -6.363  -3.658   8.276  1.00  0.00           C  
HETATM    2  C2  UNK     1      -5.224  -2.833   8.705  1.00  0.00           C  
HETATM    3  C3  UNK     1      -4.005  -3.450   9.006  1.00  0.00           C  
HETATM    4  C4  UNK     1      -2.892  -2.691   9.356  1.00  0.00           C  
HETATM    5  C5  UNK     1      -5.310  -1.436   8.792  1.00  0.00           C  
HETATM    6  C6  UNK     1      -4.196  -0.677   9.142  1.00  0.00           C  
HETATM    7  C7  UNK     1      -2.970  -1.295   9.413  1.00  0.00           C  
HETATM    8  B8  UNK     1      -1.679  -0.425   9.750  1.00  0.00           B  
HETATM    9  O9  UNK     1      -1.750   0.933   9.679  1.00  0.00           O  
HETATM   10  B10 UNK     1      -0.605   1.665   9.748  1.00  0.00           B  
HETATM   11  C11 UNK     1      -0.630   3.207   9.349  1.00  0.00           C  
HETATM   12  C12 UNK     1       0.552   3.955   9.340  1.00  0.00           C  
HETATM   13  C13 UNK     1       0.544   5.287   8.935  1.00  0.00           C  
HETATM   14  C14 UNK     1      -0.645   5.904   8.526  1.00  0.00           C  
HETATM   15  C15 UNK     1      -0.669   7.290   8.031  1.00  0.00           C  
HETATM   16  C16 UNK     1      -1.832   5.163   8.563  1.00  0.00           C  
HETATM   17  C17 UNK     1      -1.825   3.831   8.972  1.00  0.00           C  
HETATM   18  O18 UNK     1       0.593   1.052   9.936  1.00  0.00           O  
HETATM   19  B19 UNK     1       0.660  -0.304   9.904  1.00  0.00           B  
HETATM   20  C20 UNK     1       2.060  -1.003   9.605  1.00  0.00           C  
HETATM   21  C21 UNK     1       3.224  -0.237   9.479  1.00  0.00           C  
HETATM   22  C22 UNK     1       4.436  -0.837   9.148  1.00  0.00           C  
HETATM   23  C23 UNK     1       4.514  -2.218   8.935  1.00  0.00           C  
HETATM   24  C24 UNK     1       5.794  -2.809   8.514  1.00  0.00           C  
HETATM   25  C25 UNK     1       3.355  -2.989   9.096  1.00  0.00           C  
HETATM   26  C26 UNK     1       2.143  -2.389   9.427  1.00  0.00           C  
HETATM   27  O27 UNK     1      -0.477  -1.047   9.884  1.00  0.00           O  
HETATM   28  H28 UNK     1      -6.152  -4.725   8.226  1.00  0.00           H  
HETATM   29  H29 UNK     1      -3.901  -4.525   8.954  1.00  0.00           H  
HETATM   30  H30 UNK     1      -1.957  -3.192   9.565  1.00  0.00           H  
HETATM   31  H31 UNK     1      -6.239  -0.931   8.569  1.00  0.00           H  
HETATM   32  H32 UNK     1      -4.285   0.400   9.183  1.00  0.00           H  
HETATM   33  H33 UNK     1       1.489   3.499   9.629  1.00  0.00           H  
HETATM   34  H34 UNK     1       1.478   5.833   8.920  1.00  0.00           H  
HETATM   35  H35 UNK     1      -1.646   7.638   7.701  1.00  0.00           H  
HETATM   36  H36 UNK     1      -2.771   5.605   8.259  1.00  0.00           H  
HETATM   37  H37 UNK     1      -2.752   3.273   8.974  1.00  0.00           H  
HETATM   38  H38 UNK     1       3.187   0.835   9.615  1.00  0.00           H  
HETATM   39  H39 UNK     1       5.310  -0.209   9.037  1.00  0.00           H  
HETATM   40  H40 UNK     1       6.604  -2.091   8.396  1.00  0.00           H  
HETATM   41  H41 UNK     1       3.386  -4.059   8.941  1.00  0.00           H  
HETATM   42  H42 UNK     1       1.259  -3.004   9.521  1.00  0.00           H  
HETATM   43  C43 UNK     1      -9.904  -4.596   3.397  1.00  0.00           C  
HETATM   44  C44 UNK     1      -9.864  -4.684   1.930  1.00  0.00           C  
HETATM   45  C45 UNK     1     -10.338  -3.611   1.165  1.00  0.00           C  
HETATM   46  C46 UNK     1     -10.243  -3.633  -0.224  1.00  0.00           C  
HETATM   47  C47 UNK     1      -9.327  -5.796   1.266  1.00  0.00           C  
HETATM   48  C48 UNK     1      -9.231  -5.817  -0.122  1.00  0.00           C  
HETATM   49  C49 UNK     1      -9.671  -4.727  -0.882  1.00  0.00           C  
HETATM   50  B50 UNK     1      -9.482  -4.714  -2.465  1.00  0.00           B  
HETATM   51  O51 UNK     1      -8.766  -5.705  -3.055  1.00  0.00           O  
HETATM   52  B52 UNK     1      -8.194  -5.482  -4.268  1.00  0.00           B  
HETATM   53  C53 UNK     1      -7.009  -6.433  -4.747  1.00  0.00           C  
HETATM   54  C54 UNK     1      -6.650  -7.554  -3.990  1.00  0.00           C  
HETATM   55  C55 UNK     1      -5.575  -8.353  -4.369  1.00  0.00           C  
HETATM   56  C56 UNK     1      -4.831  -8.050  -5.515  1.00  0.00           C  
HETATM   57  C57 UNK     1      -3.660  -8.874  -5.849  1.00  0.00           C  
HETATM   58  C58 UNK     1      -5.211  -6.946  -6.291  1.00  0.00           C  
HETATM   59  C59 UNK     1      -6.288  -6.147  -5.911  1.00  0.00           C  
HETATM   60  O60 UNK     1      -8.456  -4.335  -4.952  1.00  0.00           O  
HETATM   61  B61 UNK     1      -9.259  -3.391  -4.391  1.00  0.00           B  
HETATM   62  C62 UNK     1      -9.339  -1.937  -5.037  1.00  0.00           C  
HETATM   63  C63 UNK     1      -8.657  -1.642  -6.224  1.00  0.00           C  
HETATM   64  C64 UNK     1      -8.681  -0.353  -6.752  1.00  0.00           C  
HETATM   65  C65 UNK     1      -9.387   0.671  -6.107  1.00  0.00           C  
HETATM   66  C66 UNK     1      -9.380   2.057  -6.597  1.00  0.00           C  
HETATM   67  C67 UNK     1     -10.094   0.366  -4.938  1.00  0.00           C  
HETATM   68  C68 UNK     1     -10.070  -0.922  -4.410  1.00  0.00           C  
HETATM   69  O69 UNK     1      -9.806  -3.594  -3.163  1.00  0.00           O  
HETATM   70  H70 UNK     1     -10.312  -3.663   3.783  1.00  0.00           H  
HETATM   71  H71 UNK     1     -10.764  -2.738   1.640  1.00  0.00           H  
HETATM   72  H72 UNK     1     -10.595  -2.781  -0.790  1.00  0.00           H  
HETATM   73  H73 UNK     1      -8.958  -6.642   1.831  1.00  0.00           H  
HETATM   74  H74 UNK     1      -8.788  -6.676  -0.606  1.00  0.00           H  
HETATM   75  H75 UNK     1      -7.194  -7.798  -3.088  1.00  0.00           H  
HETATM   76  H76 UNK     1      -5.315  -9.198  -3.748  1.00  0.00           H  
HETATM   77  H77 UNK     1      -3.466  -9.685  -5.149  1.00  0.00           H  
HETATM   78  H78 UNK     1      -4.657  -6.689  -7.184  1.00  0.00           H  
HETATM   79  H79 UNK     1      -6.546  -5.289  -6.516  1.00  0.00           H  
HETATM   80  H80 UNK     1      -8.088  -2.409  -6.730  1.00  0.00           H  
HETATM   81  H81 UNK     1      -8.128  -0.147  -7.659  1.00  0.00           H  
HETATM   82  H82 UNK     1      -9.951   2.753  -5.985  1.00  0.00           H  
HETATM   83  H83 UNK     1     -10.654   1.128  -4.414  1.00  0.00           H  
HETATM   84  H84 UNK     1     -10.608  -1.126  -3.495  1.00  0.00           H  
HETATM   85  C85 UNK     1       8.348  -5.483   3.708  1.00  0.00           C  
HETATM   86  C86 UNK     1       8.406  -5.426   2.239  1.00  0.00           C  
HETATM   87  C87 UNK     1       7.711  -6.381   1.488  1.00  0.00           C  
HETATM   88  C88 UNK     1       7.692  -6.314   0.098  1.00  0.00           C  
HETATM   89  C89 UNK     1       9.110  -4.420   1.561  1.00  0.00           C  
HETATM   90  C90 UNK     1       9.088  -4.352   0.171  1.00  0.00           C  
HETATM   91  C91 UNK     1       8.365  -5.289  -0.577  1.00  0.00           C  
HETATM   92  B92 UNK     1       8.276  -5.170  -2.163  1.00  0.00           B  
HETATM   93  O93 UNK     1       8.790  -4.071  -2.779  1.00  0.00           O  
HETATM   94  B94 UNK     1       8.402  -3.777  -4.049  1.00  0.00           B  
HETATM   95  C95 UNK     1       8.669  -2.319  -4.632  1.00  0.00           C  
HETATM   96  C96 UNK     1       8.128  -1.941  -5.866  1.00  0.00           C  
HETATM   97  C97 UNK     1       8.304  -0.648  -6.350  1.00  0.00           C  
HETATM   98  C98 UNK     1       9.029   0.300  -5.614  1.00  0.00           C  
HETATM   99  C99 UNK     1       9.174   1.690  -6.074  1.00  0.00           C  
HETATM  100 C100 UNK     1       9.597  -0.090  -4.396  1.00  0.00           C  
HETATM  101 C101 UNK     1       9.418  -1.383  -3.909  1.00  0.00           C  
HETATM  102 O102 UNK     1       7.590  -4.624  -4.735  1.00  0.00           O  
HETATM  103 B103 UNK     1       7.100  -5.730  -4.116  1.00  0.00           B  
HETATM  104 C104 UNK     1       5.875  -6.510  -4.772  1.00  0.00           C  
HETATM  105 C105 UNK     1       5.292  -7.601  -4.119  1.00  0.00           C  
HETATM  106 C106 UNK     1       4.185  -8.245  -4.666  1.00  0.00           C  
HETATM  107 C107 UNK     1       3.633  -7.812  -5.879  1.00  0.00           C  
HETATM  108 C108 UNK     1       2.427  -8.429  -6.452  1.00  0.00           C  
HETATM  109 C109 UNK     1       4.236  -6.738  -6.545  1.00  0.00           C  
HETATM  110 C110 UNK     1       5.344  -6.097  -5.999  1.00  0.00           C  
HETATM  111 O111 UNK     1       7.484  -6.037  -2.849  1.00  0.00           O  
HETATM  112 H112 UNK     1       7.734  -6.291   4.103  1.00  0.00           H  
HETATM  113 H113 UNK     1       7.161  -7.174   1.975  1.00  0.00           H  
HETATM  114 H114 UNK     1       7.129  -7.052  -0.458  1.00  0.00           H  
HETATM  115 H115 UNK     1       9.660  -3.671   2.115  1.00  0.00           H  
HETATM  116 H116 UNK     1       9.620  -3.553  -0.326  1.00  0.00           H  
HETATM  117 H117 UNK     1       7.547  -2.644  -6.446  1.00  0.00           H  
HETATM  118 H118 UNK     1       7.855  -0.380  -7.296  1.00  0.00           H  
HETATM  119 H119 UNK     1       9.762   2.329  -5.418  1.00  0.00           H  
HETATM  120 H120 UNK     1      10.166   0.612  -3.801  1.00  0.00           H  
HETATM  121 H121 UNK     1       9.848  -1.653  -2.955  1.00  0.00           H  
HETATM  122 H122 UNK     1       5.685  -7.943  -3.171  1.00  0.00           H  
HETATM  123 H123 UNK     1       3.744  -9.075  -4.131  1.00  0.00           H  
HETATM  124 H124 UNK     1       2.081  -7.969  -7.376  1.00  0.00           H  
HETATM  125 H125 UNK     1       3.841  -6.378  -7.485  1.00  0.00           H  
HETATM  126 H126 UNK     1       5.780  -5.258  -6.525  1.00  0.00           H  
HETATM  127 C127 UNK     1      -0.481  10.437   3.217  1.00  0.00           C  
HETATM  128 C128 UNK     1      -0.367  10.393   1.752  1.00  0.00           C  
HETATM  129 C129 UNK     1      -1.489  10.058   0.983  1.00  0.00           C  
HETATM  130 C130 UNK     1      -1.398   9.962  -0.403  1.00  0.00           C  
HETATM  131 C131 UNK     1       0.844  10.648   1.094  1.00  0.00           C  
HETATM  132 C132 UNK     1       0.939  10.538  -0.290  1.00  0.00           C  
HETATM  133 C133 UNK     1      -0.179  10.184  -1.054  1.00  0.00           C  
HETATM  134 B134 UNK     1      -0.055  10.007  -2.632  1.00  0.00           B  
HETATM  135 O135 UNK     1      -1.170   9.750  -3.367  1.00  0.00           O  
HETATM  136 B136 UNK     1      -1.041   9.353  -4.661  1.00  0.00           B  
HETATM  137 C137 UNK     1      -2.300   8.727  -5.411  1.00  0.00           C  
HETATM  138 C138 UNK     1      -3.579   8.818  -4.851  1.00  0.00           C  
HETATM  139 C139 UNK     1      -4.670   8.222  -5.478  1.00  0.00           C  
HETATM  140 C140 UNK     1      -4.508   7.512  -6.675  1.00  0.00           C  
HETATM  141 C141 UNK     1      -5.627   6.812  -7.323  1.00  0.00           C  
HETATM  142 C142 UNK     1      -3.232   7.445  -7.247  1.00  0.00           C  
HETATM  143 C143 UNK     1      -2.142   8.050  -6.625  1.00  0.00           C  
HETATM  144 O144 UNK     1       0.189   9.258  -5.233  1.00  0.00           O  
HETATM  145 B145 UNK     1       1.295   9.428  -4.462  1.00  0.00           B  
HETATM  146 C146 UNK     1       2.678   8.806  -4.949  1.00  0.00           C  
HETATM  147 C147 UNK     1       2.847   8.402  -6.278  1.00  0.00           C  
HETATM  148 C148 UNK     1       4.033   7.799  -6.689  1.00  0.00           C  
HETATM  149 C149 UNK     1       5.072   7.570  -5.776  1.00  0.00           C  
HETATM  150 C150 UNK     1       6.301   6.860  -6.157  1.00  0.00           C  
HETATM  151 C151 UNK     1       4.910   8.000  -4.454  1.00  0.00           C  
HETATM  152 C152 UNK     1       3.731   8.618  -4.047  1.00  0.00           C  
HETATM  153 O153 UNK     1       1.179   9.877  -3.184  1.00  0.00           O  
HETATM  154 H154 UNK     1      -1.440  10.102   3.607  1.00  0.00           H  
HETATM  155 H155 UNK     1      -2.442   9.860   1.453  1.00  0.00           H  
HETATM  156 H156 UNK     1      -2.276   9.691  -0.973  1.00  0.00           H  
HETATM  157 H157 UNK     1       1.727  10.913   1.660  1.00  0.00           H  
HETATM  158 H158 UNK     1       1.891  10.719  -0.769  1.00  0.00           H  
HETATM  159 H159 UNK     1      -3.728   9.339  -3.916  1.00  0.00           H  
HETATM  160 H160 UNK     1      -5.644   8.294  -5.014  1.00  0.00           H  
HETATM  161 H161 UNK     1      -5.349   6.229  -8.199  1.00  0.00           H  
HETATM  162 H162 UNK     1      -3.067   6.911  -8.173  1.00  0.00           H  
HETATM  163 H163 UNK     1      -1.164   7.969  -7.079  1.00  0.00           H  
HETATM  164 H164 UNK     1       2.050   8.540  -6.995  1.00  0.00           H  
HETATM  165 H165 UNK     1       4.132   7.480  -7.718  1.00  0.00           H  
HETATM  166 H166 UNK     1       6.963   6.629  -5.324  1.00  0.00           H  
HETATM  167 H167 UNK     1       5.692   7.848  -3.723  1.00  0.00           H  
HETATM  168 H168 UNK     1       3.624   8.925  -3.015  1.00  0.00           H  
HETATM  169 C169 UNK     1      -8.931 -10.252   8.190  1.00  0.00           C  
HETATM  170 C170 UNK     1     -10.270 -10.076   8.920  1.00  0.00           C  
HETATM  171 O171 UNK     1     -10.845  -8.809   8.623  1.00  0.00           O  
HETATM  172 C172 UNK     1     -10.484  -7.705   9.306  1.00  0.00           C  
HETATM  173 O173 UNK     1      -9.696  -7.666  10.252  1.00  0.00           O  
HETATM  174 C174 UNK     1     -11.170  -6.439   8.790  1.00  0.00           C  
HETATM  175 C175 UNK     1     -10.247  -5.697   7.827  1.00  0.00           C  
HETATM  176 C176 UNK     1      -9.325  -4.769   8.323  1.00  0.00           C  
HETATM  177 C177 UNK     1      -8.470  -4.072   7.466  1.00  0.00           C  
HETATM  178 N178 UNK     1      -7.507  -3.191   7.955  1.00  0.00           N  
HETATM  179 C179 UNK     1      -8.539  -4.345   6.099  1.00  0.00           C  
HETATM  180 C180 UNK     1      -9.449  -5.265   5.562  1.00  0.00           C  
HETATM  181 C181 UNK     1     -10.309  -5.938   6.448  1.00  0.00           C  
HETATM  182 F182 UNK     1     -11.208  -6.835   5.973  1.00  0.00           F  
HETATM  183 N183 UNK     1      -9.475  -5.508   4.181  1.00  0.00           N  
HETATM  184 H184 UNK     1      -8.197  -9.520   8.527  1.00  0.00           H  
HETATM  185 H185 UNK     1      -8.518 -11.244   8.373  1.00  0.00           H  
HETATM  186 H186 UNK     1      -9.054 -10.134   7.113  1.00  0.00           H  
HETATM  187 H187 UNK     1     -10.146 -10.213   9.996  1.00  0.00           H  
HETATM  188 H188 UNK     1     -10.966 -10.847   8.588  1.00  0.00           H  
HETATM  189 H189 UNK     1     -12.111  -6.699   8.303  1.00  0.00           H  
HETATM  190 H190 UNK     1     -11.416  -5.801   9.639  1.00  0.00           H  
HETATM  191 H191 UNK     1      -9.261  -4.586   9.387  1.00  0.00           H  
HETATM  192 H192 UNK     1      -7.860  -3.832   5.435  1.00  0.00           H  
HETATM  193 C193 UNK     1      14.736  -4.707  11.211  1.00  0.00           C  
HETATM  194 C194 UNK     1      13.526  -3.957  10.649  1.00  0.00           C  
HETATM  195 O195 UNK     1      12.597  -4.902  10.142  1.00  0.00           O  
HETATM  196 C196 UNK     1      11.445  -4.483   9.587  1.00  0.00           C  
HETATM  197 O197 UNK     1      11.090  -3.305   9.491  1.00  0.00           O  
HETATM  198 C198 UNK     1      10.592  -5.659   9.090  1.00  0.00           C  
HETATM  199 C199 UNK     1       9.488  -5.218   8.129  1.00  0.00           C  
HETATM  200 C200 UNK     1       8.229  -4.867   8.628  1.00  0.00           C  
HETATM  201 C201 UNK     1       7.202  -4.461   7.774  1.00  0.00           C  
HETATM  202 N202 UNK     1       5.966  -4.050   8.272  1.00  0.00           N  
HETATM  203 C203 UNK     1       7.470  -4.392   6.405  1.00  0.00           C  
HETATM  204 C204 UNK     1       8.715  -4.739   5.865  1.00  0.00           C  
HETATM  205 C205 UNK     1       9.725  -5.156   6.749  1.00  0.00           C  
HETATM  206 F206 UNK     1      10.946  -5.506   6.273  1.00  0.00           F  
HETATM  207 N207 UNK     1       8.933  -4.654   4.482  1.00  0.00           N  
HETATM  208 H208 UNK     1      15.473  -4.009  11.610  1.00  0.00           H  
HETATM  209 H209 UNK     1      14.442  -5.379  12.018  1.00  0.00           H  
HETATM  210 H210 UNK     1      15.223  -5.301  10.438  1.00  0.00           H  
HETATM  211 H211 UNK     1      13.841  -3.276   9.856  1.00  0.00           H  
HETATM  212 H212 UNK     1      13.061  -3.353  11.431  1.00  0.00           H  
HETATM  213 H213 UNK     1      11.241  -6.381   8.593  1.00  0.00           H  
HETATM  214 H214 UNK     1      10.156  -6.162   9.953  1.00  0.00           H  
HETATM  215 H215 UNK     1       8.040  -4.899   9.692  1.00  0.00           H  
HETATM  216 H216 UNK     1       6.689  -4.051   5.741  1.00  0.00           H  
HETATM  217 C217 UNK     1       3.583  12.314  10.810  1.00  0.00           C  
HETATM  218 C218 UNK     1       2.826  13.409  10.055  1.00  0.00           C  
HETATM  219 O219 UNK     1       1.595  12.874   9.596  1.00  0.00           O  
HETATM  220 C220 UNK     1       0.756  13.640   8.870  1.00  0.00           C  
HETATM  221 O221 UNK     1       0.928  14.827   8.593  1.00  0.00           O  
HETATM  222 C222 UNK     1      -0.513  12.899   8.437  1.00  0.00           C  
HETATM  223 C223 UNK     1      -0.182  11.688   7.566  1.00  0.00           C  
HETATM  224 C224 UNK     1      -0.058  10.424   8.152  1.00  0.00           C  
HETATM  225 C225 UNK     1       0.255   9.300   7.384  1.00  0.00           C  
HETATM  226 N226 UNK     1       0.364   8.035   7.961  1.00  0.00           N  
HETATM  227 C227 UNK     1       0.396   9.460   6.004  1.00  0.00           C  
HETATM  228 C228 UNK     1       0.282  10.709   5.381  1.00  0.00           C  
HETATM  229 C229 UNK     1      -0.011  11.826   6.182  1.00  0.00           C  
HETATM  230 F230 UNK     1      -0.144  13.052   5.618  1.00  0.00           F  
HETATM  231 N231 UNK     1       0.458  10.816   3.995  1.00  0.00           N  
HETATM  232 H232 UNK     1       3.784  11.459  10.164  1.00  0.00           H  
HETATM  233 H233 UNK     1       4.539  12.687  11.177  1.00  0.00           H  
HETATM  234 H234 UNK     1       3.010  11.960  11.668  1.00  0.00           H  
HETATM  235 H235 UNK     1       3.422  13.763   9.211  1.00  0.00           H  
HETATM  236 H236 UNK     1       2.646  14.264  10.709  1.00  0.00           H  
HETATM  237 H237 UNK     1      -1.060  12.591   9.328  1.00  0.00           H  
HETATM  238 H238 UNK     1      -1.157  13.588   7.889  1.00  0.00           H  
HETATM  239 H239 UNK     1      -0.182  10.307   9.219  1.00  0.00           H  
HETATM  240 H240 UNK     1       0.628   8.594   5.402  1.00  0.00           H  
HETATM  241 C241 UNK     1       0.990 -16.703  -6.188  1.00  0.00           C  
HETATM  242 C242 UNK     1      -0.314 -15.905  -6.259  1.00  0.00           C  
HETATM  243 O243 UNK     1      -0.148 -14.842  -7.184  1.00  0.00           O  
HETATM  244 C244 UNK     1      -1.155 -13.979  -7.405  1.00  0.00           C  
HETATM  245 O245 UNK     1      -2.272 -14.029  -6.888  1.00  0.00           O  
HETATM  246 C246 UNK     1      -0.784 -12.884  -8.409  1.00  0.00           C  
HETATM  247 C247 UNK     1      -0.691 -11.530  -7.711  1.00  0.00           C  
HETATM  248 C248 UNK     1      -1.821 -10.711  -7.624  1.00  0.00           C  
HETATM  249 C249 UNK     1      -1.763  -9.463  -7.000  1.00  0.00           C  
HETATM  250 N250 UNK     1      -2.897  -8.665  -6.852  1.00  0.00           N  
HETATM  251 C251 UNK     1      -0.550  -9.061  -6.438  1.00  0.00           C  
HETATM  252 C252 UNK     1       0.606  -9.851  -6.504  1.00  0.00           C  
HETATM  253 C253 UNK     1       0.520 -11.095  -7.154  1.00  0.00           C  
HETATM  254 F254 UNK     1       1.613 -11.892  -7.247  1.00  0.00           F  
HETATM  255 N255 UNK     1       1.801  -9.407  -5.922  1.00  0.00           N  
HETATM  256 H256 UNK     1       1.250 -17.119  -7.162  1.00  0.00           H  
HETATM  257 H257 UNK     1       1.817 -16.073  -5.861  1.00  0.00           H  
HETATM  258 H258 UNK     1       0.901 -17.530  -5.484  1.00  0.00           H  
HETATM  259 H259 UNK     1      -0.566 -15.510  -5.273  1.00  0.00           H  
HETATM  260 H260 UNK     1      -1.135 -16.552  -6.572  1.00  0.00           H  
HETATM  261 H261 UNK     1       0.160 -13.127  -8.897  1.00  0.00           H  
HETATM  262 H262 UNK     1      -1.546 -12.853  -9.187  1.00  0.00           H  
HETATM  263 H263 UNK     1      -2.763 -11.044  -8.039  1.00  0.00           H  
HETATM  264 H264 UNK     1      -0.506  -8.111  -5.927  1.00  0.00           H  
HETATM  265 C265 UNK     1     -13.063   9.906  -7.540  1.00  0.00           C  
HETATM  266 C266 UNK     1     -13.258   8.418  -7.840  1.00  0.00           C  
HETATM  267 O267 UNK     1     -12.171   7.968  -8.633  1.00  0.00           O  
HETATM  268 C268 UNK     1     -12.101   6.679  -9.010  1.00  0.00           C  
HETATM  269 O269 UNK     1     -12.931   5.806  -8.752  1.00  0.00           O  
HETATM  270 C270 UNK     1     -10.850   6.372  -9.836  1.00  0.00           C  
HETATM  271 C271 UNK     1      -9.763   5.774  -8.947  1.00  0.00           C  
HETATM  272 C272 UNK     1      -9.730   4.394  -8.721  1.00  0.00           C  
HETATM  273 C273 UNK     1      -8.741   3.817  -7.920  1.00  0.00           C  
HETATM  274 N274 UNK     1      -8.745   2.453  -7.632  1.00  0.00           N  
HETATM  275 C275 UNK     1      -7.795   4.659  -7.329  1.00  0.00           C  
HETATM  276 C276 UNK     1      -7.797   6.045  -7.528  1.00  0.00           C  
HETATM  277 C277 UNK     1      -8.795   6.595  -8.352  1.00  0.00           C  
HETATM  278 F278 UNK     1      -8.830   7.931  -8.578  1.00  0.00           F  
HETATM  279 N279 UNK     1      -6.832   6.845  -6.902  1.00  0.00           N  
HETATM  280 H280 UNK     1     -12.131  10.078  -7.001  1.00  0.00           H  
HETATM  281 H281 UNK     1     -13.032  10.491  -8.459  1.00  0.00           H  
HETATM  282 H282 UNK     1     -13.879  10.288  -6.927  1.00  0.00           H  
HETATM  283 H283 UNK     1     -14.201   8.260  -8.367  1.00  0.00           H  
HETATM  284 H284 UNK     1     -13.305   7.851  -6.908  1.00  0.00           H  
HETATM  285 H285 UNK     1     -11.116   5.669 -10.625  1.00  0.00           H  
HETATM  286 H286 UNK     1     -10.496   7.280 -10.325  1.00  0.00           H  
HETATM  287 H287 UNK     1     -10.482   3.756  -9.163  1.00  0.00           H  
HETATM  288 H288 UNK     1      -7.046   4.223  -6.686  1.00  0.00           H  
HETATM  289 C289 UNK     1      15.140   8.777  -7.862  1.00  0.00           C  
HETATM  290 C290 UNK     1      14.145   7.915  -7.082  1.00  0.00           C  
HETATM  291 O291 UNK     1      13.236   7.323  -7.998  1.00  0.00           O  
HETATM  292 C292 UNK     1      12.255   6.521  -7.549  1.00  0.00           C  
HETATM  293 O293 UNK     1      12.070   6.216  -6.368  1.00  0.00           O  
HETATM  294 C294 UNK     1      11.377   5.999  -8.696  1.00  0.00           C  
HETATM  295 C295 UNK     1      10.054   5.416  -8.200  1.00  0.00           C  
HETATM  296 C296 UNK     1       9.959   4.051  -7.911  1.00  0.00           C  
HETATM  297 C297 UNK     1       8.761   3.493  -7.453  1.00  0.00           C  
HETATM  298 N298 UNK     1       8.638   2.140  -7.141  1.00  0.00           N  
HETATM  299 C299 UNK     1       7.665   4.338  -7.273  1.00  0.00           C  
HETATM  300 C300 UNK     1       7.720   5.708  -7.557  1.00  0.00           C  
HETATM  301 C301 UNK     1       8.933   6.239  -8.029  1.00  0.00           C  
HETATM  302 F302 UNK     1       9.035   7.563  -8.307  1.00  0.00           F  
HETATM  303 N303 UNK     1       6.587   6.506  -7.349  1.00  0.00           N  
HETATM  304 H304 UNK     1      15.855   9.249  -7.188  1.00  0.00           H  
HETATM  305 H305 UNK     1      15.702   8.178  -8.579  1.00  0.00           H  
HETATM  306 H306 UNK     1      14.628   9.567  -8.412  1.00  0.00           H  
HETATM  307 H307 UNK     1      13.605   8.527  -6.357  1.00  0.00           H  
HETATM  308 H308 UNK     1      14.675   7.140  -6.524  1.00  0.00           H  
HETATM  309 H309 UNK     1      11.178   6.817  -9.389  1.00  0.00           H  
HETATM  310 H310 UNK     1      11.936   5.243  -9.247  1.00  0.00           H  
HETATM  311 H311 UNK     1      10.818   3.409  -8.041  1.00  0.00           H  
HETATM  312 H312 UNK     1       6.738   3.915  -6.914  1.00  0.00           H  
CONECT    1    2   28  178
CONECT    2    1    3    5
CONECT    3    2    4   29
CONECT    4    3    7   30
CONECT    5    2    6   31
CONECT    6    5    7   32
CONECT    7    4    6    8
CONECT    8    7    9   27
CONECT    9    8   10
CONECT   10    9   11   18
CONECT   11   10   12   17
CONECT   12   11   13   33
CONECT   13   12   14   34
CONECT   14   13   15   16
CONECT   15   14   35  226
CONECT   16   14   17   36
CONECT   17   11   16   37
CONECT   18   10   19
CONECT   19   18   20   27
CONECT   20   19   21   26
CONECT   21   20   22   38
CONECT   22   21   23   39
CONECT   23   22   24   25
CONECT   24   23   40  202
CONECT   25   23   26   41
CONECT   26   20   25   42
CONECT   27    8   19
CONECT   28    1
CONECT   29    3
CONECT   30    4
CONECT   31    5
CONECT   32    6
CONECT   33   12
CONECT   34   13
CONECT   35   15
CONECT   36   16
CONECT   37   17
CONECT   38   21
CONECT   39   22
CONECT   40   24
CONECT   41   25
CONECT   42   26
CONECT   43   44   70  183
CONECT   44   43   45   47
CONECT   45   44   46   71
CONECT   46   45   49   72
CONECT   47   44   48   73
CONECT   48   47   49   74
CONECT   49   46   48   50
CONECT   50   49   51   69
CONECT   51   50   52
CONECT   52   51   53   60
CONECT   53   52   54   59
CONECT   54   53   55   75
CONECT   55   54   56   76
CONECT   56   55   57   58
CONECT   57   56   77  250
CONECT   58   56   59   78
CONECT   59   53   58   79
CONECT   60   52   61
CONECT   61   60   62   69
CONECT   62   61   63   68
CONECT   63   62   64   80
CONECT   64   63   65   81
CONECT   65   64   66   67
CONECT   66   65   82  274
CONECT   67   65   68   83
CONECT   68   62   67   84
CONECT   69   50   61
CONECT   70   43
CONECT   71   45
CONECT   72   46
CONECT   73   47
CONECT   74   48
CONECT   75   54
CONECT   76   55
CONECT   77   57
CONECT   78   58
CONECT   79   59
CONECT   80   63
CONECT   81   64
CONECT   82   66
CONECT   83   67
CONECT   84   68
CONECT   85   86  112  207
CONECT   86   85   87   89
CONECT   87   86   88  113
CONECT   88   87   91  114
CONECT   89   86   90  115
CONECT   90   89   91  116
CONECT   91   88   90   92
CONECT   92   91   93  111
CONECT   93   92   94
CONECT   94   93   95  102
CONECT   95   94   96  101
CONECT   96   95   97  117
CONECT   97   96   98  118
CONECT   98   97   99  100
CONECT   99   98  119  298
CONECT  100   98  101  120
CONECT  101   95  100  121
CONECT  102   94  103
CONECT  103  102  104  111
CONECT  104  103  105  110
CONECT  105  104  106  122
CONECT  106  105  107  123
CONECT  107  106  108  109
CONECT  108  107  124  255
CONECT  109  107  110  125
CONECT  110  104  109  126
CONECT  111   92  103
CONECT  112   85
CONECT  113   87
CONECT  114   88
CONECT  115   89
CONECT  116   90
CONECT  117   96
CONECT  118   97
CONECT  119   99
CONECT  120  100
CONECT  121  101
CONECT  122  105
CONECT  123  106
CONECT  124  108
CONECT  125  109
CONECT  126  110
CONECT  127  128  154  231
CONECT  128  127  129  131
CONECT  129  128  130  155
CONECT  130  129  133  156
CONECT  131  128  132  157
CONECT  132  131  133  158
CONECT  133  130  132  134
CONECT  134  133  135  153
CONECT  135  134  136
CONECT  136  135  137  144
CONECT  137  136  138  143
CONECT  138  137  139  159
CONECT  139  138  140  160
CONECT  140  139  141  142
CONECT  141  140  161  279
CONECT  142  140  143  162
CONECT  143  137  142  163
CONECT  144  136  145
CONECT  145  144  146  153
CONECT  146  145  147  152
CONECT  147  146  148  164
CONECT  148  147  149  165
CONECT  149  148  150  151
CONECT  150  149  166  303
CONECT  151  149  152  167
CONECT  152  146  151  168
CONECT  153  134  145
CONECT  154  127
CONECT  155  129
CONECT  156  130
CONECT  157  131
CONECT  158  132
CONECT  159  138
CONECT  160  139
CONECT  161  141
CONECT  162  142
CONECT  163  143
CONECT  164  147
CONECT  165  148
CONECT  166  150
CONECT  167  151
CONECT  168  152
CONECT  169  170  184  185  186
CONECT  170  169  171  187  188
CONECT  171  170  172
CONECT  172  171  173  174
CONECT  173  172
CONECT  174  172  175  189  190
CONECT  175  174  176  181
CONECT  176  175  177  191
CONECT  177  176  178  179
CONECT  178    1  177
CONECT  179  177  180  192
CONECT  180  179  181  183
CONECT  181  175  180  182
CONECT  182  181
CONECT  183   43  180
CONECT  184  169
CONECT  185  169
CONECT  186  169
CONECT  187  170
CONECT  188  170
CONECT  189  174
CONECT  190  174
CONECT  191  176
CONECT  192  179
CONECT  193  194  208  209  210
CONECT  194  193  195  211  212
CONECT  195  194  196
CONECT  196  195  197  198
CONECT  197  196
CONECT  198  196  199  213  214
CONECT  199  198  200  205
CONECT  200  199  201  215
CONECT  201  200  202  203
CONECT  202   24  201
CONECT  203  201  204  216
CONECT  204  203  205  207
CONECT  205  199  204  206
CONECT  206  205
CONECT  207   85  204
CONECT  208  193
CONECT  209  193
CONECT  210  193
CONECT  211  194
CONECT  212  194
CONECT  213  198
CONECT  214  198
CONECT  215  200
CONECT  216  203
CONECT  217  218  232  233  234
CONECT  218  217  219  235  236
CONECT  219  218  220
CONECT  220  219  221  222
CONECT  221  220
CONECT  222  220  223  237  238
CONECT  223  222  224  229
CONECT  224  223  225  239
CONECT  225  224  226  227
CONECT  226   15  225
CONECT  227  225  228  240
CONECT  228  227  229  231
CONECT  229  223  228  230
CONECT  230  229
CONECT  231  127  228
CONECT  232  217
CONECT  233  217
CONECT  234  217
CONECT  235  218
CONECT  236  218
CONECT  237  222
CONECT  238  222
CONECT  239  224
CONECT  240  227
CONECT  241  242  256  257  258
CONECT  242  241  243  259  260
CONECT  243  242  244
CONECT  244  243  245  246
CONECT  245  244
CONECT  246  244  247  261  262
CONECT  247  246  248  253
CONECT  248  247  249  263
CONECT  249  248  250  251
CONECT  250   57  249
CONECT  251  249  252  264
CONECT  252  251  253  255
CONECT  253  247  252  254
CONECT  254  253
CONECT  255  108  252
CONECT  256  241
CONECT  257  241
CONECT  258  241
CONECT  259  242
CONECT  260  242
CONECT  261  246
CONECT  262  246
CONECT  263  248
CONECT  264  251
CONECT  265  266  280  281  282
CONECT  266  265  267  283  284
CONECT  267  266  268
CONECT  268  267  269  270
CONECT  269  268
CONECT  270  268  271  285  286
CONECT  271  270  272  277
CONECT  272  271  273  287
CONECT  273  272  274  275
CONECT  274   66  273
CONECT  275  273  276  288
CONECT  276  275  277  279
CONECT  277  271  276  278
CONECT  278  277
CONECT  279  141  276
CONECT  280  265
CONECT  281  265
CONECT  282  265
CONECT  283  266
CONECT  284  266
CONECT  285  270
CONECT  286  270
CONECT  287  272
CONECT  288  275
CONECT  289  290  304  305  306
CONECT  290  289  291  307  308
CONECT  291  290  292
CONECT  292  291  293  294
CONECT  293  292
CONECT  294  292  295  309  310
CONECT  295  294  296  301
CONECT  296  295  297  311
CONECT  297  296  298  299
CONECT  298   99  297
CONECT  299  297  300  312
CONECT  300  299  301  303
CONECT  301  295  300  302
CONECT  302  301
CONECT  303  150  300
CONECT  304  289
CONECT  305  289
CONECT  306  289
CONECT  307  290
CONECT  308  290
CONECT  309  294
CONECT  310  294
CONECT  311  296
CONECT  312  299
MASTER        0    0    0    0    0    0    0    3  312    0  312    0
END
