# Supplementary material for: An evolutionary algorithm for the discovery of porous organic cages
Source: Chem Sci. 2018 Sep 11;9(45):8513–27. doi: 10.1039/c8sc03560a (PMC6251339; doi:10.1039/c8sc03560a)
Supplement: Supplementary file 1 [file SC-009-C8SC03560A-s001.zip › Best_five/Case_Study2/RunA_3.pdb]

HEADER    CSD ENTRY RDKit          3D
CRYST1   1.0000   1.0000   1.0000  90.00  90.00  90.00          
SCALE1      1.000000  0.000000  0.000000       0.000000
SCALE2      0.000000  1.000000  0.000000       0.000000
SCALE3      0.000000  0.000000  1.000000       0.000000
HETATM    1  C1  UNK     1      -3.929   0.797  12.678  1.00  0.00           C  
HETATM    2  O2  UNK     1      -3.916  -0.380  11.876  1.00  0.00           O  
HETATM    3  C3  UNK     1      -2.747  -0.773  11.241  1.00  0.00           C  
HETATM    4  C4  UNK     1      -2.784  -1.926  10.428  1.00  0.00           C  
HETATM    5  C5  UNK     1      -4.046  -2.653  10.181  1.00  0.00           C  
HETATM    6  C6  UNK     1      -1.599  -2.343   9.802  1.00  0.00           C  
HETATM    7  C7  UNK     1      -0.421  -1.617   9.925  1.00  0.00           C  
HETATM    8  C8  UNK     1      -0.374  -0.442  10.684  1.00  0.00           C  
HETATM    9  C9  UNK     1      -1.542  -0.054  11.358  1.00  0.00           C  
HETATM   10  N10 UNK     1       0.803   0.362  10.722  1.00  0.00           N  
HETATM   11  C11 UNK     1       0.695   1.783  10.654  1.00  0.00           C  
HETATM   12  C12 UNK     1       1.625   2.608  11.302  1.00  0.00           C  
HETATM   13  C13 UNK     1       1.582   3.993  11.146  1.00  0.00           C  
HETATM   14  C14 UNK     1       0.610   4.590  10.336  1.00  0.00           C  
HETATM   15  C15 UNK     1       0.650   6.041  10.087  1.00  0.00           C  
HETATM   16  C16 UNK     1      -0.353   3.770   9.732  1.00  0.00           C  
HETATM   17  C17 UNK     1      -0.311   2.389   9.889  1.00  0.00           C  
HETATM   18  C18 UNK     1       2.086  -0.251  10.605  1.00  0.00           C  
HETATM   19  C19 UNK     1       2.374  -1.455  11.264  1.00  0.00           C  
HETATM   20  C20 UNK     1       3.590  -2.106  11.060  1.00  0.00           C  
HETATM   21  C21 UNK     1       4.549  -1.571  10.191  1.00  0.00           C  
HETATM   22  C22 UNK     1       5.794  -2.276   9.858  1.00  0.00           C  
HETATM   23  C23 UNK     1       4.284  -0.343   9.575  1.00  0.00           C  
HETATM   24  C24 UNK     1       3.072   0.307   9.779  1.00  0.00           C  
HETATM   25  H25 UNK     1      -4.930   0.943  13.085  1.00  0.00           H  
HETATM   26  H26 UNK     1      -3.680   1.684  12.094  1.00  0.00           H  
HETATM   27  H27 UNK     1      -3.241   0.715  13.521  1.00  0.00           H  
HETATM   28  H28 UNK     1      -4.923  -2.240  10.675  1.00  0.00           H  
HETATM   29  H29 UNK     1      -1.592  -3.223   9.174  1.00  0.00           H  
HETATM   30  H30 UNK     1       0.448  -1.954   9.378  1.00  0.00           H  
HETATM   31  H31 UNK     1      -1.501   0.839  11.960  1.00  0.00           H  
HETATM   32  H32 UNK     1       2.404   2.171  11.909  1.00  0.00           H  
HETATM   33  H33 UNK     1       2.338   4.591  11.636  1.00  0.00           H  
HETATM   34  H34 UNK     1       1.455   6.572  10.591  1.00  0.00           H  
HETATM   35  H35 UNK     1      -1.119   4.197   9.100  1.00  0.00           H  
HETATM   36  H36 UNK     1      -1.040   1.790   9.363  1.00  0.00           H  
HETATM   37  H37 UNK     1       1.642  -1.906  11.917  1.00  0.00           H  
HETATM   38  H38 UNK     1       3.769  -3.051  11.555  1.00  0.00           H  
HETATM   39  H39 UNK     1       6.412  -1.760   9.126  1.00  0.00           H  
HETATM   40  H40 UNK     1       4.999   0.105   8.899  1.00  0.00           H  
HETATM   41  H41 UNK     1       2.884   1.227   9.246  1.00  0.00           H  
HETATM   42  C42 UNK     1     -12.944  -4.210  -1.213  1.00  0.00           C  
HETATM   43  O43 UNK     1     -11.960  -4.827  -0.388  1.00  0.00           O  
HETATM   44  C44 UNK     1     -10.761  -5.254  -0.939  1.00  0.00           C  
HETATM   45  C45 UNK     1      -9.815  -5.865  -0.089  1.00  0.00           C  
HETATM   46  C46 UNK     1     -10.046  -5.970   1.366  1.00  0.00           C  
HETATM   47  C47 UNK     1      -8.609  -6.321  -0.645  1.00  0.00           C  
HETATM   48  C48 UNK     1      -8.313  -6.127  -1.989  1.00  0.00           C  
HETATM   49  C49 UNK     1      -9.213  -5.471  -2.836  1.00  0.00           C  
HETATM   50  C50 UNK     1     -10.444  -5.072  -2.299  1.00  0.00           C  
HETATM   51  N51 UNK     1      -8.859  -5.161  -4.183  1.00  0.00           N  
HETATM   52  C52 UNK     1      -8.017  -6.049  -4.915  1.00  0.00           C  
HETATM   53  C53 UNK     1      -6.981  -5.558  -5.722  1.00  0.00           C  
HETATM   54  C54 UNK     1      -6.082  -6.425  -6.335  1.00  0.00           C  
HETATM   55  C55 UNK     1      -6.190  -7.811  -6.163  1.00  0.00           C  
HETATM   56  C56 UNK     1      -5.176  -8.737  -6.691  1.00  0.00           C  
HETATM   57  C57 UNK     1      -7.261  -8.308  -5.412  1.00  0.00           C  
HETATM   58  C58 UNK     1      -8.162  -7.439  -4.797  1.00  0.00           C  
HETATM   59  C59 UNK     1      -9.166  -3.870  -4.706  1.00  0.00           C  
HETATM   60  C60 UNK     1      -9.450  -3.688  -6.067  1.00  0.00           C  
HETATM   61  C61 UNK     1      -9.675  -2.413  -6.585  1.00  0.00           C  
HETATM   62  C62 UNK     1      -9.620  -1.286  -5.755  1.00  0.00           C  
HETATM   63  C63 UNK     1      -9.767   0.084  -6.265  1.00  0.00           C  
HETATM   64  C64 UNK     1      -9.373  -1.469  -4.391  1.00  0.00           C  
HETATM   65  C65 UNK     1      -9.149  -2.740  -3.876  1.00  0.00           C  
HETATM   66  H66 UNK     1     -13.278  -4.879  -2.008  1.00  0.00           H  
HETATM   67  H67 UNK     1     -12.574  -3.283  -1.654  1.00  0.00           H  
HETATM   68  H68 UNK     1     -13.815  -3.960  -0.607  1.00  0.00           H  
HETATM   69  H69 UNK     1     -10.987  -5.553   1.718  1.00  0.00           H  
HETATM   70  H70 UNK     1      -7.863  -6.795  -0.021  1.00  0.00           H  
HETATM   71  H71 UNK     1      -7.346  -6.445  -2.353  1.00  0.00           H  
HETATM   72  H72 UNK     1     -11.145  -4.585  -2.958  1.00  0.00           H  
HETATM   73  H73 UNK     1      -6.827  -4.495  -5.835  1.00  0.00           H  
HETATM   74  H74 UNK     1      -5.268  -6.006  -6.912  1.00  0.00           H  
HETATM   75  H75 UNK     1      -5.350  -9.786  -6.461  1.00  0.00           H  
HETATM   76  H76 UNK     1      -7.387  -9.371  -5.262  1.00  0.00           H  
HETATM   77  H77 UNK     1      -8.959  -7.852  -4.196  1.00  0.00           H  
HETATM   78  H78 UNK     1      -9.480  -4.537  -6.735  1.00  0.00           H  
HETATM   79  H79 UNK     1      -9.867  -2.301  -7.644  1.00  0.00           H  
HETATM   80  H80 UNK     1      -9.661   0.851  -5.500  1.00  0.00           H  
HETATM   81  H81 UNK     1      -9.322  -0.627  -3.715  1.00  0.00           H  
HETATM   82  H82 UNK     1      -8.919  -2.835  -2.824  1.00  0.00           H  
HETATM   83  C83 UNK     1       6.238  -7.742   0.078  1.00  0.00           C  
HETATM   84  O84 UNK     1       7.460  -7.338   0.688  1.00  0.00           O  
HETATM   85  C85 UNK     1       8.476  -6.788  -0.081  1.00  0.00           C  
HETATM   86  C86 UNK     1       9.691  -6.450   0.550  1.00  0.00           C  
HETATM   87  C87 UNK     1       9.841  -6.594   2.012  1.00  0.00           C  
HETATM   88  C88 UNK     1      10.732  -5.924  -0.230  1.00  0.00           C  
HETATM   89  C89 UNK     1      10.561  -5.679  -1.590  1.00  0.00           C  
HETATM   90  C90 UNK     1       9.343  -5.951  -2.223  1.00  0.00           C  
HETATM   91  C91 UNK     1       8.324  -6.531  -1.454  1.00  0.00           C  
HETATM   92  N92 UNK     1       9.123  -5.594  -3.586  1.00  0.00           N  
HETATM   93  C93 UNK     1       9.613  -4.349  -4.082  1.00  0.00           C  
HETATM   94  C94 UNK     1       9.994  -4.207  -5.424  1.00  0.00           C  
HETATM   95  C95 UNK     1      10.350  -2.962  -5.939  1.00  0.00           C  
HETATM   96  C96 UNK     1      10.331  -1.822  -5.126  1.00  0.00           C  
HETATM   97  C97 UNK     1      10.577  -0.495  -5.714  1.00  0.00           C  
HETATM   98  C98 UNK     1      10.011  -1.974  -3.770  1.00  0.00           C  
HETATM   99  C99 UNK     1       9.658  -3.217  -3.256  1.00  0.00           C  
HETATM  100 C100 UNK     1       8.222  -6.358  -4.384  1.00  0.00           C  
HETATM  101 C101 UNK     1       7.285  -5.722  -5.211  1.00  0.00           C  
HETATM  102 C102 UNK     1       6.336  -6.456  -5.912  1.00  0.00           C  
HETATM  103 C103 UNK     1       6.293  -7.850  -5.811  1.00  0.00           C  
HETATM  104 C104 UNK     1       5.210  -8.574  -6.491  1.00  0.00           C  
HETATM  105 C105 UNK     1       7.256  -8.496  -5.024  1.00  0.00           C  
HETATM  106 C106 UNK     1       8.207  -7.759  -4.318  1.00  0.00           C  
HETATM  107 H107 UNK     1       5.704  -6.893  -0.352  1.00  0.00           H  
HETATM  108 H108 UNK     1       5.590  -8.187   0.833  1.00  0.00           H  
HETATM  109 H109 UNK     1       6.404  -8.493  -0.696  1.00  0.00           H  
HETATM  110 H110 UNK     1       8.941  -6.931   2.521  1.00  0.00           H  
HETATM  111 H111 UNK     1      11.678  -5.667   0.227  1.00  0.00           H  
HETATM  112 H112 UNK     1      11.379  -5.246  -2.149  1.00  0.00           H  
HETATM  113 H113 UNK     1       7.380  -6.736  -1.932  1.00  0.00           H  
HETATM  114 H114 UNK     1       9.983  -5.064  -6.082  1.00  0.00           H  
HETATM  115 H115 UNK     1      10.601  -2.889  -6.988  1.00  0.00           H  
HETATM  116 H116 UNK     1      10.797  -0.495  -6.779  1.00  0.00           H  
HETATM  117 H117 UNK     1       9.991  -1.117  -3.111  1.00  0.00           H  
HETATM  118 H118 UNK     1       9.365  -3.279  -2.219  1.00  0.00           H  
HETATM  119 H119 UNK     1       7.256  -4.644  -5.278  1.00  0.00           H  
HETATM  120 H120 UNK     1       5.612  -5.920  -6.510  1.00  0.00           H  
HETATM  121 H121 UNK     1       4.507  -7.925  -7.010  1.00  0.00           H  
HETATM  122 H122 UNK     1       7.251  -9.574  -4.932  1.00  0.00           H  
HETATM  123 H123 UNK     1       8.922  -8.281  -3.699  1.00  0.00           H  
HETATM  124 C124 UNK     1      -3.285   9.073  -0.396  1.00  0.00           C  
HETATM  125 O125 UNK     1      -2.332   9.962   0.180  1.00  0.00           O  
HETATM  126 C126 UNK     1      -1.361  10.555  -0.615  1.00  0.00           C  
HETATM  127 C127 UNK     1      -0.467  11.466  -0.017  1.00  0.00           C  
HETATM  128 C128 UNK     1      -0.500  11.700   1.440  1.00  0.00           C  
HETATM  129 C129 UNK     1       0.494  12.096  -0.824  1.00  0.00           C  
HETATM  130 C130 UNK     1       0.613  11.787  -2.176  1.00  0.00           C  
HETATM  131 C131 UNK     1      -0.221  10.835  -2.774  1.00  0.00           C  
HETATM  132 C132 UNK     1      -1.222  10.256  -1.981  1.00  0.00           C  
HETATM  133 N133 UNK     1      -0.022  10.421  -4.125  1.00  0.00           N  
HETATM  134 C134 UNK     1      -1.133   9.981  -4.902  1.00  0.00           C  
HETATM  135 C135 UNK     1      -1.041   8.823  -5.688  1.00  0.00           C  
HETATM  136 C136 UNK     1      -2.147   8.335  -6.375  1.00  0.00           C  
HETATM  137 C137 UNK     1      -3.380   8.991  -6.300  1.00  0.00           C  
HETATM  138 C138 UNK     1      -4.541   8.391  -6.973  1.00  0.00           C  
HETATM  139 C139 UNK     1      -3.469  10.172  -5.551  1.00  0.00           C  
HETATM  140 C140 UNK     1      -2.360  10.659  -4.860  1.00  0.00           C  
HETATM  141 C141 UNK     1       1.301  10.233  -4.624  1.00  0.00           C  
HETATM  142 C142 UNK     1       2.326   9.773  -3.786  1.00  0.00           C  
HETATM  143 C143 UNK     1       3.586   9.479  -4.295  1.00  0.00           C  
HETATM  144 C144 UNK     1       3.862   9.630  -5.660  1.00  0.00           C  
HETATM  145 C145 UNK     1       5.146   9.201  -6.238  1.00  0.00           C  
HETATM  146 C146 UNK     1       2.859  10.143  -6.491  1.00  0.00           C  
HETATM  147 C147 UNK     1       1.597  10.440  -5.979  1.00  0.00           C  
HETATM  148 H148 UNK     1      -3.866   9.559  -1.181  1.00  0.00           H  
HETATM  149 H149 UNK     1      -3.983   8.748   0.376  1.00  0.00           H  
HETATM  150 H150 UNK     1      -2.805   8.180  -0.800  1.00  0.00           H  
HETATM  151 H151 UNK     1      -1.235  11.099   1.971  1.00  0.00           H  
HETATM  152 H152 UNK     1       1.185  12.807  -0.392  1.00  0.00           H  
HETATM  153 H153 UNK     1       1.387  12.270  -2.756  1.00  0.00           H  
HETATM  154 H154 UNK     1      -1.865   9.517  -2.431  1.00  0.00           H  
HETATM  155 H155 UNK     1      -0.117   8.266  -5.735  1.00  0.00           H  
HETATM  156 H156 UNK     1      -2.036   7.422  -6.942  1.00  0.00           H  
HETATM  157 H157 UNK     1      -4.326   7.445  -7.465  1.00  0.00           H  
HETATM  158 H158 UNK     1      -4.408  10.703  -5.480  1.00  0.00           H  
HETATM  159 H159 UNK     1      -2.462  11.560  -4.272  1.00  0.00           H  
HETATM  160 H160 UNK     1       2.142   9.588  -2.738  1.00  0.00           H  
HETATM  161 H161 UNK     1       4.338   9.086  -3.624  1.00  0.00           H  
HETATM  162 H162 UNK     1       5.228   9.315  -7.316  1.00  0.00           H  
HETATM  163 H163 UNK     1       3.035  10.284  -7.548  1.00  0.00           H  
HETATM  164 H164 UNK     1       0.833  10.808  -6.649  1.00  0.00           H  
HETATM  165 N165 UNK     1      -4.133  -3.663   9.404  1.00  0.00           N  
HETATM  166 C166 UNK     1      -5.371  -4.235   9.060  1.00  0.00           C  
HETATM  167 C167 UNK     1      -5.611  -4.581   7.726  1.00  0.00           C  
HETATM  168 N168 UNK     1      -6.750  -5.152   7.277  1.00  0.00           N  
HETATM  169 C169 UNK     1      -7.720  -5.441   8.178  1.00  0.00           C  
HETATM  170 O170 UNK     1      -8.907  -5.992   7.730  1.00  0.00           O  
HETATM  171 C171 UNK     1      -9.131  -6.144   6.378  1.00  0.00           C  
HETATM  172 C172 UNK     1      -9.677  -5.100   5.622  1.00  0.00           C  
HETATM  173 Cl17 UNK     1     -10.187  -3.632   6.380  1.00  0.00          Cl  
HETATM  174 C174 UNK     1      -9.764  -5.218   4.235  1.00  0.00           C  
HETATM  175 C175 UNK     1      -9.334  -6.378   3.570  1.00  0.00           C  
HETATM  176 N176 UNK     1      -9.193  -6.464   2.179  1.00  0.00           N  
HETATM  177 C177 UNK     1      -8.819  -7.419   4.348  1.00  0.00           C  
HETATM  178 C178 UNK     1      -8.730  -7.316   5.737  1.00  0.00           C  
HETATM  179 C179 UNK     1      -7.562  -5.183   9.531  1.00  0.00           C  
HETATM  180 C180 UNK     1      -6.380  -4.587   9.971  1.00  0.00           C  
HETATM  181 H181 UNK     1      -4.868  -4.377   6.968  1.00  0.00           H  
HETATM  182 H182 UNK     1     -10.120  -4.373   3.667  1.00  0.00           H  
HETATM  183 H183 UNK     1      -8.442  -8.305   3.860  1.00  0.00           H  
HETATM  184 H184 UNK     1      -8.291  -8.119   6.311  1.00  0.00           H  
HETATM  185 H185 UNK     1      -8.351  -5.436  10.219  1.00  0.00           H  
HETATM  186 H186 UNK     1      -6.249  -4.389  11.025  1.00  0.00           H  
HETATM  187 N187 UNK     1       6.143  -3.412  10.329  1.00  0.00           N  
HETATM  188 C188 UNK     1       7.275  -4.067   9.802  1.00  0.00           C  
HETATM  189 C189 UNK     1       7.481  -4.288   8.428  1.00  0.00           C  
HETATM  190 N190 UNK     1       8.537  -4.948   7.908  1.00  0.00           N  
HETATM  191 C191 UNK     1       9.454  -5.459   8.765  1.00  0.00           C  
HETATM  192 O192 UNK     1      10.557  -6.117   8.252  1.00  0.00           O  
HETATM  193 C193 UNK     1      10.740  -6.215   6.889  1.00  0.00           C  
HETATM  194 C194 UNK     1      11.330  -5.174   6.162  1.00  0.00           C  
HETATM  195 Cl19 UNK     1      11.946  -3.771   6.963  1.00  0.00          Cl  
HETATM  196 C196 UNK     1      11.394  -5.249   4.770  1.00  0.00           C  
HETATM  197 C197 UNK     1      10.862  -6.337   4.074  1.00  0.00           C  
HETATM  198 N198 UNK     1      10.898  -6.311   2.673  1.00  0.00           N  
HETATM  199 C199 UNK     1      10.360  -7.414   4.825  1.00  0.00           C  
HETATM  200 C200 UNK     1      10.287  -7.350   6.217  1.00  0.00           C  
HETATM  201 C201 UNK     1       9.319  -5.339  10.139  1.00  0.00           C  
HETATM  202 C202 UNK     1       8.220  -4.652  10.652  1.00  0.00           C  
HETATM  203 H203 UNK     1       6.773  -3.915   7.702  1.00  0.00           H  
HETATM  204 H204 UNK     1      11.824  -4.428   4.215  1.00  0.00           H  
HETATM  205 H205 UNK     1       9.986  -8.292   4.320  1.00  0.00           H  
HETATM  206 H206 UNK     1       9.848  -8.165   6.774  1.00  0.00           H  
HETATM  207 H207 UNK     1      10.062  -5.770  10.790  1.00  0.00           H  
HETATM  208 H208 UNK     1       8.104  -4.559  11.723  1.00  0.00           H  
HETATM  209 N209 UNK     1      -0.160   6.636   9.300  1.00  0.00           N  
HETATM  210 C210 UNK     1      -0.009   7.992   8.957  1.00  0.00           C  
HETATM  211 C211 UNK     1      -0.153   8.376   7.619  1.00  0.00           C  
HETATM  212 N212 UNK     1      -0.045   9.646   7.172  1.00  0.00           N  
HETATM  213 C213 UNK     1       0.178  10.628   8.078  1.00  0.00           C  
HETATM  214 O214 UNK     1       0.317  11.931   7.635  1.00  0.00           O  
HETATM  215 C215 UNK     1       0.298  12.208   6.284  1.00  0.00           C  
HETATM  216 C216 UNK     1      -0.893  12.537   5.627  1.00  0.00           C  
HETATM  217 Cl21 UNK     1      -2.366  12.725   6.511  1.00  0.00          Cl  
HETATM  218 C218 UNK     1      -0.905  12.676   4.238  1.00  0.00           C  
HETATM  219 C219 UNK     1       0.257  12.467   3.477  1.00  0.00           C  
HETATM  220 N220 UNK     1       0.282  12.486   2.078  1.00  0.00           N  
HETATM  221 C221 UNK     1       1.452  12.225   4.160  1.00  0.00           C  
HETATM  222 C222 UNK     1       1.478  12.090   5.548  1.00  0.00           C  
HETATM  223 C223 UNK     1       0.288  10.360   9.434  1.00  0.00           C  
HETATM  224 C224 UNK     1       0.183   9.040   9.872  1.00  0.00           C  
HETATM  225 H225 UNK     1      -0.340   7.633   6.857  1.00  0.00           H  
HETATM  226 H226 UNK     1      -1.835  12.902   3.738  1.00  0.00           H  
HETATM  227 H227 UNK     1       2.363  12.087   3.597  1.00  0.00           H  
HETATM  228 H228 UNK     1       2.403  11.845   6.048  1.00  0.00           H  
HETATM  229 H229 UNK     1       0.452  11.169  10.127  1.00  0.00           H  
HETATM  230 H230 UNK     1       0.258   8.828  10.929  1.00  0.00           H  
HETATM  231 N231 UNK     1      -4.133  -8.352  -7.319  1.00  0.00           N  
HETATM  232 C232 UNK     1      -3.098  -9.246  -7.651  1.00  0.00           C  
HETATM  233 C233 UNK     1      -1.772  -8.872  -7.410  1.00  0.00           C  
HETATM  234 N234 UNK     1      -0.697  -9.644  -7.684  1.00  0.00           N  
HETATM  235 C235 UNK     1      -0.908 -10.852  -8.260  1.00  0.00           C  
HETATM  236 O236 UNK     1       0.174 -11.679  -8.499  1.00  0.00           O  
HETATM  237 C237 UNK     1       1.427 -11.330  -8.042  1.00  0.00           C  
HETATM  238 C238 UNK     1       1.820 -11.626  -6.731  1.00  0.00           C  
HETATM  239 Cl23 UNK     1       0.788 -12.532  -5.680  1.00  0.00          Cl  
HETATM  240 C240 UNK     1       3.040 -11.154  -6.247  1.00  0.00           C  
HETATM  241 C241 UNK     1       3.883 -10.372  -7.042  1.00  0.00           C  
HETATM  242 N242 UNK     1       5.043  -9.840  -6.467  1.00  0.00           N  
HETATM  243 C243 UNK     1       3.513 -10.157  -8.381  1.00  0.00           C  
HETATM  244 C244 UNK     1       2.295 -10.624  -8.876  1.00  0.00           C  
HETATM  245 C245 UNK     1      -2.180 -11.293  -8.592  1.00  0.00           C  
HETATM  246 C246 UNK     1      -3.274 -10.482  -8.294  1.00  0.00           C  
HETATM  247 H247 UNK     1      -1.549  -7.919  -6.950  1.00  0.00           H  
HETATM  248 H248 UNK     1       3.319 -11.357  -5.224  1.00  0.00           H  
HETATM  249 H249 UNK     1       4.162  -9.587  -9.028  1.00  0.00           H  
HETATM  250 H250 UNK     1       2.003 -10.404  -9.892  1.00  0.00           H  
HETATM  251 H251 UNK     1      -2.307 -12.255  -9.060  1.00  0.00           H  
HETATM  252 H252 UNK     1      -4.267 -10.820  -8.551  1.00  0.00           H  
HETATM  253 N253 UNK     1      -9.971   0.399  -7.487  1.00  0.00           N  
HETATM  254 C254 UNK     1      -9.954   1.758  -7.863  1.00  0.00           C  
HETATM  255 C255 UNK     1      -8.915   2.648  -7.536  1.00  0.00           C  
HETATM  256 N256 UNK     1      -8.872   3.946  -7.908  1.00  0.00           N  
HETATM  257 C257 UNK     1      -9.883   4.423  -8.674  1.00  0.00           C  
HETATM  258 O258 UNK     1      -9.880   5.757  -9.034  1.00  0.00           O  
HETATM  259 C259 UNK     1      -8.899   6.605  -8.568  1.00  0.00           C  
HETATM  260 C260 UNK     1      -8.997   7.200  -7.304  1.00  0.00           C  
HETATM  261 Cl26 UNK     1     -10.399   6.963  -6.319  1.00  0.00          Cl  
HETATM  262 C262 UNK     1      -7.941   7.970  -6.814  1.00  0.00           C  
HETATM  263 C263 UNK     1      -6.768   8.150  -7.551  1.00  0.00           C  
HETATM  264 N264 UNK     1      -5.721   8.880  -6.972  1.00  0.00           N  
HETATM  265 C265 UNK     1      -6.723   7.618  -8.852  1.00  0.00           C  
HETATM  266 C266 UNK     1      -7.771   6.845  -9.352  1.00  0.00           C  
HETATM  267 C267 UNK     1     -10.925   3.613  -9.098  1.00  0.00           C  
HETATM  268 C268 UNK     1     -10.949   2.277  -8.699  1.00  0.00           C  
HETATM  269 H269 UNK     1      -8.080   2.317  -6.936  1.00  0.00           H  
HETATM  270 H270 UNK     1      -8.015   8.402  -5.827  1.00  0.00           H  
HETATM  271 H271 UNK     1      -5.850   7.781  -9.466  1.00  0.00           H  
HETATM  272 H272 UNK     1      -7.697   6.405 -10.336  1.00  0.00           H  
HETATM  273 H273 UNK     1     -11.705   4.024  -9.718  1.00  0.00           H  
HETATM  274 H274 UNK     1     -11.758   1.639  -9.025  1.00  0.00           H  
HETATM  275 N275 UNK     1      10.479   0.588  -5.045  1.00  0.00           N  
HETATM  276 C276 UNK     1      10.543   1.853  -5.655  1.00  0.00           C  
HETATM  277 C277 UNK     1       9.604   2.826  -5.295  1.00  0.00           C  
HETATM  278 N278 UNK     1       9.568   4.077  -5.803  1.00  0.00           N  
HETATM  279 C279 UNK     1      10.525   4.438  -6.690  1.00  0.00           C  
HETATM  280 O280 UNK     1      10.488   5.710  -7.234  1.00  0.00           O  
HETATM  281 C281 UNK     1       9.455   6.566  -6.915  1.00  0.00           C  
HETATM  282 C282 UNK     1       9.545   7.435  -5.822  1.00  0.00           C  
HETATM  283 Cl28 UNK     1      11.005   7.551  -4.904  1.00  0.00          Cl  
HETATM  284 C284 UNK     1       8.429   8.177  -5.431  1.00  0.00           C  
HETATM  285 C285 UNK     1       7.215   8.091  -6.118  1.00  0.00           C  
HETATM  286 N286 UNK     1       6.084   8.684  -5.543  1.00  0.00           N  
HETATM  287 C287 UNK     1       7.156   7.237  -7.233  1.00  0.00           C  
HETATM  288 C288 UNK     1       8.264   6.495  -7.638  1.00  0.00           C  
HETATM  289 C289 UNK     1      11.529   3.563  -7.078  1.00  0.00           C  
HETATM  290 C290 UNK     1      11.541   2.272  -6.551  1.00  0.00           C  
HETATM  291 H291 UNK     1       8.823   2.594  -4.585  1.00  0.00           H  
HETATM  292 H292 UNK     1       8.491   8.797  -4.549  1.00  0.00           H  
HETATM  293 H293 UNK     1       6.223   7.101  -7.759  1.00  0.00           H  
HETATM  294 H294 UNK     1       8.182   5.813  -8.470  1.00  0.00           H  
HETATM  295 H295 UNK     1      12.282   3.890  -7.777  1.00  0.00           H  
HETATM  296 H296 UNK     1      12.326   1.589  -6.842  1.00  0.00           H  
CONECT    1    2   25   26   27
CONECT    2    1    3
CONECT    3    2    4    9
CONECT    4    3    5    6
CONECT    5    4   28  165
CONECT    6    4    7   29
CONECT    7    6    8   30
CONECT    8    7    9   10
CONECT    9    3    8   31
CONECT   10    8   11   18
CONECT   11   10   12   17
CONECT   12   11   13   32
CONECT   13   12   14   33
CONECT   14   13   15   16
CONECT   15   14   34  209
CONECT   16   14   17   35
CONECT   17   11   16   36
CONECT   18   10   19   24
CONECT   19   18   20   37
CONECT   20   19   21   38
CONECT   21   20   22   23
CONECT   22   21   39  187
CONECT   23   21   24   40
CONECT   24   18   23   41
CONECT   25    1
CONECT   26    1
CONECT   27    1
CONECT   28    5
CONECT   29    6
CONECT   30    7
CONECT   31    9
CONECT   32   12
CONECT   33   13
CONECT   34   15
CONECT   35   16
CONECT   36   17
CONECT   37   19
CONECT   38   20
CONECT   39   22
CONECT   40   23
CONECT   41   24
CONECT   42   43   66   67   68
CONECT   43   42   44
CONECT   44   43   45   50
CONECT   45   44   46   47
CONECT   46   45   69  176
CONECT   47   45   48   70
CONECT   48   47   49   71
CONECT   49   48   50   51
CONECT   50   44   49   72
CONECT   51   49   52   59
CONECT   52   51   53   58
CONECT   53   52   54   73
CONECT   54   53   55   74
CONECT   55   54   56   57
CONECT   56   55   75  231
CONECT   57   55   58   76
CONECT   58   52   57   77
CONECT   59   51   60   65
CONECT   60   59   61   78
CONECT   61   60   62   79
CONECT   62   61   63   64
CONECT   63   62   80  253
CONECT   64   62   65   81
CONECT   65   59   64   82
CONECT   66   42
CONECT   67   42
CONECT   68   42
CONECT   69   46
CONECT   70   47
CONECT   71   48
CONECT   72   50
CONECT   73   53
CONECT   74   54
CONECT   75   56
CONECT   76   57
CONECT   77   58
CONECT   78   60
CONECT   79   61
CONECT   80   63
CONECT   81   64
CONECT   82   65
CONECT   83   84  107  108  109
CONECT   84   83   85
CONECT   85   84   86   91
CONECT   86   85   87   88
CONECT   87   86  110  198
CONECT   88   86   89  111
CONECT   89   88   90  112
CONECT   90   89   91   92
CONECT   91   85   90  113
CONECT   92   90   93  100
CONECT   93   92   94   99
CONECT   94   93   95  114
CONECT   95   94   96  115
CONECT   96   95   97   98
CONECT   97   96  116  275
CONECT   98   96   99  117
CONECT   99   93   98  118
CONECT  100   92  101  106
CONECT  101  100  102  119
CONECT  102  101  103  120
CONECT  103  102  104  105
CONECT  104  103  121  242
CONECT  105  103  106  122
CONECT  106  100  105  123
CONECT  107   83
CONECT  108   83
CONECT  109   83
CONECT  110   87
CONECT  111   88
CONECT  112   89
CONECT  113   91
CONECT  114   94
CONECT  115   95
CONECT  116   97
CONECT  117   98
CONECT  118   99
CONECT  119  101
CONECT  120  102
CONECT  121  104
CONECT  122  105
CONECT  123  106
CONECT  124  125  148  149  150
CONECT  125  124  126
CONECT  126  125  127  132
CONECT  127  126  128  129
CONECT  128  127  151  220
CONECT  129  127  130  152
CONECT  130  129  131  153
CONECT  131  130  132  133
CONECT  132  126  131  154
CONECT  133  131  134  141
CONECT  134  133  135  140
CONECT  135  134  136  155
CONECT  136  135  137  156
CONECT  137  136  138  139
CONECT  138  137  157  264
CONECT  139  137  140  158
CONECT  140  134  139  159
CONECT  141  133  142  147
CONECT  142  141  143  160
CONECT  143  142  144  161
CONECT  144  143  145  146
CONECT  145  144  162  286
CONECT  146  144  147  163
CONECT  147  141  146  164
CONECT  148  124
CONECT  149  124
CONECT  150  124
CONECT  151  128
CONECT  152  129
CONECT  153  130
CONECT  154  132
CONECT  155  135
CONECT  156  136
CONECT  157  138
CONECT  158  139
CONECT  159  140
CONECT  160  142
CONECT  161  143
CONECT  162  145
CONECT  163  146
CONECT  164  147
CONECT  165    5  166
CONECT  166  165  167  180
CONECT  167  166  168  181
CONECT  168  167  169
CONECT  169  168  170  179
CONECT  170  169  171
CONECT  171  170  172  178
CONECT  172  171  173  174
CONECT  173  172
CONECT  174  172  175  182
CONECT  175  174  176  177
CONECT  176   46  175
CONECT  177  175  178  183
CONECT  178  171  177  184
CONECT  179  169  180  185
CONECT  180  166  179  186
CONECT  181  167
CONECT  182  174
CONECT  183  177
CONECT  184  178
CONECT  185  179
CONECT  186  180
CONECT  187   22  188
CONECT  188  187  189  202
CONECT  189  188  190  203
CONECT  190  189  191
CONECT  191  190  192  201
CONECT  192  191  193
CONECT  193  192  194  200
CONECT  194  193  195  196
CONECT  195  194
CONECT  196  194  197  204
CONECT  197  196  198  199
CONECT  198   87  197
CONECT  199  197  200  205
CONECT  200  193  199  206
CONECT  201  191  202  207
CONECT  202  188  201  208
CONECT  203  189
CONECT  204  196
CONECT  205  199
CONECT  206  200
CONECT  207  201
CONECT  208  202
CONECT  209   15  210
CONECT  210  209  211  224
CONECT  211  210  212  225
CONECT  212  211  213
CONECT  213  212  214  223
CONECT  214  213  215
CONECT  215  214  216  222
CONECT  216  215  217  218
CONECT  217  216
CONECT  218  216  219  226
CONECT  219  218  220  221
CONECT  220  128  219
CONECT  221  219  222  227
CONECT  222  215  221  228
CONECT  223  213  224  229
CONECT  224  210  223  230
CONECT  225  211
CONECT  226  218
CONECT  227  221
CONECT  228  222
CONECT  229  223
CONECT  230  224
CONECT  231   56  232
CONECT  232  231  233  246
CONECT  233  232  234  247
CONECT  234  233  235
CONECT  235  234  236  245
CONECT  236  235  237
CONECT  237  236  238  244
CONECT  238  237  239  240
CONECT  239  238
CONECT  240  238  241  248
CONECT  241  240  242  243
CONECT  242  104  241
CONECT  243  241  244  249
CONECT  244  237  243  250
CONECT  245  235  246  251
CONECT  246  232  245  252
CONECT  247  233
CONECT  248  240
CONECT  249  243
CONECT  250  244
CONECT  251  245
CONECT  252  246
CONECT  253   63  254
CONECT  254  253  255  268
CONECT  255  254  256  269
CONECT  256  255  257
CONECT  257  256  258  267
CONECT  258  257  259
CONECT  259  258  260  266
CONECT  260  259  261  262
CONECT  261  260
CONECT  262  260  263  270
CONECT  263  262  264  265
CONECT  264  138  263
CONECT  265  263  266  271
CONECT  266  259  265  272
CONECT  267  257  268  273
CONECT  268  254  267  274
CONECT  269  255
CONECT  270  262
CONECT  271  265
CONECT  272  266
CONECT  273  267
CONECT  274  268
CONECT  275   97  276
CONECT  276  275  277  290
CONECT  277  276  278  291
CONECT  278  277  279
CONECT  279  278  280  289
CONECT  280  279  281
CONECT  281  280  282  288
CONECT  282  281  283  284
CONECT  283  282
CONECT  284  282  285  292
CONECT  285  284  286  287
CONECT  286  145  285
CONECT  287  285  288  293
CONECT  288  281  287  294
CONECT  289  279  290  295
CONECT  290  276  289  296
CONECT  291  277
CONECT  292  284
CONECT  293  287
CONECT  294  288
CONECT  295  289
CONECT  296  290
MASTER        0    0    0    0    0    0    0    3  296    0  296    0
END
