# Supplementary material for: An evolutionary algorithm for the discovery of porous organic cages
Source: Chem Sci. 2018 Sep 11;9(45):8513–27. doi: 10.1039/c8sc03560a (PMC6251339; doi:10.1039/c8sc03560a)
Supplement: Supplementary file 1 [file SC-009-C8SC03560A-s001.zip › Best_five/Case_Study2/RunA_2.pdb]

HEADER    CSD ENTRY RDKit          3D
CRYST1   1.0000   1.0000   1.0000  90.00  90.00  90.00          
SCALE1      1.000000  0.000000  0.000000       0.000000
SCALE2      0.000000  1.000000  0.000000       0.000000
SCALE3      0.000000  0.000000  1.000000       0.000000
HETATM    1  F1  UNK     1       0.852   1.134  14.582  1.00  0.00           F  
HETATM    2  C2  UNK     1      -0.262   0.576  14.100  1.00  0.00           C  
HETATM    3  F3  UNK     1      -1.280   1.235  14.662  1.00  0.00           F  
HETATM    4  F4  UNK     1      -0.298  -0.653  14.622  1.00  0.00           F  
HETATM    5  C5  UNK     1      -0.326   0.623  12.515  1.00  0.00           C  
HETATM    6  C6  UNK     1      -1.524  -0.209  11.930  1.00  0.00           C  
HETATM    7  C7  UNK     1      -2.543  -0.776  12.718  1.00  0.00           C  
HETATM    8  C8  UNK     1      -3.572  -1.517  12.134  1.00  0.00           C  
HETATM    9  C9  UNK     1      -3.617  -1.711  10.749  1.00  0.00           C  
HETATM   10  C10 UNK     1      -4.668  -2.485  10.078  1.00  0.00           C  
HETATM   11  C11 UNK     1      -2.613  -1.143   9.961  1.00  0.00           C  
HETATM   12  C12 UNK     1      -1.589  -0.409  10.541  1.00  0.00           C  
HETATM   13  C13 UNK     1       0.967  -0.023  11.888  1.00  0.00           C  
HETATM   14  C14 UNK     1       1.422  -1.284  12.312  1.00  0.00           C  
HETATM   15  C15 UNK     1       2.469  -1.932  11.658  1.00  0.00           C  
HETATM   16  C16 UNK     1       3.092  -1.346  10.551  1.00  0.00           C  
HETATM   17  C17 UNK     1       4.083  -2.058   9.733  1.00  0.00           C  
HETATM   18  C18 UNK     1       2.688  -0.067  10.159  1.00  0.00           C  
HETATM   19  C19 UNK     1       1.645   0.580  10.812  1.00  0.00           C  
HETATM   20  C20 UNK     1      -0.477   2.142  12.131  1.00  0.00           C  
HETATM   21  C21 UNK     1      -1.652   2.651  11.551  1.00  0.00           C  
HETATM   22  C22 UNK     1      -1.718   3.963  11.093  1.00  0.00           C  
HETATM   23  C23 UNK     1      -0.619   4.818  11.214  1.00  0.00           C  
HETATM   24  C24 UNK     1      -0.667   6.137  10.566  1.00  0.00           C  
HETATM   25  C25 UNK     1       0.518   4.353  11.884  1.00  0.00           C  
HETATM   26  C26 UNK     1       0.585   3.039  12.340  1.00  0.00           C  
HETATM   27  H27 UNK     1      -2.571  -0.659  13.791  1.00  0.00           H  
HETATM   28  H28 UNK     1      -4.340  -1.945  12.765  1.00  0.00           H  
HETATM   29  H29 UNK     1      -4.551  -2.520   8.995  1.00  0.00           H  
HETATM   30  H30 UNK     1      -2.610  -1.268   8.887  1.00  0.00           H  
HETATM   31  H31 UNK     1      -0.838   0.014   9.889  1.00  0.00           H  
HETATM   32  H32 UNK     1       0.933  -1.826  13.105  1.00  0.00           H  
HETATM   33  H33 UNK     1       2.756  -2.924  11.981  1.00  0.00           H  
HETATM   34  H34 UNK     1       4.402  -1.507   8.849  1.00  0.00           H  
HETATM   35  H35 UNK     1       3.142   0.420   9.307  1.00  0.00           H  
HETATM   36  H36 UNK     1       1.334   1.531  10.407  1.00  0.00           H  
HETATM   37  H37 UNK     1      -2.526   2.033  11.403  1.00  0.00           H  
HETATM   38  H38 UNK     1      -2.624   4.291  10.603  1.00  0.00           H  
HETATM   39  H39 UNK     1      -1.574   6.313   9.990  1.00  0.00           H  
HETATM   40  H40 UNK     1       1.379   4.997  12.008  1.00  0.00           H  
HETATM   41  H41 UNK     1       1.504   2.707  12.803  1.00  0.00           H  
HETATM   42  F42 UNK     1     -11.640  -7.694  -5.780  1.00  0.00           F  
HETATM   43  C43 UNK     1     -11.535  -7.662  -4.449  1.00  0.00           C  
HETATM   44  F44 UNK     1     -11.607  -8.939  -4.059  1.00  0.00           F  
HETATM   45  F45 UNK     1     -12.654  -7.075  -4.015  1.00  0.00           F  
HETATM   46  C46 UNK     1     -10.236  -6.945  -3.891  1.00  0.00           C  
HETATM   47  C47 UNK     1     -10.292  -7.167  -2.334  1.00  0.00           C  
HETATM   48  C48 UNK     1      -9.518  -8.157  -1.704  1.00  0.00           C  
HETATM   49  C49 UNK     1      -9.445  -8.234  -0.316  1.00  0.00           C  
HETATM   50  C50 UNK     1     -10.142  -7.325   0.486  1.00  0.00           C  
HETATM   51  C51 UNK     1      -9.877  -7.294   1.932  1.00  0.00           C  
HETATM   52  C52 UNK     1     -11.007  -6.414  -0.133  1.00  0.00           C  
HETATM   53  C53 UNK     1     -11.093  -6.349  -1.521  1.00  0.00           C  
HETATM   54  C54 UNK     1     -10.200  -5.412  -4.265  1.00  0.00           C  
HETATM   55  C55 UNK     1     -10.686  -4.923  -5.492  1.00  0.00           C  
HETATM   56  C56 UNK     1     -10.555  -3.577  -5.839  1.00  0.00           C  
HETATM   57  C57 UNK     1      -9.935  -2.670  -4.974  1.00  0.00           C  
HETATM   58  C58 UNK     1      -9.702  -1.276  -5.393  1.00  0.00           C  
HETATM   59  C59 UNK     1      -9.493  -3.138  -3.732  1.00  0.00           C  
HETATM   60  C60 UNK     1      -9.620  -4.477  -3.389  1.00  0.00           C  
HETATM   61  C61 UNK     1      -8.902  -7.532  -4.479  1.00  0.00           C  
HETATM   62  C62 UNK     1      -8.852  -8.565  -5.434  1.00  0.00           C  
HETATM   63  C63 UNK     1      -7.631  -9.015  -5.940  1.00  0.00           C  
HETATM   64  C64 UNK     1      -6.425  -8.455  -5.502  1.00  0.00           C  
HETATM   65  C65 UNK     1      -5.112  -8.859  -6.021  1.00  0.00           C  
HETATM   66  C66 UNK     1      -6.468  -7.452  -4.533  1.00  0.00           C  
HETATM   67  C67 UNK     1      -7.681  -7.003  -4.032  1.00  0.00           C  
HETATM   68  H68 UNK     1      -8.921  -8.850  -2.279  1.00  0.00           H  
HETATM   69  H69 UNK     1      -8.786  -8.970   0.124  1.00  0.00           H  
HETATM   70  H70 UNK     1      -9.219  -8.084   2.287  1.00  0.00           H  
HETATM   71  H71 UNK     1     -11.578  -5.713   0.461  1.00  0.00           H  
HETATM   72  H72 UNK     1     -11.739  -5.601  -1.960  1.00  0.00           H  
HETATM   73  H73 UNK     1     -11.130  -5.566  -6.233  1.00  0.00           H  
HETATM   74  H74 UNK     1     -10.911  -3.256  -6.808  1.00  0.00           H  
HETATM   75  H75 UNK     1     -10.049  -1.024  -6.392  1.00  0.00           H  
HETATM   76  H76 UNK     1      -9.009  -2.469  -3.034  1.00  0.00           H  
HETATM   77  H77 UNK     1      -9.213  -4.778  -2.434  1.00  0.00           H  
HETATM   78  H78 UNK     1      -9.741  -9.044  -5.812  1.00  0.00           H  
HETATM   79  H79 UNK     1      -7.623  -9.800  -6.684  1.00  0.00           H  
HETATM   80  H80 UNK     1      -4.285  -8.314  -5.566  1.00  0.00           H  
HETATM   81  H81 UNK     1      -5.560  -6.997  -4.160  1.00  0.00           H  
HETATM   82  H82 UNK     1      -7.656  -6.227  -3.282  1.00  0.00           H  
HETATM   83  F83 UNK     1      11.849  -7.302  -6.533  1.00  0.00           F  
HETATM   84  C84 UNK     1      11.763  -7.128  -5.210  1.00  0.00           C  
HETATM   85  F85 UNK     1      12.844  -6.425  -4.861  1.00  0.00           F  
HETATM   86  F86 UNK     1      11.936  -8.339  -4.673  1.00  0.00           F  
HETATM   87  C87 UNK     1      10.399  -6.447  -4.771  1.00  0.00           C  
HETATM   88  C88 UNK     1      10.269  -6.540  -3.204  1.00  0.00           C  
HETATM   89  C89 UNK     1       9.133  -7.084  -2.578  1.00  0.00           C  
HETATM   90  C90 UNK     1       8.964  -7.009  -1.202  1.00  0.00           C  
HETATM   91  C91 UNK     1       9.909  -6.368  -0.393  1.00  0.00           C  
HETATM   92  C92 UNK     1       9.654  -6.134   1.039  1.00  0.00           C  
HETATM   93  C93 UNK     1      11.070  -5.873  -0.997  1.00  0.00           C  
HETATM   94  C94 UNK     1      11.248  -5.961  -2.377  1.00  0.00           C  
HETATM   95  C95 UNK     1       9.225  -7.204  -5.499  1.00  0.00           C  
HETATM   96  C96 UNK     1       9.039  -8.586  -5.310  1.00  0.00           C  
HETATM   97  C97 UNK     1       7.921  -9.242  -5.820  1.00  0.00           C  
HETATM   98  C98 UNK     1       6.960  -8.543  -6.558  1.00  0.00           C  
HETATM   99  C99 UNK     1       5.701  -9.204  -6.939  1.00  0.00           C  
HETATM  100 C100 UNK     1       7.194  -7.193  -6.844  1.00  0.00           C  
HETATM  101 C101 UNK     1       8.304  -6.536  -6.325  1.00  0.00           C  
HETATM  102 C102 UNK     1      10.367  -4.919  -5.149  1.00  0.00           C  
HETATM  103 C103 UNK     1       9.540  -4.046  -4.422  1.00  0.00           C  
HETATM  104 C104 UNK     1       9.484  -2.692  -4.714  1.00  0.00           C  
HETATM  105 C105 UNK     1      10.238  -2.148  -5.761  1.00  0.00           C  
HETATM  106 C106 UNK     1      10.154  -0.712  -6.086  1.00  0.00           C  
HETATM  107 C107 UNK     1      11.059  -3.006  -6.500  1.00  0.00           C  
HETATM  108 C108 UNK     1      11.131  -4.368  -6.194  1.00  0.00           C  
HETATM  109 H109 UNK     1       8.316  -7.513  -3.136  1.00  0.00           H  
HETATM  110 H110 UNK     1       8.051  -7.401  -0.773  1.00  0.00           H  
HETATM  111 H111 UNK     1      10.392  -5.516   1.545  1.00  0.00           H  
HETATM  112 H112 UNK     1      11.824  -5.369  -0.409  1.00  0.00           H  
HETATM  113 H113 UNK     1      12.128  -5.501  -2.801  1.00  0.00           H  
HETATM  114 H114 UNK     1       9.718  -9.157  -4.693  1.00  0.00           H  
HETATM  115 H115 UNK     1       7.785 -10.289  -5.589  1.00  0.00           H  
HETATM  116 H116 UNK     1       5.583 -10.218  -6.562  1.00  0.00           H  
HETATM  117 H117 UNK     1       6.481  -6.626  -7.425  1.00  0.00           H  
HETATM  118 H118 UNK     1       8.391  -5.482  -6.546  1.00  0.00           H  
HETATM  119 H119 UNK     1       8.915  -4.409  -3.618  1.00  0.00           H  
HETATM  120 H120 UNK     1       8.831  -2.064  -4.123  1.00  0.00           H  
HETATM  121 H121 UNK     1      10.641  -0.405  -7.009  1.00  0.00           H  
HETATM  122 H122 UNK     1      11.656  -2.626  -7.317  1.00  0.00           H  
HETATM  123 H123 UNK     1      11.782  -4.975  -6.804  1.00  0.00           H  
HETATM  124 F124 UNK     1       0.226  13.982  -5.814  1.00  0.00           F  
HETATM  125 C125 UNK     1       0.252  13.973  -4.478  1.00  0.00           C  
HETATM  126 F126 UNK     1      -0.831  14.651  -4.089  1.00  0.00           F  
HETATM  127 F127 UNK     1       1.291  14.734  -4.120  1.00  0.00           F  
HETATM  128 C128 UNK     1       0.364  12.503  -3.900  1.00  0.00           C  
HETATM  129 C129 UNK     1       0.257  12.441  -2.334  1.00  0.00           C  
HETATM  130 C130 UNK     1       0.318  11.185  -1.709  1.00  0.00           C  
HETATM  131 C131 UNK     1       0.260  11.057  -0.329  1.00  0.00           C  
HETATM  132 C132 UNK     1       0.142  12.184   0.487  1.00  0.00           C  
HETATM  133 C133 UNK     1       0.112  11.979   1.940  1.00  0.00           C  
HETATM  134 C134 UNK     1       0.074  13.445  -0.118  1.00  0.00           C  
HETATM  135 C135 UNK     1       0.132  13.574  -1.508  1.00  0.00           C  
HETATM  136 C136 UNK     1       1.782  11.992  -4.356  1.00  0.00           C  
HETATM  137 C137 UNK     1       1.990  11.491  -5.653  1.00  0.00           C  
HETATM  138 C138 UNK     1       3.168  10.825  -5.982  1.00  0.00           C  
HETATM  139 C139 UNK     1       4.193  10.685  -5.038  1.00  0.00           C  
HETATM  140 C140 UNK     1       5.340   9.791  -5.244  1.00  0.00           C  
HETATM  141 C141 UNK     1       4.059  11.330  -3.806  1.00  0.00           C  
HETATM  142 C142 UNK     1       2.872  11.972  -3.469  1.00  0.00           C  
HETATM  143 C143 UNK     1      -0.803  11.579  -4.427  1.00  0.00           C  
HETATM  144 C144 UNK     1      -2.122  12.048  -4.574  1.00  0.00           C  
HETATM  145 C145 UNK     1      -3.157  11.194  -4.961  1.00  0.00           C  
HETATM  146 C146 UNK     1      -2.912   9.842  -5.221  1.00  0.00           C  
HETATM  147 C147 UNK     1      -4.021   8.925  -5.540  1.00  0.00           C  
HETATM  148 C148 UNK     1      -1.598   9.376  -5.112  1.00  0.00           C  
HETATM  149 C149 UNK     1      -0.572  10.222  -4.715  1.00  0.00           C  
HETATM  150 H150 UNK     1       0.431  10.283  -2.291  1.00  0.00           H  
HETATM  151 H151 UNK     1       0.317  10.064   0.094  1.00  0.00           H  
HETATM  152 H152 UNK     1       0.189  10.930   2.224  1.00  0.00           H  
HETATM  153 H153 UNK     1      -0.015  14.333   0.493  1.00  0.00           H  
HETATM  154 H154 UNK     1       0.093  14.575  -1.909  1.00  0.00           H  
HETATM  155 H155 UNK     1       1.199  11.530  -6.390  1.00  0.00           H  
HETATM  156 H156 UNK     1       3.256  10.360  -6.954  1.00  0.00           H  
HETATM  157 H157 UNK     1       6.076   9.818  -4.442  1.00  0.00           H  
HETATM  158 H158 UNK     1       4.839  11.273  -3.060  1.00  0.00           H  
HETATM  159 H159 UNK     1       2.796  12.398  -2.478  1.00  0.00           H  
HETATM  160 H160 UNK     1      -2.396  13.065  -4.348  1.00  0.00           H  
HETATM  161 H161 UNK     1      -4.159  11.594  -5.029  1.00  0.00           H  
HETATM  162 H162 UNK     1      -5.016   9.360  -5.498  1.00  0.00           H  
HETATM  163 H163 UNK     1      -1.367   8.336  -5.296  1.00  0.00           H  
HETATM  164 H164 UNK     1       0.405   9.778  -4.595  1.00  0.00           H  
HETATM  165 N165 UNK     1      -5.645  -3.082  10.646  1.00  0.00           N  
HETATM  166 C166 UNK     1      -6.523  -3.764   9.796  1.00  0.00           C  
HETATM  167 C167 UNK     1      -6.199  -5.029   9.296  1.00  0.00           C  
HETATM  168 C168 UNK     1      -6.947  -5.606   8.274  1.00  0.00           C  
HETATM  169 C169 UNK     1      -8.043  -4.930   7.717  1.00  0.00           C  
HETATM  170 C170 UNK     1      -8.414  -3.699   8.275  1.00  0.00           C  
HETATM  171 C171 UNK     1      -7.658  -3.122   9.293  1.00  0.00           C  
HETATM  172 C172 UNK     1      -8.735  -5.453   6.497  1.00  0.00           C  
HETATM  173 N173 UNK     1      -7.939  -6.073   5.595  1.00  0.00           N  
HETATM  174 C174 UNK     1      -8.463  -6.415   4.398  1.00  0.00           C  
HETATM  175 C175 UNK     1      -9.806  -6.221   4.026  1.00  0.00           C  
HETATM  176 N176 UNK     1     -10.304  -6.377   2.714  1.00  0.00           N  
HETATM  177 C177 UNK     1     -10.609  -5.619   5.000  1.00  0.00           C  
HETATM  178 C178 UNK     1     -10.087  -5.242   6.237  1.00  0.00           C  
HETATM  179 H179 UNK     1      -5.320  -5.537   9.665  1.00  0.00           H  
HETATM  180 H180 UNK     1      -6.635  -6.558   7.868  1.00  0.00           H  
HETATM  181 H181 UNK     1      -9.248  -3.141   7.872  1.00  0.00           H  
HETATM  182 H182 UNK     1      -7.916  -2.140   9.662  1.00  0.00           H  
HETATM  183 H183 UNK     1      -7.750  -6.825   3.696  1.00  0.00           H  
HETATM  184 H184 UNK     1     -11.643  -5.400   4.775  1.00  0.00           H  
HETATM  185 H185 UNK     1     -10.715  -4.750   6.963  1.00  0.00           H  
HETATM  186 N186 UNK     1       4.509  -3.240   9.960  1.00  0.00           N  
HETATM  187 C187 UNK     1       5.257  -3.860   8.955  1.00  0.00           C  
HETATM  188 C188 UNK     1       6.568  -3.480   8.641  1.00  0.00           C  
HETATM  189 C189 UNK     1       7.219  -4.012   7.526  1.00  0.00           C  
HETATM  190 C190 UNK     1       6.571  -4.932   6.689  1.00  0.00           C  
HETATM  191 C191 UNK     1       5.279  -5.348   7.043  1.00  0.00           C  
HETATM  192 C192 UNK     1       4.635  -4.817   8.155  1.00  0.00           C  
HETATM  193 C193 UNK     1       7.206  -5.411   5.418  1.00  0.00           C  
HETATM  194 N194 UNK     1       6.354  -5.669   4.399  1.00  0.00           N  
HETATM  195 C195 UNK     1       6.860  -6.039   3.203  1.00  0.00           C  
HETATM  196 C196 UNK     1       8.225  -6.159   2.923  1.00  0.00           C  
HETATM  197 N197 UNK     1       8.608  -6.566   1.631  1.00  0.00           N  
HETATM  198 C198 UNK     1       9.084  -5.959   4.016  1.00  0.00           C  
HETATM  199 C199 UNK     1       8.582  -5.569   5.259  1.00  0.00           C  
HETATM  200 H200 UNK     1       7.064  -2.738   9.248  1.00  0.00           H  
HETATM  201 H201 UNK     1       8.213  -3.661   7.291  1.00  0.00           H  
HETATM  202 H202 UNK     1       4.748  -6.059   6.424  1.00  0.00           H  
HETATM  203 H203 UNK     1       3.622  -5.120   8.378  1.00  0.00           H  
HETATM  204 H204 UNK     1       6.127  -6.223   2.430  1.00  0.00           H  
HETATM  205 H205 UNK     1      10.150  -6.089   3.897  1.00  0.00           H  
HETATM  206 H206 UNK     1       9.252  -5.394   6.085  1.00  0.00           H  
HETATM  207 N207 UNK     1       0.281   6.993  10.588  1.00  0.00           N  
HETATM  208 C208 UNK     1       0.235   8.094   9.722  1.00  0.00           C  
HETATM  209 C209 UNK     1       1.374   8.367   8.966  1.00  0.00           C  
HETATM  210 C210 UNK     1       1.374   9.368   7.999  1.00  0.00           C  
HETATM  211 C211 UNK     1       0.229  10.143   7.769  1.00  0.00           C  
HETATM  212 C212 UNK     1      -0.881   9.943   8.603  1.00  0.00           C  
HETATM  213 C213 UNK     1      -0.872   8.943   9.575  1.00  0.00           C  
HETATM  214 C214 UNK     1       0.180  11.086   6.606  1.00  0.00           C  
HETATM  215 N215 UNK     1      -1.015  11.198   5.978  1.00  0.00           N  
HETATM  216 C216 UNK     1      -1.069  11.860   4.798  1.00  0.00           C  
HETATM  217 C217 UNK     1       0.044  12.442   4.170  1.00  0.00           C  
HETATM  218 N218 UNK     1       0.019  12.887   2.835  1.00  0.00           N  
HETATM  219 C219 UNK     1       1.242  12.394   4.891  1.00  0.00           C  
HETATM  220 C220 UNK     1       1.317  11.723   6.109  1.00  0.00           C  
HETATM  221 H221 UNK     1       2.252   7.750   9.091  1.00  0.00           H  
HETATM  222 H222 UNK     1       2.256   9.488   7.389  1.00  0.00           H  
HETATM  223 H223 UNK     1      -1.775  10.535   8.464  1.00  0.00           H  
HETATM  224 H224 UNK     1      -1.752   8.790  10.182  1.00  0.00           H  
HETATM  225 H225 UNK     1      -2.028  11.847   4.301  1.00  0.00           H  
HETATM  226 H226 UNK     1       2.138  12.823   4.466  1.00  0.00           H  
HETATM  227 H227 UNK     1       2.260  11.648   6.625  1.00  0.00           H  
HETATM  228 N228 UNK     1      -4.893  -9.737  -6.923  1.00  0.00           N  
HETATM  229 C229 UNK     1      -3.554  -9.909  -7.292  1.00  0.00           C  
HETATM  230 C230 UNK     1      -2.719 -10.773  -6.579  1.00  0.00           C  
HETATM  231 C231 UNK     1      -1.341 -10.768  -6.787  1.00  0.00           C  
HETATM  232 C232 UNK     1      -0.753  -9.886  -7.707  1.00  0.00           C  
HETATM  233 C233 UNK     1      -1.603  -9.073  -8.471  1.00  0.00           C  
HETATM  234 C234 UNK     1      -2.980  -9.084  -8.262  1.00  0.00           C  
HETATM  235 C235 UNK     1       0.737  -9.732  -7.800  1.00  0.00           C  
HETATM  236 N236 UNK     1       1.434 -10.000  -6.670  1.00  0.00           N  
HETATM  237 C237 UNK     1       2.753  -9.700  -6.632  1.00  0.00           C  
HETATM  238 C238 UNK     1       3.476  -9.155  -7.707  1.00  0.00           C  
HETATM  239 N239 UNK     1       4.776  -8.621  -7.600  1.00  0.00           N  
HETATM  240 C240 UNK     1       2.740  -8.943  -8.876  1.00  0.00           C  
HETATM  241 C241 UNK     1       1.380  -9.244  -8.937  1.00  0.00           C  
HETATM  242 H242 UNK     1      -3.141 -11.411  -5.817  1.00  0.00           H  
HETATM  243 H243 UNK     1      -0.720 -11.411  -6.179  1.00  0.00           H  
HETATM  244 H244 UNK     1      -1.204  -8.369  -9.186  1.00  0.00           H  
HETATM  245 H245 UNK     1      -3.609  -8.400  -8.813  1.00  0.00           H  
HETATM  246 H246 UNK     1       3.227  -9.855  -5.674  1.00  0.00           H  
HETATM  247 H247 UNK     1       3.220  -8.496  -9.734  1.00  0.00           H  
HETATM  248 H248 UNK     1       0.829  -9.041  -9.840  1.00  0.00           H  
HETATM  249 N249 UNK     1      -9.093  -0.433  -4.653  1.00  0.00           N  
HETATM  250 C250 UNK     1      -8.701   0.840  -5.083  1.00  0.00           C  
HETATM  251 C251 UNK     1      -8.162   1.106  -6.351  1.00  0.00           C  
HETATM  252 C252 UNK     1      -7.555   2.329  -6.634  1.00  0.00           C  
HETATM  253 C253 UNK     1      -7.430   3.317  -5.645  1.00  0.00           C  
HETATM  254 C254 UNK     1      -8.019   3.068  -4.397  1.00  0.00           C  
HETATM  255 C255 UNK     1      -8.629   1.848  -4.122  1.00  0.00           C  
HETATM  256 C256 UNK     1      -6.606   4.552  -5.874  1.00  0.00           C  
HETATM  257 N257 UNK     1      -6.852   5.618  -5.073  1.00  0.00           N  
HETATM  258 C258 UNK     1      -5.995   6.667  -5.101  1.00  0.00           C  
HETATM  259 C259 UNK     1      -4.865   6.746  -5.934  1.00  0.00           C  
HETATM  260 N260 UNK     1      -3.829   7.691  -5.807  1.00  0.00           N  
HETATM  261 C261 UNK     1      -4.667   5.652  -6.778  1.00  0.00           C  
HETATM  262 C262 UNK     1      -5.533   4.563  -6.764  1.00  0.00           C  
HETATM  263 H263 UNK     1      -8.161   0.337  -7.108  1.00  0.00           H  
HETATM  264 H264 UNK     1      -7.130   2.474  -7.616  1.00  0.00           H  
HETATM  265 H265 UNK     1      -7.947   3.799  -3.603  1.00  0.00           H  
HETATM  266 H266 UNK     1      -9.006   1.658  -3.128  1.00  0.00           H  
HETATM  267 H267 UNK     1      -6.199   7.443  -4.378  1.00  0.00           H  
HETATM  268 H268 UNK     1      -3.794   5.621  -7.414  1.00  0.00           H  
HETATM  269 H269 UNK     1      -5.309   3.707  -7.378  1.00  0.00           H  
HETATM  270 N270 UNK     1       9.538   0.112  -5.333  1.00  0.00           N  
HETATM  271 C271 UNK     1       9.331   1.457  -5.649  1.00  0.00           C  
HETATM  272 C272 UNK     1       8.837   1.901  -6.884  1.00  0.00           C  
HETATM  273 C273 UNK     1       8.410   3.219  -7.054  1.00  0.00           C  
HETATM  274 C274 UNK     1       8.448   4.130  -5.987  1.00  0.00           C  
HETATM  275 C275 UNK     1       9.004   3.695  -4.775  1.00  0.00           C  
HETATM  276 C276 UNK     1       9.420   2.379  -4.609  1.00  0.00           C  
HETATM  277 C277 UNK     1       7.813   5.486  -6.097  1.00  0.00           C  
HETATM  278 N278 UNK     1       7.320   5.991  -4.942  1.00  0.00           N  
HETATM  279 C279 UNK     1       6.602   7.132  -4.983  1.00  0.00           C  
HETATM  280 C280 UNK     1       6.360   7.886  -6.146  1.00  0.00           C  
HETATM  281 N281 UNK     1       5.443   8.959  -6.209  1.00  0.00           N  
HETATM  282 C282 UNK     1       6.912   7.357  -7.317  1.00  0.00           C  
HETATM  283 C283 UNK     1       7.649   6.170  -7.301  1.00  0.00           C  
HETATM  284 H284 UNK     1       8.714   1.199  -7.695  1.00  0.00           H  
HETATM  285 H285 UNK     1       7.974   3.498  -8.002  1.00  0.00           H  
HETATM  286 H286 UNK     1       9.048   4.361  -3.925  1.00  0.00           H  
HETATM  287 H287 UNK     1       9.769   2.053  -3.640  1.00  0.00           H  
HETATM  288 H288 UNK     1       6.173   7.425  -4.036  1.00  0.00           H  
HETATM  289 H289 UNK     1       6.735   7.856  -8.259  1.00  0.00           H  
HETATM  290 H290 UNK     1       8.045   5.771  -8.220  1.00  0.00           H  
CONECT    1    2
CONECT    2    1    3    4    5
CONECT    3    2
CONECT    4    2
CONECT    5    2    6   13   20
CONECT    6    5    7   12
CONECT    7    6    8   27
CONECT    8    7    9   28
CONECT    9    8   10   11
CONECT   10    9   29  165
CONECT   11    9   12   30
CONECT   12    6   11   31
CONECT   13    5   14   19
CONECT   14   13   15   32
CONECT   15   14   16   33
CONECT   16   15   17   18
CONECT   17   16   34  186
CONECT   18   16   19   35
CONECT   19   13   18   36
CONECT   20    5   21   26
CONECT   21   20   22   37
CONECT   22   21   23   38
CONECT   23   22   24   25
CONECT   24   23   39  207
CONECT   25   23   26   40
CONECT   26   20   25   41
CONECT   27    7
CONECT   28    8
CONECT   29   10
CONECT   30   11
CONECT   31   12
CONECT   32   14
CONECT   33   15
CONECT   34   17
CONECT   35   18
CONECT   36   19
CONECT   37   21
CONECT   38   22
CONECT   39   24
CONECT   40   25
CONECT   41   26
CONECT   42   43
CONECT   43   42   44   45   46
CONECT   44   43
CONECT   45   43
CONECT   46   43   47   54   61
CONECT   47   46   48   53
CONECT   48   47   49   68
CONECT   49   48   50   69
CONECT   50   49   51   52
CONECT   51   50   70  176
CONECT   52   50   53   71
CONECT   53   47   52   72
CONECT   54   46   55   60
CONECT   55   54   56   73
CONECT   56   55   57   74
CONECT   57   56   58   59
CONECT   58   57   75  249
CONECT   59   57   60   76
CONECT   60   54   59   77
CONECT   61   46   62   67
CONECT   62   61   63   78
CONECT   63   62   64   79
CONECT   64   63   65   66
CONECT   65   64   80  228
CONECT   66   64   67   81
CONECT   67   61   66   82
CONECT   68   48
CONECT   69   49
CONECT   70   51
CONECT   71   52
CONECT   72   53
CONECT   73   55
CONECT   74   56
CONECT   75   58
CONECT   76   59
CONECT   77   60
CONECT   78   62
CONECT   79   63
CONECT   80   65
CONECT   81   66
CONECT   82   67
CONECT   83   84
CONECT   84   83   85   86   87
CONECT   85   84
CONECT   86   84
CONECT   87   84   88   95  102
CONECT   88   87   89   94
CONECT   89   88   90  109
CONECT   90   89   91  110
CONECT   91   90   92   93
CONECT   92   91  111  197
CONECT   93   91   94  112
CONECT   94   88   93  113
CONECT   95   87   96  101
CONECT   96   95   97  114
CONECT   97   96   98  115
CONECT   98   97   99  100
CONECT   99   98  116  239
CONECT  100   98  101  117
CONECT  101   95  100  118
CONECT  102   87  103  108
CONECT  103  102  104  119
CONECT  104  103  105  120
CONECT  105  104  106  107
CONECT  106  105  121  270
CONECT  107  105  108  122
CONECT  108  102  107  123
CONECT  109   89
CONECT  110   90
CONECT  111   92
CONECT  112   93
CONECT  113   94
CONECT  114   96
CONECT  115   97
CONECT  116   99
CONECT  117  100
CONECT  118  101
CONECT  119  103
CONECT  120  104
CONECT  121  106
CONECT  122  107
CONECT  123  108
CONECT  124  125
CONECT  125  124  126  127  128
CONECT  126  125
CONECT  127  125
CONECT  128  125  129  136  143
CONECT  129  128  130  135
CONECT  130  129  131  150
CONECT  131  130  132  151
CONECT  132  131  133  134
CONECT  133  132  152  218
CONECT  134  132  135  153
CONECT  135  129  134  154
CONECT  136  128  137  142
CONECT  137  136  138  155
CONECT  138  137  139  156
CONECT  139  138  140  141
CONECT  140  139  157  281
CONECT  141  139  142  158
CONECT  142  136  141  159
CONECT  143  128  144  149
CONECT  144  143  145  160
CONECT  145  144  146  161
CONECT  146  145  147  148
CONECT  147  146  162  260
CONECT  148  146  149  163
CONECT  149  143  148  164
CONECT  150  130
CONECT  151  131
CONECT  152  133
CONECT  153  134
CONECT  154  135
CONECT  155  137
CONECT  156  138
CONECT  157  140
CONECT  158  141
CONECT  159  142
CONECT  160  144
CONECT  161  145
CONECT  162  147
CONECT  163  148
CONECT  164  149
CONECT  165   10  166
CONECT  166  165  167  171
CONECT  167  166  168  179
CONECT  168  167  169  180
CONECT  169  168  170  172
CONECT  170  169  171  181
CONECT  171  166  170  182
CONECT  172  169  173  178
CONECT  173  172  174
CONECT  174  173  175  183
CONECT  175  174  176  177
CONECT  176   51  175
CONECT  177  175  178  184
CONECT  178  172  177  185
CONECT  179  167
CONECT  180  168
CONECT  181  170
CONECT  182  171
CONECT  183  174
CONECT  184  177
CONECT  185  178
CONECT  186   17  187
CONECT  187  186  188  192
CONECT  188  187  189  200
CONECT  189  188  190  201
CONECT  190  189  191  193
CONECT  191  190  192  202
CONECT  192  187  191  203
CONECT  193  190  194  199
CONECT  194  193  195
CONECT  195  194  196  204
CONECT  196  195  197  198
CONECT  197   92  196
CONECT  198  196  199  205
CONECT  199  193  198  206
CONECT  200  188
CONECT  201  189
CONECT  202  191
CONECT  203  192
CONECT  204  195
CONECT  205  198
CONECT  206  199
CONECT  207   24  208
CONECT  208  207  209  213
CONECT  209  208  210  221
CONECT  210  209  211  222
CONECT  211  210  212  214
CONECT  212  211  213  223
CONECT  213  208  212  224
CONECT  214  211  215  220
CONECT  215  214  216
CONECT  216  215  217  225
CONECT  217  216  218  219
CONECT  218  133  217
CONECT  219  217  220  226
CONECT  220  214  219  227
CONECT  221  209
CONECT  222  210
CONECT  223  212
CONECT  224  213
CONECT  225  216
CONECT  226  219
CONECT  227  220
CONECT  228   65  229
CONECT  229  228  230  234
CONECT  230  229  231  242
CONECT  231  230  232  243
CONECT  232  231  233  235
CONECT  233  232  234  244
CONECT  234  229  233  245
CONECT  235  232  236  241
CONECT  236  235  237
CONECT  237  236  238  246
CONECT  238  237  239  240
CONECT  239   99  238
CONECT  240  238  241  247
CONECT  241  235  240  248
CONECT  242  230
CONECT  243  231
CONECT  244  233
CONECT  245  234
CONECT  246  237
CONECT  247  240
CONECT  248  241
CONECT  249   58  250
CONECT  250  249  251  255
CONECT  251  250  252  263
CONECT  252  251  253  264
CONECT  253  252  254  256
CONECT  254  253  255  265
CONECT  255  250  254  266
CONECT  256  253  257  262
CONECT  257  256  258
CONECT  258  257  259  267
CONECT  259  258  260  261
CONECT  260  147  259
CONECT  261  259  262  268
CONECT  262  256  261  269
CONECT  263  251
CONECT  264  252
CONECT  265  254
CONECT  266  255
CONECT  267  258
CONECT  268  261
CONECT  269  262
CONECT  270  106  271
CONECT  271  270  272  276
CONECT  272  271  273  284
CONECT  273  272  274  285
CONECT  274  273  275  277
CONECT  275  274  276  286
CONECT  276  271  275  287
CONECT  277  274  278  283
CONECT  278  277  279
CONECT  279  278  280  288
CONECT  280  279  281  282
CONECT  281  140  280
CONECT  282  280  283  289
CONECT  283  277  282  290
CONECT  284  272
CONECT  285  273
CONECT  286  275
CONECT  287  276
CONECT  288  279
CONECT  289  282
CONECT  290  283
MASTER        0    0    0    0    0    0    0    3  290    0  290    0
END
