# Supplementary material for: An evolutionary algorithm for the discovery of porous organic cages
Source: Chem Sci. 2018 Sep 11;9(45):8513–27. doi: 10.1039/c8sc03560a (PMC6251339; doi:10.1039/c8sc03560a)
Supplement: Supplementary file 1 [file SC-009-C8SC03560A-s001.zip › Best_five/Case_Study2/RunC_4.pdb]

HEADER    CSD ENTRY RDKit          3D
CRYST1   1.0000   1.0000   1.0000  90.00  90.00  90.00          
SCALE1      1.000000  0.000000  0.000000       0.000000
SCALE2      0.000000  1.000000  0.000000       0.000000
SCALE3      0.000000  0.000000  1.000000       0.000000
HETATM    1  C1  UNK     1      -6.252  -3.079   8.439  1.00  0.00           C  
HETATM    2  C2  UNK     1      -4.977  -2.499   8.885  1.00  0.00           C  
HETATM    3  C3  UNK     1      -4.932  -1.151   9.260  1.00  0.00           C  
HETATM    4  C4  UNK     1      -3.726  -0.553   9.613  1.00  0.00           C  
HETATM    5  C5  UNK     1      -3.790  -3.244   8.911  1.00  0.00           C  
HETATM    6  C6  UNK     1      -2.585  -2.647   9.271  1.00  0.00           C  
HETATM    7  C7  UNK     1      -2.536  -1.290   9.606  1.00  0.00           C  
HETATM    8  B8  UNK     1      -1.147  -0.584   9.938  1.00  0.00           B  
HETATM    9  O9  UNK     1      -1.100   0.772  10.022  1.00  0.00           O  
HETATM   10  B10 UNK     1       0.104   1.401   9.981  1.00  0.00           B  
HETATM   11  C11 UNK     1       0.160   2.960   9.663  1.00  0.00           C  
HETATM   12  C12 UNK     1       1.385   3.635   9.628  1.00  0.00           C  
HETATM   13  C13 UNK     1       1.442   4.984   9.286  1.00  0.00           C  
HETATM   14  C14 UNK     1       0.276   5.686   8.962  1.00  0.00           C  
HETATM   15  C15 UNK     1       0.376   7.087   8.526  1.00  0.00           C  
HETATM   16  C16 UNK     1      -0.954   5.017   9.028  1.00  0.00           C  
HETATM   17  C17 UNK     1      -1.011   3.671   9.380  1.00  0.00           C  
HETATM   18  O18 UNK     1       1.258   0.683   9.982  1.00  0.00           O  
HETATM   19  B19 UNK     1       1.199  -0.673   9.900  1.00  0.00           B  
HETATM   20  C20 UNK     1       2.521  -1.491   9.556  1.00  0.00           C  
HETATM   21  C21 UNK     1       3.732  -0.828   9.329  1.00  0.00           C  
HETATM   22  C22 UNK     1       4.875  -1.540   8.973  1.00  0.00           C  
HETATM   23  C23 UNK     1       4.835  -2.933   8.841  1.00  0.00           C  
HETATM   24  C24 UNK     1       6.044  -3.654   8.414  1.00  0.00           C  
HETATM   25  C25 UNK     1       3.628  -3.598   9.097  1.00  0.00           C  
HETATM   26  C26 UNK     1       2.485  -2.885   9.447  1.00  0.00           C  
HETATM   27  O27 UNK     1       0.000  -1.314   9.913  1.00  0.00           O  
HETATM   28  H28 UNK     1      -7.098  -2.395   8.483  1.00  0.00           H  
HETATM   29  H29 UNK     1      -5.827  -0.545   9.256  1.00  0.00           H  
HETATM   30  H30 UNK     1      -3.713   0.497   9.872  1.00  0.00           H  
HETATM   31  H31 UNK     1      -3.793  -4.288   8.629  1.00  0.00           H  
HETATM   32  H32 UNK     1      -1.681  -3.240   9.262  1.00  0.00           H  
HETATM   33  H33 UNK     1       2.303   3.107   9.848  1.00  0.00           H  
HETATM   34  H34 UNK     1       2.408   5.467   9.250  1.00  0.00           H  
HETATM   35  H35 UNK     1       1.386   7.494   8.545  1.00  0.00           H  
HETATM   36  H36 UNK     1      -1.873   5.534   8.787  1.00  0.00           H  
HETATM   37  H37 UNK     1      -1.971   3.174   9.402  1.00  0.00           H  
HETATM   38  H38 UNK     1       3.785   0.249   9.410  1.00  0.00           H  
HETATM   39  H39 UNK     1       5.788  -0.992   8.787  1.00  0.00           H  
HETATM   40  H40 UNK     1       6.896  -3.016   8.188  1.00  0.00           H  
HETATM   41  H41 UNK     1       3.565  -4.674   9.007  1.00  0.00           H  
HETATM   42  H42 UNK     1       1.562  -3.422   9.619  1.00  0.00           H  
HETATM   43  C43 UNK     1      -9.404  -5.051   3.458  1.00  0.00           C  
HETATM   44  C44 UNK     1      -9.302  -5.211   2.000  1.00  0.00           C  
HETATM   45  C45 UNK     1     -10.079  -4.400   1.165  1.00  0.00           C  
HETATM   46  C46 UNK     1      -9.940  -4.466  -0.218  1.00  0.00           C  
HETATM   47  C47 UNK     1      -8.416  -6.125   1.413  1.00  0.00           C  
HETATM   48  C48 UNK     1      -8.283  -6.197   0.029  1.00  0.00           C  
HETATM   49  C49 UNK     1      -9.026  -5.351  -0.801  1.00  0.00           C  
HETATM   50  B50 UNK     1      -8.799  -5.356  -2.378  1.00  0.00           B  
HETATM   51  O51 UNK     1      -7.883  -6.200  -2.920  1.00  0.00           O  
HETATM   52  B52 UNK     1      -7.321  -5.888  -4.120  1.00  0.00           B  
HETATM   53  C53 UNK     1      -6.069  -6.732  -4.627  1.00  0.00           C  
HETATM   54  C54 UNK     1      -5.315  -6.304  -5.725  1.00  0.00           C  
HETATM   55  C55 UNK     1      -4.189  -7.015  -6.129  1.00  0.00           C  
HETATM   56  C56 UNK     1      -3.794  -8.176  -5.449  1.00  0.00           C  
HETATM   57  C57 UNK     1      -2.579  -8.919  -5.811  1.00  0.00           C  
HETATM   58  C58 UNK     1      -4.569  -8.619  -4.372  1.00  0.00           C  
HETATM   59  C59 UNK     1      -5.691  -7.904  -3.963  1.00  0.00           C  
HETATM   60  O60 UNK     1      -7.680  -4.749  -4.774  1.00  0.00           O  
HETATM   61  B61 UNK     1      -8.676  -3.974  -4.263  1.00  0.00           B  
HETATM   62  C62 UNK     1      -8.898  -2.500  -4.821  1.00  0.00           C  
HETATM   63  C63 UNK     1      -9.900  -1.683  -4.285  1.00  0.00           C  
HETATM   64  C64 UNK     1     -10.053  -0.370  -4.719  1.00  0.00           C  
HETATM   65  C65 UNK     1      -9.203   0.162  -5.695  1.00  0.00           C  
HETATM   66  C66 UNK     1      -9.339   1.577  -6.070  1.00  0.00           C  
HETATM   67  C67 UNK     1      -8.222  -0.667  -6.257  1.00  0.00           C  
HETATM   68  C68 UNK     1      -8.074  -1.984  -5.827  1.00  0.00           C  
HETATM   69  O69 UNK     1      -9.316  -4.344  -3.121  1.00  0.00           O  
HETATM   70  H70 UNK     1     -10.135  -4.311   3.779  1.00  0.00           H  
HETATM   71  H71 UNK     1     -10.777  -3.686   1.580  1.00  0.00           H  
HETATM   72  H72 UNK     1     -10.529  -3.805  -0.840  1.00  0.00           H  
HETATM   73  H73 UNK     1      -7.803  -6.767   2.031  1.00  0.00           H  
HETATM   74  H74 UNK     1      -7.571  -6.891  -0.396  1.00  0.00           H  
HETATM   75  H75 UNK     1      -5.588  -5.402  -6.256  1.00  0.00           H  
HETATM   76  H76 UNK     1      -3.610  -6.649  -6.966  1.00  0.00           H  
HETATM   77  H77 UNK     1      -2.399  -9.808  -5.209  1.00  0.00           H  
HETATM   78  H78 UNK     1      -4.298  -9.511  -3.824  1.00  0.00           H  
HETATM   79  H79 UNK     1      -6.261  -8.256  -3.115  1.00  0.00           H  
HETATM   80  H80 UNK     1     -10.553  -2.062  -3.510  1.00  0.00           H  
HETATM   81  H81 UNK     1     -10.824   0.237  -4.265  1.00  0.00           H  
HETATM   82  H82 UNK     1     -10.145   2.102  -5.560  1.00  0.00           H  
HETATM   83  H83 UNK     1      -7.552  -0.286  -7.016  1.00  0.00           H  
HETATM   84  H84 UNK     1      -7.294  -2.595  -6.260  1.00  0.00           H  
HETATM   85  C85 UNK     1       8.817  -4.963   3.945  1.00  0.00           C  
HETATM   86  C86 UNK     1       8.918  -4.891   2.479  1.00  0.00           C  
HETATM   87  C87 UNK     1       9.047  -3.643   1.859  1.00  0.00           C  
HETATM   88  C88 UNK     1       9.093  -3.542   0.470  1.00  0.00           C  
HETATM   89  C89 UNK     1       8.861  -6.038   1.676  1.00  0.00           C  
HETATM   90  C90 UNK     1       8.894  -5.935   0.288  1.00  0.00           C  
HETATM   91  C91 UNK     1       8.998  -4.685  -0.331  1.00  0.00           C  
HETATM   92  B92 UNK     1       8.971  -4.565  -1.919  1.00  0.00           B  
HETATM   93  O93 UNK     1       9.127  -3.347  -2.505  1.00  0.00           O  
HETATM   94  B94 UNK     1       8.879  -3.215  -3.838  1.00  0.00           B  
HETATM   95  C95 UNK     1       8.957  -1.777  -4.519  1.00  0.00           C  
HETATM   96  C96 UNK     1       9.274  -0.645  -3.761  1.00  0.00           C  
HETATM   97  C97 UNK     1       9.284   0.618  -4.349  1.00  0.00           C  
HETATM   98  C98 UNK     1       8.985   0.776  -5.709  1.00  0.00           C  
HETATM   99  C99 UNK     1       8.925   2.098  -6.346  1.00  0.00           C  
HETATM  100 C100 UNK     1       8.702  -0.363  -6.471  1.00  0.00           C  
HETATM  101 C101 UNK     1       8.685  -1.624  -5.882  1.00  0.00           C  
HETATM  102 O102 UNK     1       8.351  -4.250  -4.545  1.00  0.00           O  
HETATM  103 B103 UNK     1       8.084  -5.419  -3.908  1.00  0.00           B  
HETATM  104 C104 UNK     1       6.943  -6.375  -4.473  1.00  0.00           C  
HETATM  105 C105 UNK     1       6.198  -6.006  -5.598  1.00  0.00           C  
HETATM  106 C106 UNK     1       5.137  -6.795  -6.034  1.00  0.00           C  
HETATM  107 C107 UNK     1       4.803  -7.979  -5.362  1.00  0.00           C  
HETATM  108 C108 UNK     1       3.641  -8.792  -5.746  1.00  0.00           C  
HETATM  109 C109 UNK     1       5.581  -8.371  -4.266  1.00  0.00           C  
HETATM  110 C110 UNK     1       6.636  -7.576  -3.824  1.00  0.00           C  
HETATM  111 O111 UNK     1       8.561  -5.634  -2.654  1.00  0.00           O  
HETATM  112 H112 UNK     1       8.767  -3.997   4.443  1.00  0.00           H  
HETATM  113 H113 UNK     1       9.099  -2.736   2.445  1.00  0.00           H  
HETATM  114 H114 UNK     1       9.176  -2.564   0.015  1.00  0.00           H  
HETATM  115 H115 UNK     1       8.763  -7.017   2.125  1.00  0.00           H  
HETATM  116 H116 UNK     1       8.822  -6.834  -0.309  1.00  0.00           H  
HETATM  117 H117 UNK     1       9.491  -0.737  -2.706  1.00  0.00           H  
HETATM  118 H118 UNK     1       9.509   1.479  -3.734  1.00  0.00           H  
HETATM  119 H119 UNK     1       8.694   2.077  -7.410  1.00  0.00           H  
HETATM  120 H120 UNK     1       8.469  -0.282  -7.524  1.00  0.00           H  
HETATM  121 H121 UNK     1       8.441  -2.486  -6.489  1.00  0.00           H  
HETATM  122 H122 UNK     1       6.416  -5.084  -6.119  1.00  0.00           H  
HETATM  123 H123 UNK     1       4.556  -6.467  -6.886  1.00  0.00           H  
HETATM  124 H124 UNK     1       3.508  -9.696  -5.154  1.00  0.00           H  
HETATM  125 H125 UNK     1       5.358  -9.280  -3.725  1.00  0.00           H  
HETATM  126 H126 UNK     1       7.201  -7.884  -2.955  1.00  0.00           H  
HETATM  127 C127 UNK     1       0.242  10.773   3.624  1.00  0.00           C  
HETATM  128 C128 UNK     1       0.086  10.782   2.163  1.00  0.00           C  
HETATM  129 C129 UNK     1       1.214  10.966   1.356  1.00  0.00           C  
HETATM  130 C130 UNK     1       1.113  10.899  -0.031  1.00  0.00           C  
HETATM  131 C131 UNK     1      -1.155  10.574   1.545  1.00  0.00           C  
HETATM  132 C132 UNK     1      -1.258  10.516   0.158  1.00  0.00           C  
HETATM  133 C133 UNK     1      -0.120  10.656  -0.645  1.00  0.00           C  
HETATM  134 B134 UNK     1      -0.217  10.496  -2.228  1.00  0.00           B  
HETATM  135 O135 UNK     1      -1.422  10.247  -2.806  1.00  0.00           O  
HETATM  136 B136 UNK     1      -1.464   9.742  -4.069  1.00  0.00           B  
HETATM  137 C137 UNK     1      -2.813   9.081  -4.596  1.00  0.00           C  
HETATM  138 C138 UNK     1      -2.813   8.291  -5.752  1.00  0.00           C  
HETATM  139 C139 UNK     1      -3.977   7.655  -6.174  1.00  0.00           C  
HETATM  140 C140 UNK     1      -5.172   7.801  -5.457  1.00  0.00           C  
HETATM  141 C141 UNK     1      -6.402   7.094  -5.843  1.00  0.00           C  
HETATM  142 C142 UNK     1      -5.178   8.621  -4.323  1.00  0.00           C  
HETATM  143 C143 UNK     1      -4.012   9.249  -3.895  1.00  0.00           C  
HETATM  144 O144 UNK     1      -0.320   9.588  -4.788  1.00  0.00           O  
HETATM  145 B145 UNK     1       0.878   9.835  -4.196  1.00  0.00           B  
HETATM  146 C146 UNK     1       2.201   9.237  -4.852  1.00  0.00           C  
HETATM  147 C147 UNK     1       2.169   8.678  -6.134  1.00  0.00           C  
HETATM  148 C148 UNK     1       3.307   8.088  -6.679  1.00  0.00           C  
HETATM  149 C149 UNK     1       4.501   8.036  -5.951  1.00  0.00           C  
HETATM  150 C150 UNK     1       5.659   7.330  -6.518  1.00  0.00           C  
HETATM  151 C151 UNK     1       4.541   8.628  -4.681  1.00  0.00           C  
HETATM  152 C152 UNK     1       3.406   9.226  -4.140  1.00  0.00           C  
HETATM  153 O153 UNK     1       0.932  10.360  -2.943  1.00  0.00           O  
HETATM  154 H154 UNK     1       1.256  10.967   3.969  1.00  0.00           H  
HETATM  155 H155 UNK     1       2.189  11.131   1.794  1.00  0.00           H  
HETATM  156 H156 UNK     1       2.005  11.014  -0.631  1.00  0.00           H  
HETATM  157 H157 UNK     1      -2.046  10.432   2.142  1.00  0.00           H  
HETATM  158 H158 UNK     1      -2.223  10.330  -0.292  1.00  0.00           H  
HETATM  159 H159 UNK     1      -1.900   8.145  -6.313  1.00  0.00           H  
HETATM  160 H160 UNK     1      -3.939   7.028  -7.055  1.00  0.00           H  
HETATM  161 H161 UNK     1      -7.267   7.325  -5.224  1.00  0.00           H  
HETATM  162 H162 UNK     1      -6.082   8.761  -3.745  1.00  0.00           H  
HETATM  163 H163 UNK     1      -4.036   9.857  -3.001  1.00  0.00           H  
HETATM  164 H164 UNK     1       1.250   8.678  -6.703  1.00  0.00           H  
HETATM  165 H165 UNK     1       3.236   7.644  -7.662  1.00  0.00           H  
HETATM  166 H166 UNK     1       5.502   6.941  -7.522  1.00  0.00           H  
HETATM  167 H167 UNK     1       5.450   8.606  -4.095  1.00  0.00           H  
HETATM  168 H168 UNK     1       3.458   9.653  -3.149  1.00  0.00           H  
HETATM  169 N169 UNK     1      -6.380  -4.270   7.999  1.00  0.00           N  
HETATM  170 C170 UNK     1      -7.606  -4.684   7.502  1.00  0.00           C  
HETATM  171 N171 UNK     1      -8.668  -4.727   8.334  1.00  0.00           N  
HETATM  172 C172 UNK     1      -9.830  -5.146   7.785  1.00  0.00           C  
HETATM  173 C173 UNK     1      -9.984  -5.512   6.411  1.00  0.00           C  
HETATM  174 N174 UNK     1     -11.201  -5.922   5.908  1.00  0.00           N  
HETATM  175 C175 UNK     1     -12.238  -5.950   6.788  1.00  0.00           C  
HETATM  176 C176 UNK     1     -13.573  -6.385   6.222  1.00  0.00           C  
HETATM  177 Br17 UNK     1     -14.604  -4.837   5.508  1.00  0.00          Br  
HETATM  178 C178 UNK     1     -12.083  -5.587   8.132  1.00  0.00           C  
HETATM  179 N179 UNK     1     -10.887  -5.185   8.644  1.00  0.00           N  
HETATM  180 C180 UNK     1      -8.769  -5.396   5.667  1.00  0.00           C  
HETATM  181 N181 UNK     1      -8.684  -5.685   4.298  1.00  0.00           N  
HETATM  182 N182 UNK     1      -7.596  -5.013   6.201  1.00  0.00           N  
HETATM  183 H183 UNK     1     -14.182  -6.880   6.977  1.00  0.00           H  
HETATM  184 H184 UNK     1     -13.426  -7.091   5.403  1.00  0.00           H  
HETATM  185 H185 UNK     1     -12.921  -5.606   8.814  1.00  0.00           H  
HETATM  186 N186 UNK     1       6.107  -4.921   8.292  1.00  0.00           N  
HETATM  187 C187 UNK     1       7.267  -5.493   7.799  1.00  0.00           C  
HETATM  188 N188 UNK     1       8.011  -6.167   8.690  1.00  0.00           N  
HETATM  189 C189 UNK     1       9.086  -6.816   8.190  1.00  0.00           C  
HETATM  190 C190 UNK     1       9.450  -6.823   6.807  1.00  0.00           C  
HETATM  191 N191 UNK     1      10.555  -7.516   6.358  1.00  0.00           N  
HETATM  192 C192 UNK     1      11.274  -8.180   7.301  1.00  0.00           C  
HETATM  193 C193 UNK     1      12.492  -8.929   6.804  1.00  0.00           C  
HETATM  194 Br19 UNK     1      14.145  -7.829   6.957  1.00  0.00          Br  
HETATM  195 C195 UNK     1      10.915  -8.168   8.655  1.00  0.00           C  
HETATM  196 N196 UNK     1       9.825  -7.494   9.113  1.00  0.00           N  
HETATM  197 C197 UNK     1       8.569  -6.054   5.996  1.00  0.00           C  
HETATM  198 N198 UNK     1       8.768  -6.056   4.605  1.00  0.00           N  
HETATM  199 N199 UNK     1       7.489  -5.391   6.475  1.00  0.00           N  
HETATM  200 H200 UNK     1      12.370  -9.198   5.753  1.00  0.00           H  
HETATM  201 H201 UNK     1      12.644  -9.851   7.365  1.00  0.00           H  
HETATM  202 H202 UNK     1      11.505  -8.694   9.392  1.00  0.00           H  
HETATM  203 N203 UNK     1      -0.614   7.781   8.121  1.00  0.00           N  
HETATM  204 C204 UNK     1      -0.391   9.060   7.637  1.00  0.00           C  
HETATM  205 N205 UNK     1       0.066  10.005   8.485  1.00  0.00           N  
HETATM  206 C206 UNK     1       0.255  11.233   7.952  1.00  0.00           C  
HETATM  207 C207 UNK     1       0.032  11.556   6.577  1.00  0.00           C  
HETATM  208 N208 UNK     1       0.266  12.825   6.088  1.00  0.00           N  
HETATM  209 C209 UNK     1       0.697  13.746   6.991  1.00  0.00           C  
HETATM  210 C210 UNK     1       0.928  15.145   6.458  1.00  0.00           C  
HETATM  211 Br21 UNK     1      -0.671  16.302   6.717  1.00  0.00          Br  
HETATM  212 C212 UNK     1       0.914  13.425   8.338  1.00  0.00           C  
HETATM  213 N213 UNK     1       0.708  12.172   8.829  1.00  0.00           N  
HETATM  214 C214 UNK     1      -0.433  10.440   5.816  1.00  0.00           C  
HETATM  215 N215 UNK     1      -0.703  10.524   4.444  1.00  0.00           N  
HETATM  216 N216 UNK     1      -0.663   9.219   6.332  1.00  0.00           N  
HETATM  217 H217 UNK     1       1.144  15.117   5.389  1.00  0.00           H  
HETATM  218 H218 UNK     1       1.774  15.621   6.953  1.00  0.00           H  
HETATM  219 H219 UNK     1       1.251  14.173   9.041  1.00  0.00           H  
HETATM  220 N220 UNK     1      -1.767  -8.562  -6.728  1.00  0.00           N  
HETATM  221 C221 UNK     1      -0.602  -9.288  -6.930  1.00  0.00           C  
HETATM  222 N222 UNK     1      -0.694 -10.588  -7.282  1.00  0.00           N  
HETATM  223 C223 UNK     1       0.479 -11.234  -7.464  1.00  0.00           C  
HETATM  224 C224 UNK     1       1.764 -10.632  -7.289  1.00  0.00           C  
HETATM  225 N225 UNK     1       2.926 -11.349  -7.480  1.00  0.00           N  
HETATM  226 C226 UNK     1       2.778 -12.653  -7.834  1.00  0.00           C  
HETATM  227 C227 UNK     1       4.061 -13.436  -8.024  1.00  0.00           C  
HETATM  228 Br22 UNK     1       4.662 -14.278  -6.322  1.00  0.00          Br  
HETATM  229 C229 UNK     1       1.517 -13.240  -8.001  1.00  0.00           C  
HETATM  230 N230 UNK     1       0.361 -12.544  -7.821  1.00  0.00           N  
HETATM  231 C231 UNK     1       1.684  -9.258  -6.905  1.00  0.00           C  
HETATM  232 N232 UNK     1       2.819  -8.472  -6.669  1.00  0.00           N  
HETATM  233 N233 UNK     1       0.528  -8.587  -6.748  1.00  0.00           N  
HETATM  234 H234 UNK     1       4.859 -12.778  -8.368  1.00  0.00           H  
HETATM  235 H235 UNK     1       3.939 -14.222  -8.769  1.00  0.00           H  
HETATM  236 H236 UNK     1       1.420 -14.282  -8.273  1.00  0.00           H  
HETATM  237 N237 UNK     1      -8.571   2.176  -6.894  1.00  0.00           N  
HETATM  238 C238 UNK     1      -8.709   3.542  -7.104  1.00  0.00           C  
HETATM  239 N239 UNK     1      -9.907   4.036  -7.487  1.00  0.00           N  
HETATM  240 C240 UNK     1      -9.964   5.375  -7.664  1.00  0.00           C  
HETATM  241 C241 UNK     1      -8.860   6.260  -7.460  1.00  0.00           C  
HETATM  242 N242 UNK     1      -8.984   7.621  -7.646  1.00  0.00           N  
HETATM  243 C243 UNK     1     -10.210   8.067  -8.027  1.00  0.00           C  
HETATM  244 C244 UNK     1     -10.341   9.564  -8.213  1.00  0.00           C  
HETATM  245 Br24 UNK     1     -10.876  10.467  -6.521  1.00  0.00          Br  
HETATM  246 C246 UNK     1     -11.291   7.196  -8.224  1.00  0.00           C  
HETATM  247 N247 UNK     1     -11.182   5.851  -8.048  1.00  0.00           N  
HETATM  248 C248 UNK     1      -7.673   5.579  -7.053  1.00  0.00           C  
HETATM  249 N249 UNK     1      -6.472   6.254  -6.801  1.00  0.00           N  
HETATM  250 N250 UNK     1      -7.585   4.246  -6.896  1.00  0.00           N  
HETATM  251 H251 UNK     1     -11.080   9.806  -8.977  1.00  0.00           H  
HETATM  252 H252 UNK     1      -9.389   9.991  -8.530  1.00  0.00           H  
HETATM  253 H253 UNK     1     -12.261   7.571  -8.517  1.00  0.00           H  
HETATM  254 N254 UNK     1       9.095   3.199  -5.724  1.00  0.00           N  
HETATM  255 C255 UNK     1       8.923   4.403  -6.392  1.00  0.00           C  
HETATM  256 N256 UNK     1       9.676   4.667  -7.481  1.00  0.00           N  
HETATM  257 C257 UNK     1       9.454   5.860  -8.078  1.00  0.00           C  
HETATM  258 C258 UNK     1       8.476   6.807  -7.640  1.00  0.00           C  
HETATM  259 N259 UNK     1       8.280   8.000  -8.305  1.00  0.00           N  
HETATM  260 C260 UNK     1       9.080   8.226  -9.381  1.00  0.00           C  
HETATM  261 C261 UNK     1       8.881   9.548 -10.094  1.00  0.00           C  
HETATM  262 Br26 UNK     1      10.147  10.935  -9.433  1.00  0.00          Br  
HETATM  263 C263 UNK     1      10.037   7.295  -9.806  1.00  0.00           C  
HETATM  264 N264 UNK     1      10.227   6.105  -9.172  1.00  0.00           N  
HETATM  265 C265 UNK     1       7.762   6.369  -6.485  1.00  0.00           C  
HETATM  266 N266 UNK     1       6.755   7.140  -5.893  1.00  0.00           N  
HETATM  267 N267 UNK     1       7.988   5.201  -5.856  1.00  0.00           N  
HETATM  268 H268 UNK     1       7.869   9.921  -9.932  1.00  0.00           H  
HETATM  269 H269 UNK     1       9.026   9.441 -11.168  1.00  0.00           H  
HETATM  270 H270 UNK     1      10.669   7.497 -10.659  1.00  0.00           H  
CONECT    1    2   28  169
CONECT    2    1    3    5
CONECT    3    2    4   29
CONECT    4    3    7   30
CONECT    5    2    6   31
CONECT    6    5    7   32
CONECT    7    4    6    8
CONECT    8    7    9   27
CONECT    9    8   10
CONECT   10    9   11   18
CONECT   11   10   12   17
CONECT   12   11   13   33
CONECT   13   12   14   34
CONECT   14   13   15   16
CONECT   15   14   35  203
CONECT   16   14   17   36
CONECT   17   11   16   37
CONECT   18   10   19
CONECT   19   18   20   27
CONECT   20   19   21   26
CONECT   21   20   22   38
CONECT   22   21   23   39
CONECT   23   22   24   25
CONECT   24   23   40  186
CONECT   25   23   26   41
CONECT   26   20   25   42
CONECT   27    8   19
CONECT   28    1
CONECT   29    3
CONECT   30    4
CONECT   31    5
CONECT   32    6
CONECT   33   12
CONECT   34   13
CONECT   35   15
CONECT   36   16
CONECT   37   17
CONECT   38   21
CONECT   39   22
CONECT   40   24
CONECT   41   25
CONECT   42   26
CONECT   43   44   70  181
CONECT   44   43   45   47
CONECT   45   44   46   71
CONECT   46   45   49   72
CONECT   47   44   48   73
CONECT   48   47   49   74
CONECT   49   46   48   50
CONECT   50   49   51   69
CONECT   51   50   52
CONECT   52   51   53   60
CONECT   53   52   54   59
CONECT   54   53   55   75
CONECT   55   54   56   76
CONECT   56   55   57   58
CONECT   57   56   77  220
CONECT   58   56   59   78
CONECT   59   53   58   79
CONECT   60   52   61
CONECT   61   60   62   69
CONECT   62   61   63   68
CONECT   63   62   64   80
CONECT   64   63   65   81
CONECT   65   64   66   67
CONECT   66   65   82  237
CONECT   67   65   68   83
CONECT   68   62   67   84
CONECT   69   50   61
CONECT   70   43
CONECT   71   45
CONECT   72   46
CONECT   73   47
CONECT   74   48
CONECT   75   54
CONECT   76   55
CONECT   77   57
CONECT   78   58
CONECT   79   59
CONECT   80   63
CONECT   81   64
CONECT   82   66
CONECT   83   67
CONECT   84   68
CONECT   85   86  112  198
CONECT   86   85   87   89
CONECT   87   86   88  113
CONECT   88   87   91  114
CONECT   89   86   90  115
CONECT   90   89   91  116
CONECT   91   88   90   92
CONECT   92   91   93  111
CONECT   93   92   94
CONECT   94   93   95  102
CONECT   95   94   96  101
CONECT   96   95   97  117
CONECT   97   96   98  118
CONECT   98   97   99  100
CONECT   99   98  119  254
CONECT  100   98  101  120
CONECT  101   95  100  121
CONECT  102   94  103
CONECT  103  102  104  111
CONECT  104  103  105  110
CONECT  105  104  106  122
CONECT  106  105  107  123
CONECT  107  106  108  109
CONECT  108  107  124  232
CONECT  109  107  110  125
CONECT  110  104  109  126
CONECT  111   92  103
CONECT  112   85
CONECT  113   87
CONECT  114   88
CONECT  115   89
CONECT  116   90
CONECT  117   96
CONECT  118   97
CONECT  119   99
CONECT  120  100
CONECT  121  101
CONECT  122  105
CONECT  123  106
CONECT  124  108
CONECT  125  109
CONECT  126  110
CONECT  127  128  154  215
CONECT  128  127  129  131
CONECT  129  128  130  155
CONECT  130  129  133  156
CONECT  131  128  132  157
CONECT  132  131  133  158
CONECT  133  130  132  134
CONECT  134  133  135  153
CONECT  135  134  136
CONECT  136  135  137  144
CONECT  137  136  138  143
CONECT  138  137  139  159
CONECT  139  138  140  160
CONECT  140  139  141  142
CONECT  141  140  161  249
CONECT  142  140  143  162
CONECT  143  137  142  163
CONECT  144  136  145
CONECT  145  144  146  153
CONECT  146  145  147  152
CONECT  147  146  148  164
CONECT  148  147  149  165
CONECT  149  148  150  151
CONECT  150  149  166  266
CONECT  151  149  152  167
CONECT  152  146  151  168
CONECT  153  134  145
CONECT  154  127
CONECT  155  129
CONECT  156  130
CONECT  157  131
CONECT  158  132
CONECT  159  138
CONECT  160  139
CONECT  161  141
CONECT  162  142
CONECT  163  143
CONECT  164  147
CONECT  165  148
CONECT  166  150
CONECT  167  151
CONECT  168  152
CONECT  169    1  170
CONECT  170  169  171  182
CONECT  171  170  172
CONECT  172  171  173  179
CONECT  173  172  174  180
CONECT  174  173  175
CONECT  175  174  176  178
CONECT  176  175  177  183  184
CONECT  177  176
CONECT  178  175  179  185
CONECT  179  172  178
CONECT  180  173  181  182
CONECT  181   43  180
CONECT  182  170  180
CONECT  183  176
CONECT  184  176
CONECT  185  178
CONECT  186   24  187
CONECT  187  186  188  199
CONECT  188  187  189
CONECT  189  188  190  196
CONECT  190  189  191  197
CONECT  191  190  192
CONECT  192  191  193  195
CONECT  193  192  194  200  201
CONECT  194  193
CONECT  195  192  196  202
CONECT  196  189  195
CONECT  197  190  198  199
CONECT  198   85  197
CONECT  199  187  197
CONECT  200  193
CONECT  201  193
CONECT  202  195
CONECT  203   15  204
CONECT  204  203  205  216
CONECT  205  204  206
CONECT  206  205  207  213
CONECT  207  206  208  214
CONECT  208  207  209
CONECT  209  208  210  212
CONECT  210  209  211  217  218
CONECT  211  210
CONECT  212  209  213  219
CONECT  213  206  212
CONECT  214  207  215  216
CONECT  215  127  214
CONECT  216  204  214
CONECT  217  210
CONECT  218  210
CONECT  219  212
CONECT  220   57  221
CONECT  221  220  222  233
CONECT  222  221  223
CONECT  223  222  224  230
CONECT  224  223  225  231
CONECT  225  224  226
CONECT  226  225  227  229
CONECT  227  226  228  234  235
CONECT  228  227
CONECT  229  226  230  236
CONECT  230  223  229
CONECT  231  224  232  233
CONECT  232  108  231
CONECT  233  221  231
CONECT  234  227
CONECT  235  227
CONECT  236  229
CONECT  237   66  238
CONECT  238  237  239  250
CONECT  239  238  240
CONECT  240  239  241  247
CONECT  241  240  242  248
CONECT  242  241  243
CONECT  243  242  244  246
CONECT  244  243  245  251  252
CONECT  245  244
CONECT  246  243  247  253
CONECT  247  240  246
CONECT  248  241  249  250
CONECT  249  141  248
CONECT  250  238  248
CONECT  251  244
CONECT  252  244
CONECT  253  246
CONECT  254   99  255
CONECT  255  254  256  267
CONECT  256  255  257
CONECT  257  256  258  264
CONECT  258  257  259  265
CONECT  259  258  260
CONECT  260  259  261  263
CONECT  261  260  262  268  269
CONECT  262  261
CONECT  263  260  264  270
CONECT  264  257  263
CONECT  265  258  266  267
CONECT  266  150  265
CONECT  267  255  265
CONECT  268  261
CONECT  269  261
CONECT  270  263
MASTER        0    0    0    0    0    0    0    3  270    0  270    0
END
