# Supplementary material for: An evolutionary algorithm for the discovery of porous organic cages
Source: Chem Sci. 2018 Sep 11;9(45):8513–27. doi: 10.1039/c8sc03560a (PMC6251339; doi:10.1039/c8sc03560a)
Supplement: Supplementary file 1 [file SC-009-C8SC03560A-s001.zip › Best_five/Case_Study2/RunC_5.pdb]

HEADER    CSD ENTRY RDKit          3D
CRYST1   1.0000   1.0000   1.0000  90.00  90.00  90.00          
SCALE1      1.000000  0.000000  0.000000       0.000000
SCALE2      0.000000  1.000000  0.000000       0.000000
SCALE3      0.000000  0.000000  1.000000       0.000000
HETATM    1  C1  UNK     1      -4.822  -3.852   9.072  1.00  0.00           C  
HETATM    2  C2  UNK     1      -3.736  -2.950   9.481  1.00  0.00           C  
HETATM    3  C3  UNK     1      -2.527  -3.493   9.928  1.00  0.00           C  
HETATM    4  C4  UNK     1      -1.451  -2.667  10.241  1.00  0.00           C  
HETATM    5  C5  UNK     1      -3.857  -1.555   9.399  1.00  0.00           C  
HETATM    6  C6  UNK     1      -2.783  -0.729   9.719  1.00  0.00           C  
HETATM    7  C7  UNK     1      -1.560  -1.277  10.120  1.00  0.00           C  
HETATM    8  B8  UNK     1      -0.299  -0.341  10.384  1.00  0.00           B  
HETATM    9  O9  UNK     1      -0.417   1.004  10.213  1.00  0.00           O  
HETATM   10  B10 UNK     1       0.699   1.745   9.977  1.00  0.00           B  
HETATM   11  C11 UNK     1       0.546   3.246   9.467  1.00  0.00           C  
HETATM   12  C12 UNK     1       1.657   3.953   8.994  1.00  0.00           C  
HETATM   13  C13 UNK     1       1.515   5.243   8.491  1.00  0.00           C  
HETATM   14  C14 UNK     1       0.259   5.860   8.454  1.00  0.00           C  
HETATM   15  C15 UNK     1       0.134   7.199   7.862  1.00  0.00           C  
HETATM   16  C16 UNK     1      -0.847   5.163   8.958  1.00  0.00           C  
HETATM   17  C17 UNK     1      -0.706   3.870   9.456  1.00  0.00           C  
HETATM   18  O18 UNK     1       1.924   1.156   9.941  1.00  0.00           O  
HETATM   19  B19 UNK     1       2.027  -0.182  10.156  1.00  0.00           B  
HETATM   20  C20 UNK     1       3.361  -0.936   9.722  1.00  0.00           C  
HETATM   21  C21 UNK     1       3.475  -2.323   9.867  1.00  0.00           C  
HETATM   22  C22 UNK     1       4.614  -2.990   9.425  1.00  0.00           C  
HETATM   23  C23 UNK     1       5.665  -2.286   8.822  1.00  0.00           C  
HETATM   24  C24 UNK     1       6.851  -2.964   8.281  1.00  0.00           C  
HETATM   25  C25 UNK     1       5.562  -0.895   8.707  1.00  0.00           C  
HETATM   26  C26 UNK     1       4.425  -0.228   9.154  1.00  0.00           C  
HETATM   27  O27 UNK     1       0.930  -0.913  10.487  1.00  0.00           O  
HETATM   28  H28 UNK     1      -4.600  -4.911   9.200  1.00  0.00           H  
HETATM   29  H29 UNK     1      -2.396  -4.563  10.010  1.00  0.00           H  
HETATM   30  H30 UNK     1      -0.517  -3.113  10.555  1.00  0.00           H  
HETATM   31  H31 UNK     1      -4.780  -1.103   9.061  1.00  0.00           H  
HETATM   32  H32 UNK     1      -2.896   0.342   9.620  1.00  0.00           H  
HETATM   33  H33 UNK     1       2.635   3.492   8.995  1.00  0.00           H  
HETATM   34  H34 UNK     1       2.393   5.749   8.113  1.00  0.00           H  
HETATM   35  H35 UNK     1       1.061   7.602   7.456  1.00  0.00           H  
HETATM   36  H36 UNK     1      -1.831   5.612   8.947  1.00  0.00           H  
HETATM   37  H37 UNK     1      -1.580   3.347   9.819  1.00  0.00           H  
HETATM   38  H38 UNK     1       2.667  -2.894  10.306  1.00  0.00           H  
HETATM   39  H39 UNK     1       4.664  -4.065   9.533  1.00  0.00           H  
HETATM   40  H40 UNK     1       7.563  -2.302   7.790  1.00  0.00           H  
HETATM   41  H41 UNK     1       6.353  -0.315   8.251  1.00  0.00           H  
HETATM   42  H42 UNK     1       4.362   0.845   9.034  1.00  0.00           H  
HETATM   43  C43 UNK     1      -8.507  -4.430   4.352  1.00  0.00           C  
HETATM   44  C44 UNK     1      -8.656  -4.454   2.890  1.00  0.00           C  
HETATM   45  C45 UNK     1      -8.327  -5.584   2.128  1.00  0.00           C  
HETATM   46  C46 UNK     1      -8.416  -5.554   0.739  1.00  0.00           C  
HETATM   47  C47 UNK     1      -9.109  -3.307   2.229  1.00  0.00           C  
HETATM   48  C48 UNK     1      -9.204  -3.280   0.840  1.00  0.00           C  
HETATM   49  C49 UNK     1      -8.842  -4.397   0.079  1.00  0.00           C  
HETATM   50  B50 UNK     1      -8.883  -4.341  -1.513  1.00  0.00           B  
HETATM   51  O51 UNK     1      -8.313  -5.346  -2.230  1.00  0.00           O  
HETATM   52  B52 UNK     1      -8.094  -5.171  -3.560  1.00  0.00           B  
HETATM   53  C53 UNK     1      -6.965  -6.028  -4.288  1.00  0.00           C  
HETATM   54  C54 UNK     1      -6.218  -6.973  -3.577  1.00  0.00           C  
HETATM   55  C55 UNK     1      -5.170  -7.653  -4.191  1.00  0.00           C  
HETATM   56  C56 UNK     1      -4.848  -7.409  -5.533  1.00  0.00           C  
HETATM   57  C57 UNK     1      -3.695  -8.043  -6.187  1.00  0.00           C  
HETATM   58  C58 UNK     1      -5.628  -6.498  -6.255  1.00  0.00           C  
HETATM   59  C59 UNK     1      -6.672  -5.814  -5.639  1.00  0.00           C  
HETATM   60  O60 UNK     1      -8.609  -4.090  -4.203  1.00  0.00           O  
HETATM   61  B61 UNK     1      -9.103  -3.059  -3.467  1.00  0.00           B  
HETATM   62  C62 UNK     1      -9.193  -1.611  -4.124  1.00  0.00           C  
HETATM   63  C63 UNK     1      -9.486  -0.490  -3.340  1.00  0.00           C  
HETATM   64  C64 UNK     1      -9.493   0.784  -3.899  1.00  0.00           C  
HETATM   65  C65 UNK     1      -9.212   0.969  -5.258  1.00  0.00           C  
HETATM   66  C66 UNK     1      -9.160   2.333  -5.802  1.00  0.00           C  
HETATM   67  C67 UNK     1      -8.956  -0.159  -6.050  1.00  0.00           C  
HETATM   68  C68 UNK     1      -8.945  -1.433  -5.489  1.00  0.00           C  
HETATM   69  O69 UNK     1      -9.276  -3.192  -2.125  1.00  0.00           O  
HETATM   70  H70 UNK     1      -8.735  -3.470   4.813  1.00  0.00           H  
HETATM   71  H71 UNK     1      -7.976  -6.487   2.609  1.00  0.00           H  
HETATM   72  H72 UNK     1      -8.133  -6.432   0.174  1.00  0.00           H  
HETATM   73  H73 UNK     1      -9.374  -2.417   2.781  1.00  0.00           H  
HETATM   74  H74 UNK     1      -9.540  -2.376   0.352  1.00  0.00           H  
HETATM   75  H75 UNK     1      -6.426  -7.160  -2.532  1.00  0.00           H  
HETATM   76  H76 UNK     1      -4.589  -8.353  -3.606  1.00  0.00           H  
HETATM   77  H77 UNK     1      -3.555  -7.760  -7.229  1.00  0.00           H  
HETATM   78  H78 UNK     1      -5.415  -6.286  -7.294  1.00  0.00           H  
HETATM   79  H79 UNK     1      -7.240  -5.093  -6.211  1.00  0.00           H  
HETATM   80  H80 UNK     1      -9.684  -0.603  -2.283  1.00  0.00           H  
HETATM   81  H81 UNK     1      -9.698   1.629  -3.255  1.00  0.00           H  
HETATM   82  H82 UNK     1      -9.336   3.118  -5.068  1.00  0.00           H  
HETATM   83  H83 UNK     1      -8.739  -0.051  -7.104  1.00  0.00           H  
HETATM   84  H84 UNK     1      -8.720  -2.283  -6.119  1.00  0.00           H  
HETATM   85  C85 UNK     1       8.803  -5.897   3.769  1.00  0.00           C  
HETATM   86  C86 UNK     1       8.818  -5.825   2.301  1.00  0.00           C  
HETATM   87  C87 UNK     1       9.594  -4.885   1.609  1.00  0.00           C  
HETATM   88  C88 UNK     1       9.533  -4.800   0.221  1.00  0.00           C  
HETATM   89  C89 UNK     1       8.009  -6.699   1.567  1.00  0.00           C  
HETATM   90  C90 UNK     1       7.951  -6.616   0.179  1.00  0.00           C  
HETATM   91  C91 UNK     1       8.697  -5.653  -0.509  1.00  0.00           C  
HETATM   92  B92 UNK     1       8.566  -5.506  -2.089  1.00  0.00           B  
HETATM   93  O93 UNK     1       9.160  -4.452  -2.711  1.00  0.00           O  
HETATM   94  B94 UNK     1       8.721  -4.077  -3.942  1.00  0.00           B  
HETATM   95  C95 UNK     1       8.958  -2.576  -4.421  1.00  0.00           C  
HETATM   96  C96 UNK     1       9.803  -1.724  -3.700  1.00  0.00           C  
HETATM   97  C97 UNK     1       9.948  -0.390  -4.072  1.00  0.00           C  
HETATM   98  C98 UNK     1       9.248   0.125  -5.169  1.00  0.00           C  
HETATM   99  C99 UNK     1       9.356   1.557  -5.484  1.00  0.00           C  
HETATM  100 C100 UNK     1       8.432  -0.740  -5.912  1.00  0.00           C  
HETATM  101 C101 UNK     1       8.292  -2.075  -5.544  1.00  0.00           C  
HETATM  102 O102 UNK     1       7.860  -4.868  -4.635  1.00  0.00           O  
HETATM  103 B103 UNK     1       7.304  -5.945  -4.020  1.00  0.00           B  
HETATM  104 C104 UNK     1       6.026  -6.636  -4.674  1.00  0.00           C  
HETATM  105 C105 UNK     1       5.287  -7.585  -3.959  1.00  0.00           C  
HETATM  106 C106 UNK     1       4.130  -8.136  -4.503  1.00  0.00           C  
HETATM  107 C107 UNK     1       3.689  -7.757  -5.779  1.00  0.00           C  
HETATM  108 C108 UNK     1       2.436  -8.267  -6.353  1.00  0.00           C  
HETATM  109 C109 UNK     1       4.452  -6.836  -6.507  1.00  0.00           C  
HETATM  110 C110 UNK     1       5.605  -6.280  -5.960  1.00  0.00           C  
HETATM  111 O111 UNK     1       7.666  -6.279  -2.753  1.00  0.00           O  
HETATM  112 H112 UNK     1       8.120  -6.643   4.174  1.00  0.00           H  
HETATM  113 H113 UNK     1      10.233  -4.198   2.147  1.00  0.00           H  
HETATM  114 H114 UNK     1      10.123  -4.049  -0.287  1.00  0.00           H  
HETATM  115 H115 UNK     1       7.399  -7.441   2.064  1.00  0.00           H  
HETATM  116 H116 UNK     1       7.301  -7.289  -0.362  1.00  0.00           H  
HETATM  117 H117 UNK     1      10.332  -2.091  -2.832  1.00  0.00           H  
HETATM  118 H118 UNK     1      10.592   0.244  -3.478  1.00  0.00           H  
HETATM  119 H119 UNK     1      10.028   2.114  -4.833  1.00  0.00           H  
HETATM  120 H120 UNK     1       7.880  -0.374  -6.767  1.00  0.00           H  
HETATM  121 H121 UNK     1       7.636  -2.712  -6.120  1.00  0.00           H  
HETATM  122 H122 UNK     1       5.592  -7.880  -2.965  1.00  0.00           H  
HETATM  123 H123 UNK     1       3.565  -8.847  -3.916  1.00  0.00           H  
HETATM  124 H124 UNK     1       2.216  -7.899  -7.354  1.00  0.00           H  
HETATM  125 H125 UNK     1       4.146  -6.521  -7.495  1.00  0.00           H  
HETATM  126 H126 UNK     1       6.163  -5.553  -6.532  1.00  0.00           H  
HETATM  127 C127 UNK     1      -1.266  10.601   3.086  1.00  0.00           C  
HETATM  128 C128 UNK     1      -0.973  10.603   1.645  1.00  0.00           C  
HETATM  129 C129 UNK     1       0.323  10.402   1.150  1.00  0.00           C  
HETATM  130 C130 UNK     1       0.558  10.338  -0.220  1.00  0.00           C  
HETATM  131 C131 UNK     1      -2.021  10.774   0.734  1.00  0.00           C  
HETATM  132 C132 UNK     1      -1.787  10.702  -0.637  1.00  0.00           C  
HETATM  133 C133 UNK     1      -0.499  10.466  -1.129  1.00  0.00           C  
HETATM  134 B134 UNK     1      -0.248  10.297  -2.693  1.00  0.00           B  
HETATM  135 O135 UNK     1      -1.320  10.141  -3.514  1.00  0.00           O  
HETATM  136 B136 UNK     1      -1.149   9.529  -4.716  1.00  0.00           B  
HETATM  137 C137 UNK     1      -2.403   8.853  -5.429  1.00  0.00           C  
HETATM  138 C138 UNK     1      -3.686   8.978  -4.883  1.00  0.00           C  
HETATM  139 C139 UNK     1      -4.768   8.323  -5.462  1.00  0.00           C  
HETATM  140 C140 UNK     1      -4.595   7.527  -6.603  1.00  0.00           C  
HETATM  141 C141 UNK     1      -5.701   6.762  -7.196  1.00  0.00           C  
HETATM  142 C142 UNK     1      -3.319   7.435  -7.170  1.00  0.00           C  
HETATM  143 C143 UNK     1      -2.236   8.091  -6.590  1.00  0.00           C  
HETATM  144 O144 UNK     1       0.100   9.255  -5.178  1.00  0.00           O  
HETATM  145 B145 UNK     1       1.173   9.485  -4.375  1.00  0.00           B  
HETATM  146 C146 UNK     1       2.581   8.842  -4.752  1.00  0.00           C  
HETATM  147 C147 UNK     1       2.722   8.065  -5.907  1.00  0.00           C  
HETATM  148 C148 UNK     1       3.934   7.446  -6.199  1.00  0.00           C  
HETATM  149 C149 UNK     1       5.037   7.594  -5.346  1.00  0.00           C  
HETATM  150 C150 UNK     1       6.309   6.901  -5.590  1.00  0.00           C  
HETATM  151 C151 UNK     1       4.904   8.403  -4.211  1.00  0.00           C  
HETATM  152 C152 UNK     1       3.690   9.018  -3.917  1.00  0.00           C  
HETATM  153 O153 UNK     1       1.008  10.036  -3.143  1.00  0.00           O  
HETATM  154 H154 UNK     1      -2.311  10.785   3.333  1.00  0.00           H  
HETATM  155 H155 UNK     1       1.156  10.270   1.828  1.00  0.00           H  
HETATM  156 H156 UNK     1       1.563  10.158  -0.575  1.00  0.00           H  
HETATM  157 H157 UNK     1      -3.034  10.935   1.076  1.00  0.00           H  
HETATM  158 H158 UNK     1      -2.618  10.809  -1.320  1.00  0.00           H  
HETATM  159 H159 UNK     1      -3.843   9.565  -3.988  1.00  0.00           H  
HETATM  160 H160 UNK     1      -5.743   8.419  -5.002  1.00  0.00           H  
HETATM  161 H161 UNK     1      -5.420   6.168  -8.065  1.00  0.00           H  
HETATM  162 H162 UNK     1      -3.145   6.835  -8.053  1.00  0.00           H  
HETATM  163 H163 UNK     1      -1.256   7.982  -7.033  1.00  0.00           H  
HETATM  164 H164 UNK     1       1.882   7.916  -6.571  1.00  0.00           H  
HETATM  165 H165 UNK     1       4.005   6.830  -7.085  1.00  0.00           H  
HETATM  166 H166 UNK     1       7.083   7.104  -4.851  1.00  0.00           H  
HETATM  167 H167 UNK     1       5.732   8.545  -3.531  1.00  0.00           H  
HETATM  168 H168 UNK     1       3.606   9.618  -3.021  1.00  0.00           H  
HETATM  169 C169 UNK     1     -11.249  -6.082   9.034  1.00  0.00           C  
HETATM  170 O170 UNK     1     -10.235  -6.487   9.952  1.00  0.00           O  
HETATM  171 C171 UNK     1      -9.021  -7.066   9.430  1.00  0.00           C  
HETATM  172 C172 UNK     1      -8.268  -6.076   8.463  1.00  0.00           C  
HETATM  173 N173 UNK     1      -7.400  -5.214   9.004  1.00  0.00           N  
HETATM  174 C174 UNK     1      -6.834  -4.400   8.123  1.00  0.00           C  
HETATM  175 N175 UNK     1      -5.927  -3.458   8.573  1.00  0.00           N  
HETATM  176 N176 UNK     1      -7.046  -4.369   6.822  1.00  0.00           N  
HETATM  177 C177 UNK     1      -7.913  -5.282   6.410  1.00  0.00           C  
HETATM  178 N178 UNK     1      -8.551  -6.162   7.160  1.00  0.00           N  
HETATM  179 N179 UNK     1      -8.120  -5.427   5.048  1.00  0.00           N  
HETATM  180 C180 UNK     1      -9.364  -8.435   8.774  1.00  0.00           C  
HETATM  181 C181 UNK     1      -8.222  -7.368  10.725  1.00  0.00           C  
HETATM  182 H182 UNK     1     -12.091  -5.674   9.594  1.00  0.00           H  
HETATM  183 H183 UNK     1     -11.630  -6.914   8.442  1.00  0.00           H  
HETATM  184 H184 UNK     1     -10.903  -5.300   8.358  1.00  0.00           H  
HETATM  185 H185 UNK     1      -9.939  -9.066   9.452  1.00  0.00           H  
HETATM  186 H186 UNK     1      -8.459  -8.979   8.502  1.00  0.00           H  
HETATM  187 H187 UNK     1      -9.950  -8.322   7.862  1.00  0.00           H  
HETATM  188 H188 UNK     1      -8.763  -8.051  11.381  1.00  0.00           H  
HETATM  189 H189 UNK     1      -7.253  -7.817  10.503  1.00  0.00           H  
HETATM  190 H190 UNK     1      -8.037  -6.458  11.299  1.00  0.00           H  
HETATM  191 C191 UNK     1       9.428  -8.525   9.425  1.00  0.00           C  
HETATM  192 O192 UNK     1      10.690  -8.181   8.856  1.00  0.00           O  
HETATM  193 C193 UNK     1      11.047  -6.785   8.758  1.00  0.00           C  
HETATM  194 C194 UNK     1      10.020  -5.977   7.878  1.00  0.00           C  
HETATM  195 N195 UNK     1       8.988  -5.411   8.512  1.00  0.00           N  
HETATM  196 C196 UNK     1       8.156  -4.764   7.715  1.00  0.00           C  
HETATM  197 N197 UNK     1       7.046  -4.223   8.341  1.00  0.00           N  
HETATM  198 N198 UNK     1       8.246  -4.648   6.398  1.00  0.00           N  
HETATM  199 C199 UNK     1       9.307  -5.258   5.894  1.00  0.00           C  
HETATM  200 N200 UNK     1      10.233  -5.925   6.559  1.00  0.00           N  
HETATM  201 N201 UNK     1       9.496  -5.145   4.531  1.00  0.00           N  
HETATM  202 C202 UNK     1      12.461  -6.856   8.122  1.00  0.00           C  
HETATM  203 C203 UNK     1      11.219  -6.213  10.195  1.00  0.00           C  
HETATM  204 H204 UNK     1       9.334  -8.193  10.459  1.00  0.00           H  
HETATM  205 H205 UNK     1       9.325  -9.610   9.426  1.00  0.00           H  
HETATM  206 H206 UNK     1       8.594  -8.123   8.850  1.00  0.00           H  
HETATM  207 H207 UNK     1      12.434  -7.349   7.149  1.00  0.00           H  
HETATM  208 H208 UNK     1      13.154  -7.423   8.745  1.00  0.00           H  
HETATM  209 H209 UNK     1      12.883  -5.862   7.974  1.00  0.00           H  
HETATM  210 H210 UNK     1      11.886  -6.835  10.793  1.00  0.00           H  
HETATM  211 H211 UNK     1      11.638  -5.207  10.169  1.00  0.00           H  
HETATM  212 H212 UNK     1      10.273  -6.147  10.731  1.00  0.00           H  
HETATM  213 C213 UNK     1      -0.311  12.620   9.496  1.00  0.00           C  
HETATM  214 O214 UNK     1      -1.185  13.236   8.551  1.00  0.00           O  
HETATM  215 C215 UNK     1      -2.229  12.439   7.953  1.00  0.00           C  
HETATM  216 C216 UNK     1      -1.647  11.204   7.168  1.00  0.00           C  
HETATM  217 N217 UNK     1      -1.529  10.054   7.839  1.00  0.00           N  
HETATM  218 C218 UNK     1      -1.004   9.069   7.133  1.00  0.00           C  
HETATM  219 N219 UNK     1      -0.961   7.850   7.792  1.00  0.00           N  
HETATM  220 N220 UNK     1      -0.611   9.120   5.869  1.00  0.00           N  
HETATM  221 C221 UNK     1      -0.801  10.300   5.311  1.00  0.00           C  
HETATM  222 N222 UNK     1      -1.308  11.382   5.887  1.00  0.00           N  
HETATM  223 N223 UNK     1      -0.397  10.373   3.990  1.00  0.00           N  
HETATM  224 C224 UNK     1      -2.932  13.465   7.027  1.00  0.00           C  
HETATM  225 C225 UNK     1      -3.250  12.047   9.061  1.00  0.00           C  
HETATM  226 H226 UNK     1       0.409  13.361   9.845  1.00  0.00           H  
HETATM  227 H227 UNK     1       0.257  11.800   9.057  1.00  0.00           H  
HETATM  228 H228 UNK     1      -0.843  12.250  10.373  1.00  0.00           H  
HETATM  229 H229 UNK     1      -3.764  13.013   6.486  1.00  0.00           H  
HETATM  230 H230 UNK     1      -2.241  13.870   6.286  1.00  0.00           H  
HETATM  231 H231 UNK     1      -3.323  14.313   7.590  1.00  0.00           H  
HETATM  232 H232 UNK     1      -4.134  11.575   8.632  1.00  0.00           H  
HETATM  233 H233 UNK     1      -2.833  11.341   9.778  1.00  0.00           H  
HETATM  234 H234 UNK     1      -3.580  12.921   9.623  1.00  0.00           H  
HETATM  235 C235 UNK     1      -1.852 -13.191  -8.131  1.00  0.00           C  
HETATM  236 O236 UNK     1      -0.837 -12.651  -8.976  1.00  0.00           O  
HETATM  237 C237 UNK     1      -0.851 -11.236  -9.257  1.00  0.00           C  
HETATM  238 C238 UNK     1      -0.762 -10.374  -7.940  1.00  0.00           C  
HETATM  239 N239 UNK     1      -1.915  -9.981  -7.390  1.00  0.00           N  
HETATM  240 C240 UNK     1      -1.764  -9.290  -6.264  1.00  0.00           C  
HETATM  241 N241 UNK     1      -2.888  -8.835  -5.597  1.00  0.00           N  
HETATM  242 N242 UNK     1      -0.628  -8.971  -5.680  1.00  0.00           N  
HETATM  243 C243 UNK     1       0.436  -9.392  -6.333  1.00  0.00           C  
HETATM  244 N244 UNK     1       0.454 -10.084  -7.466  1.00  0.00           N  
HETATM  245 N245 UNK     1       1.639  -9.050  -5.740  1.00  0.00           N  
HETATM  246 C246 UNK     1      -2.103 -10.920 -10.125  1.00  0.00           C  
HETATM  247 C247 UNK     1       0.392 -11.071 -10.170  1.00  0.00           C  
HETATM  248 H248 UNK     1      -1.694 -14.265  -8.032  1.00  0.00           H  
HETATM  249 H249 UNK     1      -2.852 -13.049  -8.541  1.00  0.00           H  
HETATM  250 H250 UNK     1      -1.820 -12.767  -7.128  1.00  0.00           H  
HETATM  251 H251 UNK     1      -2.160 -11.579 -10.992  1.00  0.00           H  
HETATM  252 H252 UNK     1      -2.080  -9.893 -10.491  1.00  0.00           H  
HETATM  253 H253 UNK     1      -3.033 -11.037  -9.570  1.00  0.00           H  
HETATM  254 H254 UNK     1       0.312 -11.679 -11.071  1.00  0.00           H  
HETATM  255 H255 UNK     1       0.528 -10.034 -10.478  1.00  0.00           H  
HETATM  256 H256 UNK     1       1.304 -11.384  -9.659  1.00  0.00           H  
HETATM  257 C257 UNK     1     -12.409   5.876  -8.740  1.00  0.00           C  
HETATM  258 O258 UNK     1     -11.521   6.649  -9.546  1.00  0.00           O  
HETATM  259 C259 UNK     1     -10.309   6.031 -10.028  1.00  0.00           C  
HETATM  260 C260 UNK     1      -9.394   5.534  -8.847  1.00  0.00           C  
HETATM  261 N261 UNK     1      -9.566   4.275  -8.430  1.00  0.00           N  
HETATM  262 C262 UNK     1      -8.789   3.931  -7.418  1.00  0.00           C  
HETATM  263 N263 UNK     1      -8.907   2.608  -7.022  1.00  0.00           N  
HETATM  264 N264 UNK     1      -7.883   4.691  -6.819  1.00  0.00           N  
HETATM  265 C265 UNK     1      -7.802   5.905  -7.333  1.00  0.00           C  
HETATM  266 N266 UNK     1      -8.511   6.398  -8.334  1.00  0.00           N  
HETATM  267 N267 UNK     1      -6.889   6.750  -6.735  1.00  0.00           N  
HETATM  268 C268 UNK     1      -9.664   7.179 -10.850  1.00  0.00           C  
HETATM  269 C269 UNK     1     -10.690   4.907 -11.034  1.00  0.00           C  
HETATM  270 H270 UNK     1     -11.942   5.552  -7.809  1.00  0.00           H  
HETATM  271 H271 UNK     1     -12.792   5.001  -9.265  1.00  0.00           H  
HETATM  272 H272 UNK     1     -13.268   6.491  -8.471  1.00  0.00           H  
HETATM  273 H273 UNK     1      -9.467   8.052 -10.225  1.00  0.00           H  
HETATM  274 H274 UNK     1     -10.317   7.510 -11.658  1.00  0.00           H  
HETATM  275 H275 UNK     1      -8.716   6.871 -11.291  1.00  0.00           H  
HETATM  276 H276 UNK     1      -9.807   4.515 -11.540  1.00  0.00           H  
HETATM  277 H277 UNK     1     -11.175   4.061 -10.546  1.00  0.00           H  
HETATM  278 H278 UNK     1     -11.375   5.273 -11.799  1.00  0.00           H  
HETATM  279 C279 UNK     1      11.272   7.315  -4.985  1.00  0.00           C  
HETATM  280 O280 UNK     1      11.947   6.467  -5.913  1.00  0.00           O  
HETATM  281 C281 UNK     1      11.292   6.146  -7.160  1.00  0.00           C  
HETATM  282 C282 UNK     1       9.931   5.390  -6.926  1.00  0.00           C  
HETATM  283 N283 UNK     1       9.974   4.062  -6.780  1.00  0.00           N  
HETATM  284 C284 UNK     1       8.786   3.504  -6.573  1.00  0.00           C  
HETATM  285 N285 UNK     1       8.701   2.131  -6.416  1.00  0.00           N  
HETATM  286 N286 UNK     1       7.625   4.123  -6.505  1.00  0.00           N  
HETATM  287 C287 UNK     1       7.717   5.429  -6.643  1.00  0.00           C  
HETATM  288 N288 UNK     1       8.823   6.135  -6.850  1.00  0.00           N  
HETATM  289 N289 UNK     1       6.510   6.100  -6.561  1.00  0.00           N  
HETATM  290 C290 UNK     1      12.354   5.266  -7.869  1.00  0.00           C  
HETATM  291 C291 UNK     1      11.145   7.449  -7.998  1.00  0.00           C  
HETATM  292 H292 UNK     1      11.083   8.307  -5.393  1.00  0.00           H  
HETATM  293 H293 UNK     1      11.901   7.444  -4.104  1.00  0.00           H  
HETATM  294 H294 UNK     1      10.329   6.886  -4.648  1.00  0.00           H  
HETATM  295 H295 UNK     1      12.593   4.379  -7.281  1.00  0.00           H  
HETATM  296 H296 UNK     1      13.289   5.807  -8.019  1.00  0.00           H  
HETATM  297 H297 UNK     1      12.005   4.926  -8.845  1.00  0.00           H  
HETATM  298 H298 UNK     1      10.428   8.145  -7.561  1.00  0.00           H  
HETATM  299 H299 UNK     1      12.095   7.976  -8.084  1.00  0.00           H  
HETATM  300 H300 UNK     1      10.795   7.230  -9.007  1.00  0.00           H  
CONECT    1    2   28  175
CONECT    2    1    3    5
CONECT    3    2    4   29
CONECT    4    3    7   30
CONECT    5    2    6   31
CONECT    6    5    7   32
CONECT    7    4    6    8
CONECT    8    7    9   27
CONECT    9    8   10
CONECT   10    9   11   18
CONECT   11   10   12   17
CONECT   12   11   13   33
CONECT   13   12   14   34
CONECT   14   13   15   16
CONECT   15   14   35  219
CONECT   16   14   17   36
CONECT   17   11   16   37
CONECT   18   10   19
CONECT   19   18   20   27
CONECT   20   19   21   26
CONECT   21   20   22   38
CONECT   22   21   23   39
CONECT   23   22   24   25
CONECT   24   23   40  197
CONECT   25   23   26   41
CONECT   26   20   25   42
CONECT   27    8   19
CONECT   28    1
CONECT   29    3
CONECT   30    4
CONECT   31    5
CONECT   32    6
CONECT   33   12
CONECT   34   13
CONECT   35   15
CONECT   36   16
CONECT   37   17
CONECT   38   21
CONECT   39   22
CONECT   40   24
CONECT   41   25
CONECT   42   26
CONECT   43   44   70  179
CONECT   44   43   45   47
CONECT   45   44   46   71
CONECT   46   45   49   72
CONECT   47   44   48   73
CONECT   48   47   49   74
CONECT   49   46   48   50
CONECT   50   49   51   69
CONECT   51   50   52
CONECT   52   51   53   60
CONECT   53   52   54   59
CONECT   54   53   55   75
CONECT   55   54   56   76
CONECT   56   55   57   58
CONECT   57   56   77  241
CONECT   58   56   59   78
CONECT   59   53   58   79
CONECT   60   52   61
CONECT   61   60   62   69
CONECT   62   61   63   68
CONECT   63   62   64   80
CONECT   64   63   65   81
CONECT   65   64   66   67
CONECT   66   65   82  263
CONECT   67   65   68   83
CONECT   68   62   67   84
CONECT   69   50   61
CONECT   70   43
CONECT   71   45
CONECT   72   46
CONECT   73   47
CONECT   74   48
CONECT   75   54
CONECT   76   55
CONECT   77   57
CONECT   78   58
CONECT   79   59
CONECT   80   63
CONECT   81   64
CONECT   82   66
CONECT   83   67
CONECT   84   68
CONECT   85   86  112  201
CONECT   86   85   87   89
CONECT   87   86   88  113
CONECT   88   87   91  114
CONECT   89   86   90  115
CONECT   90   89   91  116
CONECT   91   88   90   92
CONECT   92   91   93  111
CONECT   93   92   94
CONECT   94   93   95  102
CONECT   95   94   96  101
CONECT   96   95   97  117
CONECT   97   96   98  118
CONECT   98   97   99  100
CONECT   99   98  119  285
CONECT  100   98  101  120
CONECT  101   95  100  121
CONECT  102   94  103
CONECT  103  102  104  111
CONECT  104  103  105  110
CONECT  105  104  106  122
CONECT  106  105  107  123
CONECT  107  106  108  109
CONECT  108  107  124  245
CONECT  109  107  110  125
CONECT  110  104  109  126
CONECT  111   92  103
CONECT  112   85
CONECT  113   87
CONECT  114   88
CONECT  115   89
CONECT  116   90
CONECT  117   96
CONECT  118   97
CONECT  119   99
CONECT  120  100
CONECT  121  101
CONECT  122  105
CONECT  123  106
CONECT  124  108
CONECT  125  109
CONECT  126  110
CONECT  127  128  154  223
CONECT  128  127  129  131
CONECT  129  128  130  155
CONECT  130  129  133  156
CONECT  131  128  132  157
CONECT  132  131  133  158
CONECT  133  130  132  134
CONECT  134  133  135  153
CONECT  135  134  136
CONECT  136  135  137  144
CONECT  137  136  138  143
CONECT  138  137  139  159
CONECT  139  138  140  160
CONECT  140  139  141  142
CONECT  141  140  161  267
CONECT  142  140  143  162
CONECT  143  137  142  163
CONECT  144  136  145
CONECT  145  144  146  153
CONECT  146  145  147  152
CONECT  147  146  148  164
CONECT  148  147  149  165
CONECT  149  148  150  151
CONECT  150  149  166  289
CONECT  151  149  152  167
CONECT  152  146  151  168
CONECT  153  134  145
CONECT  154  127
CONECT  155  129
CONECT  156  130
CONECT  157  131
CONECT  158  132
CONECT  159  138
CONECT  160  139
CONECT  161  141
CONECT  162  142
CONECT  163  143
CONECT  164  147
CONECT  165  148
CONECT  166  150
CONECT  167  151
CONECT  168  152
CONECT  169  170  182  183  184
CONECT  170  169  171
CONECT  171  170  172  180  181
CONECT  172  171  173  178
CONECT  173  172  174
CONECT  174  173  175  176
CONECT  175    1  174
CONECT  176  174  177
CONECT  177  176  178  179
CONECT  178  172  177
CONECT  179   43  177
CONECT  180  171  185  186  187
CONECT  181  171  188  189  190
CONECT  182  169
CONECT  183  169
CONECT  184  169
CONECT  185  180
CONECT  186  180
CONECT  187  180
CONECT  188  181
CONECT  189  181
CONECT  190  181
CONECT  191  192  204  205  206
CONECT  192  191  193
CONECT  193  192  194  202  203
CONECT  194  193  195  200
CONECT  195  194  196
CONECT  196  195  197  198
CONECT  197   24  196
CONECT  198  196  199
CONECT  199  198  200  201
CONECT  200  194  199
CONECT  201   85  199
CONECT  202  193  207  208  209
CONECT  203  193  210  211  212
CONECT  204  191
CONECT  205  191
CONECT  206  191
CONECT  207  202
CONECT  208  202
CONECT  209  202
CONECT  210  203
CONECT  211  203
CONECT  212  203
CONECT  213  214  226  227  228
CONECT  214  213  215
CONECT  215  214  216  224  225
CONECT  216  215  217  222
CONECT  217  216  218
CONECT  218  217  219  220
CONECT  219   15  218
CONECT  220  218  221
CONECT  221  220  222  223
CONECT  222  216  221
CONECT  223  127  221
CONECT  224  215  229  230  231
CONECT  225  215  232  233  234
CONECT  226  213
CONECT  227  213
CONECT  228  213
CONECT  229  224
CONECT  230  224
CONECT  231  224
CONECT  232  225
CONECT  233  225
CONECT  234  225
CONECT  235  236  248  249  250
CONECT  236  235  237
CONECT  237  236  238  246  247
CONECT  238  237  239  244
CONECT  239  238  240
CONECT  240  239  241  242
CONECT  241   57  240
CONECT  242  240  243
CONECT  243  242  244  245
CONECT  244  238  243
CONECT  245  108  243
CONECT  246  237  251  252  253
CONECT  247  237  254  255  256
CONECT  248  235
CONECT  249  235
CONECT  250  235
CONECT  251  246
CONECT  252  246
CONECT  253  246
CONECT  254  247
CONECT  255  247
CONECT  256  247
CONECT  257  258  270  271  272
CONECT  258  257  259
CONECT  259  258  260  268  269
CONECT  260  259  261  266
CONECT  261  260  262
CONECT  262  261  263  264
CONECT  263   66  262
CONECT  264  262  265
CONECT  265  264  266  267
CONECT  266  260  265
CONECT  267  141  265
CONECT  268  259  273  274  275
CONECT  269  259  276  277  278
CONECT  270  257
CONECT  271  257
CONECT  272  257
CONECT  273  268
CONECT  274  268
CONECT  275  268
CONECT  276  269
CONECT  277  269
CONECT  278  269
CONECT  279  280  292  293  294
CONECT  280  279  281
CONECT  281  280  282  290  291
CONECT  282  281  283  288
CONECT  283  282  284
CONECT  284  283  285  286
CONECT  285   99  284
CONECT  286  284  287
CONECT  287  286  288  289
CONECT  288  282  287
CONECT  289  150  287
CONECT  290  281  295  296  297
CONECT  291  281  298  299  300
CONECT  292  279
CONECT  293  279
CONECT  294  279
CONECT  295  290
CONECT  296  290
CONECT  297  290
CONECT  298  291
CONECT  299  291
CONECT  300  291
MASTER        0    0    0    0    0    0    0    3  300    0  300    0
END
