# Supplementary material for: An evolutionary algorithm for the discovery of porous organic cages
Source: Chem Sci. 2018 Sep 11;9(45):8513–27. doi: 10.1039/c8sc03560a (PMC6251339; doi:10.1039/c8sc03560a)
Supplement: Supplementary file 1 [file SC-009-C8SC03560A-s001.zip › Best_five/Case_Study2/RunA_5.pdb]

HEADER    CSD ENTRY RDKit          3D
CRYST1   1.0000   1.0000   1.0000  90.00  90.00  90.00          
SCALE1      1.000000  0.000000  0.000000       0.000000
SCALE2      0.000000  1.000000  0.000000       0.000000
SCALE3      0.000000  0.000000  1.000000       0.000000
HETATM    1  F1  UNK     1       0.715  -0.559  12.541  1.00  0.00           F  
HETATM    2  C2  UNK     1      -0.359  -1.177  12.041  1.00  0.00           C  
HETATM    3  F3  UNK     1      -1.413  -0.513  12.525  1.00  0.00           F  
HETATM    4  F4  UNK     1      -0.391  -2.382  12.619  1.00  0.00           F  
HETATM    5  C5  UNK     1      -0.365  -1.264  10.458  1.00  0.00           C  
HETATM    6  C6  UNK     1      -1.529  -2.243  10.045  1.00  0.00           C  
HETATM    7  C7  UNK     1      -1.290  -3.425   9.322  1.00  0.00           C  
HETATM    8  C8  UNK     1      -2.339  -4.185   8.817  1.00  0.00           C  
HETATM    9  C9  UNK     1      -3.664  -3.795   9.021  1.00  0.00           C  
HETATM   10  C10 UNK     1      -4.727  -4.496   8.289  1.00  0.00           C  
HETATM   11  C11 UNK     1      -3.917  -2.689   9.840  1.00  0.00           C  
HETATM   12  C12 UNK     1      -2.866  -1.934  10.355  1.00  0.00           C  
HETATM   13  C13 UNK     1       1.002  -1.796   9.889  1.00  0.00           C  
HETATM   14  C14 UNK     1       1.932  -2.521  10.656  1.00  0.00           C  
HETATM   15  C15 UNK     1       3.111  -3.007  10.086  1.00  0.00           C  
HETATM   16  C16 UNK     1       3.405  -2.775   8.738  1.00  0.00           C  
HETATM   17  C17 UNK     1       4.630  -3.322   8.126  1.00  0.00           C  
HETATM   18  C18 UNK     1       2.494  -2.030   7.980  1.00  0.00           C  
HETATM   19  C19 UNK     1       1.318  -1.556   8.542  1.00  0.00           C  
HETATM   20  C20 UNK     1      -0.568   0.177   9.857  1.00  0.00           C  
HETATM   21  C21 UNK     1      -1.556   0.455   8.894  1.00  0.00           C  
HETATM   22  C22 UNK     1      -1.623   1.690   8.262  1.00  0.00           C  
HETATM   23  C23 UNK     1      -0.692   2.691   8.547  1.00  0.00           C  
HETATM   24  C24 UNK     1      -0.712   3.917   7.739  1.00  0.00           C  
HETATM   25  C25 UNK     1       0.267   2.448   9.536  1.00  0.00           C  
HETATM   26  C26 UNK     1       0.327   1.212  10.181  1.00  0.00           C  
HETATM   27  H27 UNK     1      -0.290  -3.756   9.081  1.00  0.00           H  
HETATM   28  H28 UNK     1      -2.101  -5.048   8.210  1.00  0.00           H  
HETATM   29  H29 UNK     1      -4.372  -5.313   7.662  1.00  0.00           H  
HETATM   30  H30 UNK     1      -4.935  -2.374  10.030  1.00  0.00           H  
HETATM   31  H31 UNK     1      -3.113  -1.049  10.925  1.00  0.00           H  
HETATM   32  H32 UNK     1       1.759  -2.746  11.697  1.00  0.00           H  
HETATM   33  H33 UNK     1       3.791  -3.575  10.705  1.00  0.00           H  
HETATM   34  H34 UNK     1       5.240  -3.950   8.770  1.00  0.00           H  
HETATM   35  H35 UNK     1       2.684  -1.825   6.935  1.00  0.00           H  
HETATM   36  H36 UNK     1       0.641  -1.009   7.901  1.00  0.00           H  
HETATM   37  H37 UNK     1      -2.256  -0.293   8.555  1.00  0.00           H  
HETATM   38  H38 UNK     1      -2.377   1.835   7.501  1.00  0.00           H  
HETATM   39  H39 UNK     1      -1.515   3.947   7.004  1.00  0.00           H  
HETATM   40  H40 UNK     1       1.005   3.203   9.773  1.00  0.00           H  
HETATM   41  H41 UNK     1       1.130   1.055  10.885  1.00  0.00           H  
HETATM   42  F42 UNK     1      -9.912  -4.974  -5.306  1.00  0.00           F  
HETATM   43  C43 UNK     1      -9.994  -5.228  -3.997  1.00  0.00           C  
HETATM   44  F44 UNK     1     -10.140  -6.553  -3.900  1.00  0.00           F  
HETATM   45  F45 UNK     1     -11.157  -4.705  -3.594  1.00  0.00           F  
HETATM   46  C46 UNK     1      -8.758  -4.684  -3.165  1.00  0.00           C  
HETATM   47  C47 UNK     1      -9.132  -4.792  -1.640  1.00  0.00           C  
HETATM   48  C48 UNK     1      -9.441  -6.038  -1.064  1.00  0.00           C  
HETATM   49  C49 UNK     1      -9.687  -6.162   0.302  1.00  0.00           C  
HETATM   50  C50 UNK     1      -9.653  -5.039   1.137  1.00  0.00           C  
HETATM   51  C51 UNK     1      -9.774  -5.131   2.597  1.00  0.00           C  
HETATM   52  C52 UNK     1      -9.428  -3.787   0.561  1.00  0.00           C  
HETATM   53  C53 UNK     1      -9.175  -3.664  -0.800  1.00  0.00           C  
HETATM   54  C54 UNK     1      -8.421  -3.189  -3.527  1.00  0.00           C  
HETATM   55  C55 UNK     1      -9.358  -2.307  -4.097  1.00  0.00           C  
HETATM   56  C56 UNK     1      -9.016  -0.987  -4.388  1.00  0.00           C  
HETATM   57  C57 UNK     1      -7.724  -0.509  -4.137  1.00  0.00           C  
HETATM   58  C58 UNK     1      -7.313   0.871  -4.429  1.00  0.00           C  
HETATM   59  C59 UNK     1      -6.787  -1.381  -3.579  1.00  0.00           C  
HETATM   60  C60 UNK     1      -7.131  -2.691  -3.272  1.00  0.00           C  
HETATM   61  C61 UNK     1      -7.487  -5.536  -3.534  1.00  0.00           C  
HETATM   62  C62 UNK     1      -7.035  -5.573  -4.865  1.00  0.00           C  
HETATM   63  C63 UNK     1      -5.832  -6.189  -5.203  1.00  0.00           C  
HETATM   64  C64 UNK     1      -5.040  -6.795  -4.223  1.00  0.00           C  
HETATM   65  C65 UNK     1      -3.714  -7.325  -4.578  1.00  0.00           C  
HETATM   66  C66 UNK     1      -5.510  -6.814  -2.906  1.00  0.00           C  
HETATM   67  C67 UNK     1      -6.704  -6.187  -2.565  1.00  0.00           C  
HETATM   68  H68 UNK     1      -9.435  -6.941  -1.658  1.00  0.00           H  
HETATM   69  H69 UNK     1      -9.867  -7.144   0.719  1.00  0.00           H  
HETATM   70  H70 UNK     1      -9.692  -4.168   3.101  1.00  0.00           H  
HETATM   71  H71 UNK     1      -9.409  -2.892   1.168  1.00  0.00           H  
HETATM   72  H72 UNK     1      -8.984  -2.667  -1.171  1.00  0.00           H  
HETATM   73  H73 UNK     1     -10.370  -2.611  -4.313  1.00  0.00           H  
HETATM   74  H74 UNK     1      -9.762  -0.331  -4.817  1.00  0.00           H  
HETATM   75  H75 UNK     1      -6.251   1.052  -4.278  1.00  0.00           H  
HETATM   76  H76 UNK     1      -5.779  -1.051  -3.365  1.00  0.00           H  
HETATM   77  H77 UNK     1      -6.375  -3.319  -2.824  1.00  0.00           H  
HETATM   78  H78 UNK     1      -7.577  -5.067  -5.649  1.00  0.00           H  
HETATM   79  H79 UNK     1      -5.504  -6.152  -6.233  1.00  0.00           H  
HETATM   80  H80 UNK     1      -3.405  -7.132  -5.604  1.00  0.00           H  
HETATM   81  H81 UNK     1      -4.920  -7.271  -2.123  1.00  0.00           H  
HETATM   82  H82 UNK     1      -6.960  -6.176  -1.517  1.00  0.00           H  
HETATM   83  F83 UNK     1       9.922  -5.213  -5.949  1.00  0.00           F  
HETATM   84  C84 UNK     1      10.059  -5.242  -4.620  1.00  0.00           C  
HETATM   85  F85 UNK     1      11.203  -4.604  -4.357  1.00  0.00           F  
HETATM   86  F86 UNK     1      10.281  -6.521  -4.304  1.00  0.00           F  
HETATM   87  C87 UNK     1       8.817  -4.601  -3.868  1.00  0.00           C  
HETATM   88  C88 UNK     1       9.156  -4.440  -2.339  1.00  0.00           C  
HETATM   89  C89 UNK     1       9.590  -5.545  -1.585  1.00  0.00           C  
HETATM   90  C90 UNK     1       9.760  -5.455  -0.204  1.00  0.00           C  
HETATM   91  C91 UNK     1       9.498  -4.257   0.469  1.00  0.00           C  
HETATM   92  C92 UNK     1       9.514  -4.144   1.933  1.00  0.00           C  
HETATM   93  C93 UNK     1       9.117  -3.140  -0.279  1.00  0.00           C  
HETATM   94  C94 UNK     1       8.941  -3.232  -1.653  1.00  0.00           C  
HETATM   95  C95 UNK     1       7.540  -5.516  -3.950  1.00  0.00           C  
HETATM   96  C96 UNK     1       6.498  -5.327  -3.026  1.00  0.00           C  
HETATM   97  C97 UNK     1       5.349  -6.106  -3.059  1.00  0.00           C  
HETATM   98  C98 UNK     1       5.189  -7.099  -4.028  1.00  0.00           C  
HETATM   99  C99 UNK     1       3.944  -7.879  -4.032  1.00  0.00           C  
HETATM  100 C100 UNK     1       6.217  -7.300  -4.957  1.00  0.00           C  
HETATM  101 C101 UNK     1       7.377  -6.526  -4.916  1.00  0.00           C  
HETATM  102 C102 UNK     1       8.530  -3.214  -4.556  1.00  0.00           C  
HETATM  103 C103 UNK     1       9.490  -2.187  -4.514  1.00  0.00           C  
HETATM  104 C104 UNK     1       9.211  -0.917  -5.014  1.00  0.00           C  
HETATM  105 C105 UNK     1       7.969  -0.637  -5.596  1.00  0.00           C  
HETATM  106 C106 UNK     1       7.588   0.715  -6.028  1.00  0.00           C  
HETATM  107 C107 UNK     1       7.042  -1.675  -5.721  1.00  0.00           C  
HETATM  108 C108 UNK     1       7.317  -2.940  -5.213  1.00  0.00           C  
HETATM  109 H109 UNK     1       9.741  -6.511  -2.042  1.00  0.00           H  
HETATM  110 H110 UNK     1      10.049  -6.338   0.351  1.00  0.00           H  
HETATM  111 H111 UNK     1       9.234  -3.153   2.289  1.00  0.00           H  
HETATM  112 H112 UNK     1       8.900  -2.197   0.203  1.00  0.00           H  
HETATM  113 H113 UNK     1       8.572  -2.348  -2.151  1.00  0.00           H  
HETATM  114 H114 UNK     1       6.564  -4.560  -2.267  1.00  0.00           H  
HETATM  115 H115 UNK     1       4.579  -5.916  -2.324  1.00  0.00           H  
HETATM  116 H116 UNK     1       3.283  -7.639  -3.200  1.00  0.00           H  
HETATM  117 H117 UNK     1       6.118  -8.062  -5.718  1.00  0.00           H  
HETATM  118 H118 UNK     1       8.128  -6.728  -5.664  1.00  0.00           H  
HETATM  119 H119 UNK     1      10.445  -2.341  -4.033  1.00  0.00           H  
HETATM  120 H120 UNK     1       9.954  -0.137  -4.916  1.00  0.00           H  
HETATM  121 H121 UNK     1       6.591   0.782  -6.458  1.00  0.00           H  
HETATM  122 H122 UNK     1       6.079  -1.504  -6.181  1.00  0.00           H  
HETATM  123 H123 UNK     1       6.545  -3.688  -5.319  1.00  0.00           H  
HETATM  124 F124 UNK     1       0.206  12.200  -5.598  1.00  0.00           F  
HETATM  125 C125 UNK     1       0.362  12.149  -4.272  1.00  0.00           C  
HETATM  126 F126 UNK     1      -0.625  12.895  -3.768  1.00  0.00           F  
HETATM  127 F127 UNK     1       1.488  12.821  -4.010  1.00  0.00           F  
HETATM  128 C128 UNK     1       0.410  10.660  -3.720  1.00  0.00           C  
HETATM  129 C129 UNK     1       0.365  10.606  -2.149  1.00  0.00           C  
HETATM  130 C130 UNK     1       0.508  11.744  -1.334  1.00  0.00           C  
HETATM  131 C131 UNK     1       0.478  11.643   0.056  1.00  0.00           C  
HETATM  132 C132 UNK     1       0.312  10.404   0.683  1.00  0.00           C  
HETATM  133 C133 UNK     1       0.305  10.317   2.154  1.00  0.00           C  
HETATM  134 C134 UNK     1       0.164   9.269  -0.122  1.00  0.00           C  
HETATM  135 C135 UNK     1       0.186   9.369  -1.508  1.00  0.00           C  
HETATM  136 C136 UNK     1       1.759  10.054  -4.255  1.00  0.00           C  
HETATM  137 C137 UNK     1       1.922   9.804  -5.629  1.00  0.00           C  
HETATM  138 C138 UNK     1       3.073   9.194  -6.120  1.00  0.00           C  
HETATM  139 C139 UNK     1       4.104   8.813  -5.254  1.00  0.00           C  
HETATM  140 C140 UNK     1       5.286   8.074  -5.723  1.00  0.00           C  
HETATM  141 C141 UNK     1       3.976   9.109  -3.893  1.00  0.00           C  
HETATM  142 C142 UNK     1       2.828   9.726  -3.402  1.00  0.00           C  
HETATM  143 C143 UNK     1      -0.828   9.834  -4.238  1.00  0.00           C  
HETATM  144 C144 UNK     1      -2.114  10.395  -4.313  1.00  0.00           C  
HETATM  145 C145 UNK     1      -3.201   9.654  -4.774  1.00  0.00           C  
HETATM  146 C146 UNK     1      -3.043   8.321  -5.170  1.00  0.00           C  
HETATM  147 C147 UNK     1      -4.162   7.495  -5.646  1.00  0.00           C  
HETATM  148 C148 UNK     1      -1.770   7.751  -5.094  1.00  0.00           C  
HETATM  149 C149 UNK     1      -0.686   8.491  -4.635  1.00  0.00           C  
HETATM  150 H150 UNK     1       0.660  12.730  -1.745  1.00  0.00           H  
HETATM  151 H151 UNK     1       0.598  12.544   0.641  1.00  0.00           H  
HETATM  152 H152 UNK     1       0.378  11.273   2.668  1.00  0.00           H  
HETATM  153 H153 UNK     1       0.032   8.293   0.327  1.00  0.00           H  
HETATM  154 H154 UNK     1       0.080   8.459  -2.080  1.00  0.00           H  
HETATM  155 H155 UNK     1       1.136  10.046  -6.330  1.00  0.00           H  
HETATM  156 H156 UNK     1       3.145   8.987  -7.179  1.00  0.00           H  
HETATM  157 H157 UNK     1       5.963   7.766  -4.928  1.00  0.00           H  
HETATM  158 H158 UNK     1       4.757   8.845  -3.194  1.00  0.00           H  
HETATM  159 H159 UNK     1       2.784   9.917  -2.340  1.00  0.00           H  
HETATM  160 H160 UNK     1      -2.316  11.406  -3.998  1.00  0.00           H  
HETATM  161 H161 UNK     1      -4.177  10.119  -4.812  1.00  0.00           H  
HETATM  162 H162 UNK     1      -3.875   6.473  -5.892  1.00  0.00           H  
HETATM  163 H163 UNK     1      -1.604   6.723  -5.383  1.00  0.00           H  
HETATM  164 H164 UNK     1       0.268   7.988  -4.579  1.00  0.00           H  
HETATM  165 N165 UNK     1      -5.959  -4.157   8.288  1.00  0.00           N  
HETATM  166 C166 UNK     1      -6.815  -4.694   7.322  1.00  0.00           C  
HETATM  167 C167 UNK     1      -6.521  -4.592   5.955  1.00  0.00           C  
HETATM  168 C168 UNK     1      -7.386  -5.044   4.964  1.00  0.00           C  
HETATM  169 C169 UNK     1      -8.617  -5.597   5.346  1.00  0.00           C  
HETATM  170 C170 UNK     1      -8.917  -5.698   6.738  1.00  0.00           C  
HETATM  171 C171 UNK     1      -8.034  -5.239   7.727  1.00  0.00           C  
HETATM  172 N172 UNK     1     -10.163  -6.299   6.837  1.00  0.00           N  
HETATM  173 C173 UNK     1     -10.862  -6.617   8.073  1.00  0.00           C  
HETATM  174 C174 UNK     1     -10.632  -6.566   5.567  1.00  0.00           C  
HETATM  175 C175 UNK     1      -9.748  -6.115   4.609  1.00  0.00           C  
HETATM  176 N176 UNK     1      -9.898  -6.217   3.259  1.00  0.00           N  
HETATM  177 H177 UNK     1      -5.591  -4.130   5.656  1.00  0.00           H  
HETATM  178 H178 UNK     1      -7.125  -4.957   3.919  1.00  0.00           H  
HETATM  179 H179 UNK     1      -8.276  -5.297   8.775  1.00  0.00           H  
HETATM  180 H180 UNK     1     -11.839  -7.053   7.861  1.00  0.00           H  
HETATM  181 H181 UNK     1     -10.999  -5.706   8.658  1.00  0.00           H  
HETATM  182 H182 UNK     1     -10.271  -7.330   8.650  1.00  0.00           H  
HETATM  183 H183 UNK     1     -11.588  -7.050   5.429  1.00  0.00           H  
HETATM  184 N184 UNK     1       4.936  -3.091   6.910  1.00  0.00           N  
HETATM  185 C185 UNK     1       6.034  -3.641   6.250  1.00  0.00           C  
HETATM  186 C186 UNK     1       5.863  -3.870   4.887  1.00  0.00           C  
HETATM  187 C187 UNK     1       6.896  -4.295   4.057  1.00  0.00           C  
HETATM  188 C188 UNK     1       8.171  -4.476   4.610  1.00  0.00           C  
HETATM  189 C189 UNK     1       8.347  -4.253   6.009  1.00  0.00           C  
HETATM  190 C190 UNK     1       7.298  -3.820   6.833  1.00  0.00           C  
HETATM  191 N191 UNK     1       9.675  -4.538   6.295  1.00  0.00           N  
HETATM  192 C192 UNK     1      10.301  -4.464   7.607  1.00  0.00           C  
HETATM  193 C193 UNK     1      10.314  -4.909   5.130  1.00  0.00           C  
HETATM  194 C194 UNK     1       9.456  -4.835   4.052  1.00  0.00           C  
HETATM  195 N195 UNK     1       9.756  -5.097   2.750  1.00  0.00           N  
HETATM  196 H196 UNK     1       4.887  -3.696   4.457  1.00  0.00           H  
HETATM  197 H197 UNK     1       6.726  -4.462   3.003  1.00  0.00           H  
HETATM  198 H198 UNK     1       7.461  -3.609   7.876  1.00  0.00           H  
HETATM  199 H199 UNK     1       9.795  -5.149   8.289  1.00  0.00           H  
HETATM  200 H200 UNK     1      10.221  -3.446   7.990  1.00  0.00           H  
HETATM  201 H201 UNK     1      11.355  -4.739   7.545  1.00  0.00           H  
HETATM  202 H202 UNK     1      11.361  -5.175   5.142  1.00  0.00           H  
HETATM  203 N203 UNK     1       0.144   4.862   7.810  1.00  0.00           N  
HETATM  204 C204 UNK     1       0.129   5.866   6.836  1.00  0.00           C  
HETATM  205 C205 UNK     1       0.185   5.567   5.467  1.00  0.00           C  
HETATM  206 C206 UNK     1       0.207   6.551   4.482  1.00  0.00           C  
HETATM  207 C207 UNK     1       0.200   7.897   4.874  1.00  0.00           C  
HETATM  208 C208 UNK     1       0.179   8.199   6.270  1.00  0.00           C  
HETATM  209 C209 UNK     1       0.153   7.197   7.251  1.00  0.00           C  
HETATM  210 N210 UNK     1       0.191   9.580   6.384  1.00  0.00           N  
HETATM  211 C211 UNK     1       0.178  10.334   7.629  1.00  0.00           C  
HETATM  212 C212 UNK     1       0.211  10.129   5.120  1.00  0.00           C  
HETATM  213 C213 UNK     1       0.217   9.136   4.144  1.00  0.00           C  
HETATM  214 N214 UNK     1       0.227   9.208   2.781  1.00  0.00           N  
HETATM  215 H215 UNK     1       0.220   4.531   5.163  1.00  0.00           H  
HETATM  216 H216 UNK     1       0.242   6.294   3.433  1.00  0.00           H  
HETATM  217 H217 UNK     1       0.148   7.433   8.303  1.00  0.00           H  
HETATM  218 H218 UNK     1      -0.729  10.097   8.187  1.00  0.00           H  
HETATM  219 H219 UNK     1       0.203  11.406   7.430  1.00  0.00           H  
HETATM  220 H220 UNK     1       1.050  10.062   8.226  1.00  0.00           H  
HETATM  221 H221 UNK     1       0.216  11.204   5.010  1.00  0.00           H  
HETATM  222 N222 UNK     1      -2.946  -7.923  -3.752  1.00  0.00           N  
HETATM  223 C223 UNK     1      -1.626  -8.199  -4.101  1.00  0.00           C  
HETATM  224 C224 UNK     1      -0.712  -7.166  -4.341  1.00  0.00           C  
HETATM  225 C225 UNK     1       0.637  -7.405  -4.595  1.00  0.00           C  
HETATM  226 C226 UNK     1       1.098  -8.732  -4.603  1.00  0.00           C  
HETATM  227 C227 UNK     1       0.150  -9.782  -4.402  1.00  0.00           C  
HETATM  228 C228 UNK     1      -1.203  -9.526  -4.144  1.00  0.00           C  
HETATM  229 N229 UNK     1       0.841 -10.978  -4.512  1.00  0.00           N  
HETATM  230 C230 UNK     1       0.267 -12.311  -4.399  1.00  0.00           C  
HETATM  231 C231 UNK     1       2.171 -10.702  -4.741  1.00  0.00           C  
HETATM  232 C232 UNK     1       2.404  -9.343  -4.744  1.00  0.00           C  
HETATM  233 N233 UNK     1       3.621  -8.753  -4.906  1.00  0.00           N  
HETATM  234 H234 UNK     1      -1.064  -6.146  -4.291  1.00  0.00           H  
HETATM  235 H235 UNK     1       1.323  -6.586  -4.757  1.00  0.00           H  
HETATM  236 H236 UNK     1      -1.906 -10.322  -3.961  1.00  0.00           H  
HETATM  237 H237 UNK     1      -0.512 -12.435  -5.153  1.00  0.00           H  
HETATM  238 H238 UNK     1      -0.169 -12.435  -3.407  1.00  0.00           H  
HETATM  239 H239 UNK     1       1.033 -13.073  -4.551  1.00  0.00           H  
HETATM  240 H240 UNK     1       2.882 -11.508  -4.854  1.00  0.00           H  
HETATM  241 N241 UNK     1      -8.090   1.806  -4.821  1.00  0.00           N  
HETATM  242 C242 UNK     1      -7.580   3.088  -5.059  1.00  0.00           C  
HETATM  243 C243 UNK     1      -6.693   3.736  -4.184  1.00  0.00           C  
HETATM  244 C244 UNK     1      -6.187   5.011  -4.433  1.00  0.00           C  
HETATM  245 C245 UNK     1      -6.611   5.691  -5.585  1.00  0.00           C  
HETATM  246 C246 UNK     1      -7.581   5.064  -6.425  1.00  0.00           C  
HETATM  247 C247 UNK     1      -8.072   3.778  -6.167  1.00  0.00           C  
HETATM  248 N248 UNK     1      -7.877   5.959  -7.441  1.00  0.00           N  
HETATM  249 C249 UNK     1      -8.838   5.749  -8.514  1.00  0.00           C  
HETATM  250 C250 UNK     1      -7.111   7.092  -7.271  1.00  0.00           C  
HETATM  251 C251 UNK     1      -6.272   6.964  -6.183  1.00  0.00           C  
HETATM  252 N252 UNK     1      -5.369   7.895  -5.769  1.00  0.00           N  
HETATM  253 H253 UNK     1      -6.379   3.226  -3.285  1.00  0.00           H  
HETATM  254 H254 UNK     1      -5.486   5.473  -3.753  1.00  0.00           H  
HETATM  255 H255 UNK     1      -8.799   3.312  -6.811  1.00  0.00           H  
HETATM  256 H256 UNK     1      -8.546   4.874  -9.096  1.00  0.00           H  
HETATM  257 H257 UNK     1      -8.876   6.619  -9.171  1.00  0.00           H  
HETATM  258 H258 UNK     1      -9.828   5.583  -8.086  1.00  0.00           H  
HETATM  259 H259 UNK     1      -7.195   7.915  -7.965  1.00  0.00           H  
HETATM  260 N260 UNK     1       8.316   1.756  -5.888  1.00  0.00           N  
HETATM  261 C261 UNK     1       7.786   3.014  -6.186  1.00  0.00           C  
HETATM  262 C262 UNK     1       6.605   3.479  -5.591  1.00  0.00           C  
HETATM  263 C263 UNK     1       6.084   4.746  -5.847  1.00  0.00           C  
HETATM  264 C264 UNK     1       6.781   5.599  -6.717  1.00  0.00           C  
HETATM  265 C265 UNK     1       7.995   5.127  -7.304  1.00  0.00           C  
HETATM  266 C266 UNK     1       8.509   3.852  -7.034  1.00  0.00           C  
HETATM  267 N267 UNK     1       8.471   6.141  -8.121  1.00  0.00           N  
HETATM  268 C268 UNK     1       9.680   6.091  -8.931  1.00  0.00           C  
HETATM  269 C269 UNK     1       7.591   7.200  -8.072  1.00  0.00           C  
HETATM  270 C270 UNK     1       6.553   6.942  -7.201  1.00  0.00           C  
HETATM  271 N271 UNK     1       5.506   7.773  -6.945  1.00  0.00           N  
HETATM  272 H272 UNK     1       6.082   2.832  -4.903  1.00  0.00           H  
HETATM  273 H273 UNK     1       5.162   5.070  -5.385  1.00  0.00           H  
HETATM  274 H274 UNK     1       9.431   3.508  -7.473  1.00  0.00           H  
HETATM  275 H275 UNK     1       9.851   7.050  -9.423  1.00  0.00           H  
HETATM  276 H276 UNK     1       9.576   5.314  -9.688  1.00  0.00           H  
HETATM  277 H277 UNK     1      10.534   5.862  -8.293  1.00  0.00           H  
HETATM  278 H278 UNK     1       7.771   8.086  -8.664  1.00  0.00           H  
CONECT    1    2
CONECT    2    1    3    4    5
CONECT    3    2
CONECT    4    2
CONECT    5    2    6   13   20
CONECT    6    5    7   12
CONECT    7    6    8   27
CONECT    8    7    9   28
CONECT    9    8   10   11
CONECT   10    9   29  165
CONECT   11    9   12   30
CONECT   12    6   11   31
CONECT   13    5   14   19
CONECT   14   13   15   32
CONECT   15   14   16   33
CONECT   16   15   17   18
CONECT   17   16   34  184
CONECT   18   16   19   35
CONECT   19   13   18   36
CONECT   20    5   21   26
CONECT   21   20   22   37
CONECT   22   21   23   38
CONECT   23   22   24   25
CONECT   24   23   39  203
CONECT   25   23   26   40
CONECT   26   20   25   41
CONECT   27    7
CONECT   28    8
CONECT   29   10
CONECT   30   11
CONECT   31   12
CONECT   32   14
CONECT   33   15
CONECT   34   17
CONECT   35   18
CONECT   36   19
CONECT   37   21
CONECT   38   22
CONECT   39   24
CONECT   40   25
CONECT   41   26
CONECT   42   43
CONECT   43   42   44   45   46
CONECT   44   43
CONECT   45   43
CONECT   46   43   47   54   61
CONECT   47   46   48   53
CONECT   48   47   49   68
CONECT   49   48   50   69
CONECT   50   49   51   52
CONECT   51   50   70  176
CONECT   52   50   53   71
CONECT   53   47   52   72
CONECT   54   46   55   60
CONECT   55   54   56   73
CONECT   56   55   57   74
CONECT   57   56   58   59
CONECT   58   57   75  241
CONECT   59   57   60   76
CONECT   60   54   59   77
CONECT   61   46   62   67
CONECT   62   61   63   78
CONECT   63   62   64   79
CONECT   64   63   65   66
CONECT   65   64   80  222
CONECT   66   64   67   81
CONECT   67   61   66   82
CONECT   68   48
CONECT   69   49
CONECT   70   51
CONECT   71   52
CONECT   72   53
CONECT   73   55
CONECT   74   56
CONECT   75   58
CONECT   76   59
CONECT   77   60
CONECT   78   62
CONECT   79   63
CONECT   80   65
CONECT   81   66
CONECT   82   67
CONECT   83   84
CONECT   84   83   85   86   87
CONECT   85   84
CONECT   86   84
CONECT   87   84   88   95  102
CONECT   88   87   89   94
CONECT   89   88   90  109
CONECT   90   89   91  110
CONECT   91   90   92   93
CONECT   92   91  111  195
CONECT   93   91   94  112
CONECT   94   88   93  113
CONECT   95   87   96  101
CONECT   96   95   97  114
CONECT   97   96   98  115
CONECT   98   97   99  100
CONECT   99   98  116  233
CONECT  100   98  101  117
CONECT  101   95  100  118
CONECT  102   87  103  108
CONECT  103  102  104  119
CONECT  104  103  105  120
CONECT  105  104  106  107
CONECT  106  105  121  260
CONECT  107  105  108  122
CONECT  108  102  107  123
CONECT  109   89
CONECT  110   90
CONECT  111   92
CONECT  112   93
CONECT  113   94
CONECT  114   96
CONECT  115   97
CONECT  116   99
CONECT  117  100
CONECT  118  101
CONECT  119  103
CONECT  120  104
CONECT  121  106
CONECT  122  107
CONECT  123  108
CONECT  124  125
CONECT  125  124  126  127  128
CONECT  126  125
CONECT  127  125
CONECT  128  125  129  136  143
CONECT  129  128  130  135
CONECT  130  129  131  150
CONECT  131  130  132  151
CONECT  132  131  133  134
CONECT  133  132  152  214
CONECT  134  132  135  153
CONECT  135  129  134  154
CONECT  136  128  137  142
CONECT  137  136  138  155
CONECT  138  137  139  156
CONECT  139  138  140  141
CONECT  140  139  157  271
CONECT  141  139  142  158
CONECT  142  136  141  159
CONECT  143  128  144  149
CONECT  144  143  145  160
CONECT  145  144  146  161
CONECT  146  145  147  148
CONECT  147  146  162  252
CONECT  148  146  149  163
CONECT  149  143  148  164
CONECT  150  130
CONECT  151  131
CONECT  152  133
CONECT  153  134
CONECT  154  135
CONECT  155  137
CONECT  156  138
CONECT  157  140
CONECT  158  141
CONECT  159  142
CONECT  160  144
CONECT  161  145
CONECT  162  147
CONECT  163  148
CONECT  164  149
CONECT  165   10  166
CONECT  166  165  167  171
CONECT  167  166  168  177
CONECT  168  167  169  178
CONECT  169  168  170  175
CONECT  170  169  171  172
CONECT  171  166  170  179
CONECT  172  170  173  174
CONECT  173  172  180  181  182
CONECT  174  172  175  183
CONECT  175  169  174  176
CONECT  176   51  175
CONECT  177  167
CONECT  178  168
CONECT  179  171
CONECT  180  173
CONECT  181  173
CONECT  182  173
CONECT  183  174
CONECT  184   17  185
CONECT  185  184  186  190
CONECT  186  185  187  196
CONECT  187  186  188  197
CONECT  188  187  189  194
CONECT  189  188  190  191
CONECT  190  185  189  198
CONECT  191  189  192  193
CONECT  192  191  199  200  201
CONECT  193  191  194  202
CONECT  194  188  193  195
CONECT  195   92  194
CONECT  196  186
CONECT  197  187
CONECT  198  190
CONECT  199  192
CONECT  200  192
CONECT  201  192
CONECT  202  193
CONECT  203   24  204
CONECT  204  203  205  209
CONECT  205  204  206  215
CONECT  206  205  207  216
CONECT  207  206  208  213
CONECT  208  207  209  210
CONECT  209  204  208  217
CONECT  210  208  211  212
CONECT  211  210  218  219  220
CONECT  212  210  213  221
CONECT  213  207  212  214
CONECT  214  133  213
CONECT  215  205
CONECT  216  206
CONECT  217  209
CONECT  218  211
CONECT  219  211
CONECT  220  211
CONECT  221  212
CONECT  222   65  223
CONECT  223  222  224  228
CONECT  224  223  225  234
CONECT  225  224  226  235
CONECT  226  225  227  232
CONECT  227  226  228  229
CONECT  228  223  227  236
CONECT  229  227  230  231
CONECT  230  229  237  238  239
CONECT  231  229  232  240
CONECT  232  226  231  233
CONECT  233   99  232
CONECT  234  224
CONECT  235  225
CONECT  236  228
CONECT  237  230
CONECT  238  230
CONECT  239  230
CONECT  240  231
CONECT  241   58  242
CONECT  242  241  243  247
CONECT  243  242  244  253
CONECT  244  243  245  254
CONECT  245  244  246  251
CONECT  246  245  247  248
CONECT  247  242  246  255
CONECT  248  246  249  250
CONECT  249  248  256  257  258
CONECT  250  248  251  259
CONECT  251  245  250  252
CONECT  252  147  251
CONECT  253  243
CONECT  254  244
CONECT  255  247
CONECT  256  249
CONECT  257  249
CONECT  258  249
CONECT  259  250
CONECT  260  106  261
CONECT  261  260  262  266
CONECT  262  261  263  272
CONECT  263  262  264  273
CONECT  264  263  265  270
CONECT  265  264  266  267
CONECT  266  261  265  274
CONECT  267  265  268  269
CONECT  268  267  275  276  277
CONECT  269  267  270  278
CONECT  270  264  269  271
CONECT  271  140  270
CONECT  272  262
CONECT  273  263
CONECT  274  266
CONECT  275  268
CONECT  276  268
CONECT  277  268
CONECT  278  269
MASTER        0    0    0    0    0    0    0    3  278    0  278    0
END
