# Supplementary material for: An evolutionary algorithm for the discovery of porous organic cages
Source: Chem Sci. 2018 Sep 11;9(45):8513–27. doi: 10.1039/c8sc03560a (PMC6251339; doi:10.1039/c8sc03560a)
Supplement: Supplementary file 1 [file SC-009-C8SC03560A-s001.zip › Best_five/Case_Study2/RunA_4.pdb]

HEADER    CSD ENTRY RDKit          3D
CRYST1   1.0000   1.0000   1.0000  90.00  90.00  90.00          
SCALE1      1.000000  0.000000  0.000000       0.000000
SCALE2      0.000000  1.000000  0.000000       0.000000
SCALE3      0.000000  0.000000  1.000000       0.000000
HETATM    1  O1  UNK     1      -5.162  -1.056  11.525  1.00  0.00           O  
HETATM    2  C2  UNK     1      -3.997  -1.455  10.923  1.00  0.00           C  
HETATM    3  C3  UNK     1      -3.940  -2.616  10.124  1.00  0.00           C  
HETATM    4  C4  UNK     1      -5.101  -3.469   9.810  1.00  0.00           C  
HETATM    5  C5  UNK     1      -2.708  -2.955   9.550  1.00  0.00           C  
HETATM    6  C6  UNK     1      -1.586  -2.151   9.724  1.00  0.00           C  
HETATM    7  C7  UNK     1      -1.646  -0.973  10.483  1.00  0.00           C  
HETATM    8  C8  UNK     1      -2.866  -0.656  11.098  1.00  0.00           C  
HETATM    9  N9  UNK     1      -0.518  -0.104  10.578  1.00  0.00           N  
HETATM   10  C10 UNK     1       0.798  -0.652  10.532  1.00  0.00           C  
HETATM   11  C11 UNK     1       1.117  -1.829  11.225  1.00  0.00           C  
HETATM   12  C12 UNK     1       2.373  -2.421  11.091  1.00  0.00           C  
HETATM   13  C13 UNK     1       3.345  -1.852  10.259  1.00  0.00           C  
HETATM   14  C14 UNK     1       4.624  -2.546  10.036  1.00  0.00           C  
HETATM   15  C15 UNK     1       3.045  -0.647   9.609  1.00  0.00           C  
HETATM   16  C16 UNK     1       1.793  -0.058   9.742  1.00  0.00           C  
HETATM   17  C17 UNK     1      -0.694   1.309  10.492  1.00  0.00           C  
HETATM   18  C18 UNK     1       0.186   2.185  11.146  1.00  0.00           C  
HETATM   19  C19 UNK     1       0.093   3.563  10.959  1.00  0.00           C  
HETATM   20  C20 UNK     1      -0.885   4.104  10.115  1.00  0.00           C  
HETATM   21  C21 UNK     1      -0.941   5.536   9.793  1.00  0.00           C  
HETATM   22  C22 UNK     1      -1.803   3.238   9.513  1.00  0.00           C  
HETATM   23  C23 UNK     1      -1.708   1.862   9.698  1.00  0.00           C  
HETATM   24  H24 UNK     1      -5.863  -1.683  11.291  1.00  0.00           H  
HETATM   25  H25 UNK     1      -4.875  -4.291   9.132  1.00  0.00           H  
HETATM   26  H26 UNK     1      -2.607  -3.835   8.928  1.00  0.00           H  
HETATM   27  H27 UNK     1      -0.671  -2.430   9.221  1.00  0.00           H  
HETATM   28  H28 UNK     1      -2.952   0.235  11.702  1.00  0.00           H  
HETATM   29  H29 UNK     1       0.377  -2.303  11.854  1.00  0.00           H  
HETATM   30  H30 UNK     1       2.568  -3.345  11.617  1.00  0.00           H  
HETATM   31  H31 UNK     1       4.734  -3.492  10.560  1.00  0.00           H  
HETATM   32  H32 UNK     1       3.772  -0.177   8.961  1.00  0.00           H  
HETATM   33  H33 UNK     1       1.587   0.844   9.184  1.00  0.00           H  
HETATM   34  H34 UNK     1       0.971   1.796  11.779  1.00  0.00           H  
HETATM   35  H35 UNK     1       0.812   4.208  11.446  1.00  0.00           H  
HETATM   36  H36 UNK     1      -1.729   5.801   9.090  1.00  0.00           H  
HETATM   37  H37 UNK     1      -2.578   3.615   8.860  1.00  0.00           H  
HETATM   38  H38 UNK     1      -2.404   1.225   9.171  1.00  0.00           H  
HETATM   39  O39 UNK     1     -10.628  -7.950   0.177  1.00  0.00           O  
HETATM   40  C40 UNK     1     -10.259  -6.717  -0.293  1.00  0.00           C  
HETATM   41  C41 UNK     1     -10.191  -5.594   0.556  1.00  0.00           C  
HETATM   42  C42 UNK     1     -10.435  -5.632   2.011  1.00  0.00           C  
HETATM   43  C43 UNK     1      -9.819  -4.367  -0.008  1.00  0.00           C  
HETATM   44  C44 UNK     1      -9.484  -4.266  -1.356  1.00  0.00           C  
HETATM   45  C45 UNK     1      -9.507  -5.388  -2.196  1.00  0.00           C  
HETATM   46  C46 UNK     1      -9.923  -6.608  -1.643  1.00  0.00           C  
HETATM   47  N47 UNK     1      -9.067  -5.298  -3.550  1.00  0.00           N  
HETATM   48  C48 UNK     1      -9.244  -4.079  -4.271  1.00  0.00           C  
HETATM   49  C49 UNK     1     -10.434  -3.344  -4.169  1.00  0.00           C  
HETATM   50  C50 UNK     1     -10.561  -2.102  -4.790  1.00  0.00           C  
HETATM   51  C51 UNK     1      -9.501  -1.563  -5.529  1.00  0.00           C  
HETATM   52  C52 UNK     1      -9.545  -0.213  -6.109  1.00  0.00           C  
HETATM   53  C53 UNK     1      -8.332  -2.317  -5.674  1.00  0.00           C  
HETATM   54  C54 UNK     1      -8.206  -3.556  -5.055  1.00  0.00           C  
HETATM   55  C55 UNK     1      -8.250  -6.327  -4.105  1.00  0.00           C  
HETATM   56  C56 UNK     1      -8.303  -6.629  -5.473  1.00  0.00           C  
HETATM   57  C57 UNK     1      -7.407  -7.533  -6.042  1.00  0.00           C  
HETATM   58  C58 UNK     1      -6.432  -8.159  -5.257  1.00  0.00           C  
HETATM   59  C59 UNK     1      -5.403  -8.996  -5.896  1.00  0.00           C  
HETATM   60  C60 UNK     1      -6.425  -7.913  -3.877  1.00  0.00           C  
HETATM   61  C61 UNK     1      -7.321  -7.012  -3.310  1.00  0.00           C  
HETATM   62  H62 UNK     1     -10.813  -7.878   1.125  1.00  0.00           H  
HETATM   63  H63 UNK     1     -10.269  -4.678   2.509  1.00  0.00           H  
HETATM   64  H64 UNK     1      -9.753  -3.473   0.597  1.00  0.00           H  
HETATM   65  H65 UNK     1      -9.160  -3.306  -1.732  1.00  0.00           H  
HETATM   66  H66 UNK     1      -9.966  -7.494  -2.260  1.00  0.00           H  
HETATM   67  H67 UNK     1     -11.258  -3.725  -3.583  1.00  0.00           H  
HETATM   68  H68 UNK     1     -11.479  -1.544  -4.666  1.00  0.00           H  
HETATM   69  H69 UNK     1      -8.627   0.080  -6.614  1.00  0.00           H  
HETATM   70  H70 UNK     1      -7.491  -1.939  -6.238  1.00  0.00           H  
HETATM   71  H71 UNK     1      -7.269  -4.086  -5.149  1.00  0.00           H  
HETATM   72  H72 UNK     1      -9.021  -6.132  -6.109  1.00  0.00           H  
HETATM   73  H73 UNK     1      -7.455  -7.706  -7.108  1.00  0.00           H  
HETATM   74  H74 UNK     1      -5.499  -9.100  -6.974  1.00  0.00           H  
HETATM   75  H75 UNK     1      -5.690  -8.385  -3.240  1.00  0.00           H  
HETATM   76  H76 UNK     1      -7.242  -6.809  -2.252  1.00  0.00           H  
HETATM   77  O77 UNK     1      10.117  -3.104  -0.110  1.00  0.00           O  
HETATM   78  C78 UNK     1      10.164  -4.266  -0.835  1.00  0.00           C  
HETATM   79  C79 UNK     1      10.473  -5.508  -0.240  1.00  0.00           C  
HETATM   80  C80 UNK     1      10.695  -5.690   1.211  1.00  0.00           C  
HETATM   81  C81 UNK     1      10.508  -6.637  -1.071  1.00  0.00           C  
HETATM   82  C82 UNK     1      10.194  -6.545  -2.428  1.00  0.00           C  
HETATM   83  C83 UNK     1       9.830  -5.321  -3.007  1.00  0.00           C  
HETATM   84  C84 UNK     1       9.851  -4.184  -2.188  1.00  0.00           C  
HETATM   85  N85 UNK     1       9.395  -5.242  -4.365  1.00  0.00           N  
HETATM   86  C86 UNK     1       8.551  -6.259  -4.901  1.00  0.00           C  
HETATM   87  C87 UNK     1       8.592  -6.588  -6.264  1.00  0.00           C  
HETATM   88  C88 UNK     1       7.691  -7.502  -6.808  1.00  0.00           C  
HETATM   89  C89 UNK     1       6.723  -8.114  -6.003  1.00  0.00           C  
HETATM   90  C90 UNK     1       5.704  -8.987  -6.610  1.00  0.00           C  
HETATM   91  C91 UNK     1       6.715  -7.827  -4.632  1.00  0.00           C  
HETATM   92  C92 UNK     1       7.612  -6.913  -4.091  1.00  0.00           C  
HETATM   93  C93 UNK     1       9.608  -4.041  -5.103  1.00  0.00           C  
HETATM   94  C94 UNK     1      10.816  -3.336  -5.001  1.00  0.00           C  
HETATM   95  C95 UNK     1      10.974  -2.097  -5.618  1.00  0.00           C  
HETATM   96  C96 UNK     1       9.927  -1.530  -6.356  1.00  0.00           C  
HETATM   97  C97 UNK     1      10.002  -0.171  -6.911  1.00  0.00           C  
HETATM   98  C98 UNK     1       8.745  -2.260  -6.513  1.00  0.00           C  
HETATM   99  C99 UNK     1       8.588  -3.497  -5.896  1.00  0.00           C  
HETATM  100 H100 UNK     1      10.292  -3.317   0.820  1.00  0.00           H  
HETATM  101 H101 UNK     1      10.855  -6.719   1.526  1.00  0.00           H  
HETATM  102 H102 UNK     1      10.748  -7.612  -0.669  1.00  0.00           H  
HETATM  103 H103 UNK     1      10.206  -7.444  -3.029  1.00  0.00           H  
HETATM  104 H104 UNK     1       9.570  -3.218  -2.582  1.00  0.00           H  
HETATM  105 H105 UNK     1       9.312  -6.111  -6.913  1.00  0.00           H  
HETATM  106 H106 UNK     1       7.735  -7.703  -7.869  1.00  0.00           H  
HETATM  107 H107 UNK     1       5.763  -9.083  -7.692  1.00  0.00           H  
HETATM  108 H108 UNK     1       5.981  -8.280  -3.980  1.00  0.00           H  
HETATM  109 H109 UNK     1       7.532  -6.678  -3.039  1.00  0.00           H  
HETATM  110 H110 UNK     1      11.628  -3.731  -4.406  1.00  0.00           H  
HETATM  111 H111 UNK     1      11.902  -1.558  -5.483  1.00  0.00           H  
HETATM  112 H112 UNK     1       9.094   0.154  -7.414  1.00  0.00           H  
HETATM  113 H113 UNK     1       7.914  -1.859  -7.077  1.00  0.00           H  
HETATM  114 H114 UNK     1       7.639  -4.004  -5.991  1.00  0.00           H  
HETATM  115 O115 UNK     1      -1.167  12.661   0.123  1.00  0.00           O  
HETATM  116 C116 UNK     1      -0.267  11.750  -0.364  1.00  0.00           C  
HETATM  117 C117 UNK     1       0.656  11.098   0.480  1.00  0.00           C  
HETATM  118 C118 UNK     1       0.707  11.267   1.945  1.00  0.00           C  
HETATM  119 C119 UNK     1       1.552  10.192  -0.104  1.00  0.00           C  
HETATM  120 C120 UNK     1       1.504   9.909  -1.468  1.00  0.00           C  
HETATM  121 C121 UNK     1       0.557  10.519  -2.303  1.00  0.00           C  
HETATM  122 C122 UNK     1      -0.308  11.461  -1.728  1.00  0.00           C  
HETATM  123 N123 UNK     1       0.446  10.150  -3.676  1.00  0.00           N  
HETATM  124 C124 UNK     1       1.613   9.768  -4.399  1.00  0.00           C  
HETATM  125 C125 UNK     1       1.596   8.653  -5.248  1.00  0.00           C  
HETATM  126 C126 UNK     1       2.756   8.223  -5.887  1.00  0.00           C  
HETATM  127 C127 UNK     1       3.966   8.898  -5.698  1.00  0.00           C  
HETATM  128 C128 UNK     1       5.184   8.360  -6.321  1.00  0.00           C  
HETATM  129 C129 UNK     1       3.980  10.039  -4.885  1.00  0.00           C  
HETATM  130 C130 UNK     1       2.819  10.466  -4.242  1.00  0.00           C  
HETATM  131 C131 UNK     1      -0.842   9.975  -4.263  1.00  0.00           C  
HETATM  132 C132 UNK     1      -1.917   9.490  -3.505  1.00  0.00           C  
HETATM  133 C133 UNK     1      -3.147   9.226  -4.098  1.00  0.00           C  
HETATM  134 C134 UNK     1      -3.344   9.438  -5.468  1.00  0.00           C  
HETATM  135 C135 UNK     1      -4.606   9.068  -6.130  1.00  0.00           C  
HETATM  136 C136 UNK     1      -2.290   9.969  -6.220  1.00  0.00           C  
HETATM  137 C137 UNK     1      -1.056  10.233  -5.625  1.00  0.00           C  
HETATM  138 H138 UNK     1      -1.036  12.743   1.080  1.00  0.00           H  
HETATM  139 H139 UNK     1       1.436  10.626   2.438  1.00  0.00           H  
HETATM  140 H140 UNK     1       2.281   9.666   0.496  1.00  0.00           H  
HETATM  141 H141 UNK     1       2.187   9.171  -1.864  1.00  0.00           H  
HETATM  142 H142 UNK     1      -1.044  11.964  -2.340  1.00  0.00           H  
HETATM  143 H143 UNK     1       0.689   8.083  -5.385  1.00  0.00           H  
HETATM  144 H144 UNK     1       2.702   7.340  -6.507  1.00  0.00           H  
HETATM  145 H145 UNK     1       5.028   7.438  -6.877  1.00  0.00           H  
HETATM  146 H146 UNK     1       4.899  10.584  -4.725  1.00  0.00           H  
HETATM  147 H147 UNK     1       2.863  11.338  -3.605  1.00  0.00           H  
HETATM  148 H148 UNK     1      -1.796   9.270  -2.455  1.00  0.00           H  
HETATM  149 H149 UNK     1      -3.940   8.820  -3.485  1.00  0.00           H  
HETATM  150 H150 UNK     1      -4.640   9.260  -7.200  1.00  0.00           H  
HETATM  151 H151 UNK     1      -2.404  10.157  -7.278  1.00  0.00           H  
HETATM  152 H152 UNK     1      -0.253  10.622  -6.235  1.00  0.00           H  
HETATM  153 N153 UNK     1      -6.292  -3.282  10.240  1.00  0.00           N  
HETATM  154 C154 UNK     1      -7.349  -4.070   9.738  1.00  0.00           C  
HETATM  155 C155 UNK     1      -7.592  -4.270   8.366  1.00  0.00           C  
HETATM  156 N156 UNK     1      -8.625  -4.981   7.866  1.00  0.00           N  
HETATM  157 C157 UNK     1      -9.514  -5.515   8.738  1.00  0.00           C  
HETATM  158 O158 UNK     1     -10.578  -6.248   8.246  1.00  0.00           O  
HETATM  159 C159 UNK     1     -10.743  -6.408   6.887  1.00  0.00           C  
HETATM  160 C160 UNK     1     -11.544  -5.527   6.152  1.00  0.00           C  
HETATM  161 Cl16 UNK     1     -12.440  -4.279   6.943  1.00  0.00          Cl  
HETATM  162 C162 UNK     1     -11.595  -5.629   4.761  1.00  0.00           C  
HETATM  163 C163 UNK     1     -10.830  -6.587   4.074  1.00  0.00           C  
HETATM  164 N164 UNK     1     -10.770  -6.671   2.677  1.00  0.00           N  
HETATM  165 C165 UNK     1     -10.103  -7.510   4.832  1.00  0.00           C  
HETATM  166 C166 UNK     1     -10.052  -7.423   6.223  1.00  0.00           C  
HETATM  167 C167 UNK     1      -9.388  -5.342  10.108  1.00  0.00           C  
HETATM  168 C168 UNK     1      -8.312  -4.606  10.601  1.00  0.00           C  
HETATM  169 H169 UNK     1      -6.928  -3.849   7.625  1.00  0.00           H  
HETATM  170 H170 UNK     1     -12.201  -4.930   4.205  1.00  0.00           H  
HETATM  171 H171 UNK     1      -9.531  -8.275   4.329  1.00  0.00           H  
HETATM  172 H172 UNK     1      -9.440  -8.113   6.785  1.00  0.00           H  
HETATM  173 H173 UNK     1     -10.124  -5.768  10.771  1.00  0.00           H  
HETATM  174 H174 UNK     1      -8.216  -4.457  11.667  1.00  0.00           H  
HETATM  175 N175 UNK     1       5.523  -2.105   9.243  1.00  0.00           N  
HETATM  176 C176 UNK     1       6.669  -2.847   8.909  1.00  0.00           C  
HETATM  177 C177 UNK     1       7.105  -2.854   7.580  1.00  0.00           C  
HETATM  178 N178 UNK     1       8.201  -3.508   7.138  1.00  0.00           N  
HETATM  179 C179 UNK     1       8.956  -4.179   8.040  1.00  0.00           C  
HETATM  180 O180 UNK     1      10.062  -4.881   7.597  1.00  0.00           O  
HETATM  181 C181 UNK     1      10.330  -4.965   6.246  1.00  0.00           C  
HETATM  182 C182 UNK     1       9.743  -5.963   5.461  1.00  0.00           C  
HETATM  183 Cl18 UNK     1       8.762  -7.192   6.179  1.00  0.00          Cl  
HETATM  184 C184 UNK     1       9.898  -5.937   4.075  1.00  0.00           C  
HETATM  185 C185 UNK     1      10.656  -4.939   3.440  1.00  0.00           C  
HETATM  186 N186 UNK     1      10.654  -4.731   2.055  1.00  0.00           N  
HETATM  187 C187 UNK     1      11.262  -3.972   4.249  1.00  0.00           C  
HETATM  188 C188 UNK     1      11.117  -3.987   5.637  1.00  0.00           C  
HETATM  189 C189 UNK     1       8.640  -4.192   9.391  1.00  0.00           C  
HETATM  190 C190 UNK     1       7.500  -3.516   9.824  1.00  0.00           C  
HETATM  191 H191 UNK     1       6.544  -2.330   6.819  1.00  0.00           H  
HETATM  192 H192 UNK     1       9.373  -6.672   3.484  1.00  0.00           H  
HETATM  193 H193 UNK     1      11.817  -3.168   3.788  1.00  0.00           H  
HETATM  194 H194 UNK     1      11.559  -3.204   6.234  1.00  0.00           H  
HETATM  195 H195 UNK     1       9.271  -4.726  10.082  1.00  0.00           H  
HETATM  196 H196 UNK     1       7.255  -3.515  10.876  1.00  0.00           H  
HETATM  197 N197 UNK     1      -0.131   6.419  10.238  1.00  0.00           N  
HETATM  198 C198 UNK     1      -0.163   7.730   9.720  1.00  0.00           C  
HETATM  199 C199 UNK     1      -0.141   8.028   8.346  1.00  0.00           C  
HETATM  200 N200 UNK     1      -0.114   9.278   7.834  1.00  0.00           N  
HETATM  201 C201 UNK     1      -0.070  10.320   8.698  1.00  0.00           C  
HETATM  202 O202 UNK     1      -0.041  11.608   8.196  1.00  0.00           O  
HETATM  203 C203 UNK     1      -0.021  11.827   6.835  1.00  0.00           C  
HETATM  204 C204 UNK     1       1.189  11.999   6.153  1.00  0.00           C  
HETATM  205 Cl20 UNK     1       2.689  12.041   7.011  1.00  0.00          Cl  
HETATM  206 C206 UNK     1       1.194  12.108   4.762  1.00  0.00           C  
HETATM  207 C207 UNK     1       0.004  12.015   4.021  1.00  0.00           C  
HETATM  208 N208 UNK     1      -0.046  12.049   2.620  1.00  0.00           N  
HETATM  209 C209 UNK     1      -1.200  11.925   4.726  1.00  0.00           C  
HETATM  210 C210 UNK     1      -1.218  11.825   6.118  1.00  0.00           C  
HETATM  211 C211 UNK     1      -0.049  10.132  10.072  1.00  0.00           C  
HETATM  212 C212 UNK     1      -0.080   8.833  10.576  1.00  0.00           C  
HETATM  213 H213 UNK     1      -0.151   7.234   7.613  1.00  0.00           H  
HETATM  214 H214 UNK     1       2.136  12.229   4.250  1.00  0.00           H  
HETATM  215 H215 UNK     1      -2.132  11.889   4.182  1.00  0.00           H  
HETATM  216 H216 UNK     1      -2.156  11.704   6.638  1.00  0.00           H  
HETATM  217 H217 UNK     1       0.003  10.985  10.728  1.00  0.00           H  
HETATM  218 H218 UNK     1      -0.047   8.678  11.645  1.00  0.00           H  
HETATM  219 N219 UNK     1      -4.428  -9.514  -5.254  1.00  0.00           N  
HETATM  220 C220 UNK     1      -3.361 -10.152  -5.911  1.00  0.00           C  
HETATM  221 C221 UNK     1      -2.050  -9.851  -5.527  1.00  0.00           C  
HETATM  222 N222 UNK     1      -0.947 -10.399  -6.080  1.00  0.00           N  
HETATM  223 C223 UNK     1      -1.110 -11.331  -7.049  1.00  0.00           C  
HETATM  224 O224 UNK     1       0.011 -11.873  -7.652  1.00  0.00           O  
HETATM  225 C225 UNK     1       1.263 -11.383  -7.347  1.00  0.00           C  
HETATM  226 C226 UNK     1       1.794 -10.293  -8.045  1.00  0.00           C  
HETATM  227 Cl22 UNK     1       0.944  -9.599  -9.381  1.00  0.00          Cl  
HETATM  228 C228 UNK     1       2.994  -9.717  -7.628  1.00  0.00           C  
HETATM  229 C229 UNK     1       3.705 -10.223  -6.526  1.00  0.00           C  
HETATM  230 N230 UNK     1       4.784  -9.557  -5.933  1.00  0.00           N  
HETATM  231 C231 UNK     1       3.171 -11.332  -5.863  1.00  0.00           C  
HETATM  232 C232 UNK     1       1.973 -11.920  -6.272  1.00  0.00           C  
HETATM  233 C233 UNK     1      -2.369 -11.739  -7.466  1.00  0.00           C  
HETATM  234 C234 UNK     1      -3.494 -11.152  -6.888  1.00  0.00           C  
HETATM  235 H235 UNK     1      -1.863  -9.116  -4.756  1.00  0.00           H  
HETATM  236 H236 UNK     1       3.346  -8.832  -8.134  1.00  0.00           H  
HETATM  237 H237 UNK     1       3.673 -11.715  -4.987  1.00  0.00           H  
HETATM  238 H238 UNK     1       1.562 -12.750  -5.717  1.00  0.00           H  
HETATM  239 H239 UNK     1      -2.460 -12.491  -8.232  1.00  0.00           H  
HETATM  240 H240 UNK     1      -4.477 -11.468  -7.206  1.00  0.00           H  
HETATM  241 N241 UNK     1     -10.532   0.595  -6.018  1.00  0.00           N  
HETATM  242 C242 UNK     1     -10.388   1.927  -6.459  1.00  0.00           C  
HETATM  243 C243 UNK     1      -9.317   2.761  -6.091  1.00  0.00           C  
HETATM  244 N244 UNK     1      -9.190   4.053  -6.459  1.00  0.00           N  
HETATM  245 C245 UNK     1     -10.178   4.606  -7.204  1.00  0.00           C  
HETATM  246 O246 UNK     1     -10.069   5.932  -7.581  1.00  0.00           O  
HETATM  247 C247 UNK     1      -8.999   6.690  -7.155  1.00  0.00           C  
HETATM  248 C248 UNK     1      -9.073   7.431  -5.971  1.00  0.00           C  
HETATM  249 Cl24 UNK     1     -10.543   7.503  -5.064  1.00  0.00          Cl  
HETATM  250 C250 UNK     1      -7.938   8.082  -5.486  1.00  0.00           C  
HETATM  251 C251 UNK     1      -6.717   8.027  -6.164  1.00  0.00           C  
HETATM  252 N252 UNK     1      -5.581   8.524  -5.512  1.00  0.00           N  
HETATM  253 C253 UNK     1      -6.669   7.296  -7.364  1.00  0.00           C  
HETATM  254 C254 UNK     1      -7.799   6.649  -7.864  1.00  0.00           C  
HETATM  255 C255 UNK     1     -11.295   3.881  -7.588  1.00  0.00           C  
HETATM  256 C256 UNK     1     -11.402   2.546  -7.199  1.00  0.00           C  
HETATM  257 H257 UNK     1      -8.514   2.381  -5.476  1.00  0.00           H  
HETATM  258 H258 UNK     1      -7.992   8.605  -4.543  1.00  0.00           H  
HETATM  259 H259 UNK     1      -5.733   7.184  -7.890  1.00  0.00           H  
HETATM  260 H260 UNK     1      -7.729   6.062  -8.768  1.00  0.00           H  
HETATM  261 H261 UNK     1     -12.069   4.357  -8.168  1.00  0.00           H  
HETATM  262 H262 UNK     1     -12.278   1.979  -7.481  1.00  0.00           H  
HETATM  263 N263 UNK     1      11.007   0.610  -6.793  1.00  0.00           N  
HETATM  264 C264 UNK     1      10.909   1.960  -7.186  1.00  0.00           C  
HETATM  265 C265 UNK     1       9.847   2.809  -6.824  1.00  0.00           C  
HETATM  266 N266 UNK     1       9.780   4.124  -7.121  1.00  0.00           N  
HETATM  267 C267 UNK     1      10.821   4.680  -7.786  1.00  0.00           C  
HETATM  268 O268 UNK     1      10.786   6.030  -8.081  1.00  0.00           O  
HETATM  269 C269 UNK     1       9.719   6.807  -7.681  1.00  0.00           C  
HETATM  270 C270 UNK     1       8.632   7.034  -8.533  1.00  0.00           C  
HETATM  271 Cl27 UNK     1       8.632   6.418 -10.148  1.00  0.00          Cl  
HETATM  272 C272 UNK     1       7.521   7.741  -8.070  1.00  0.00           C  
HETATM  273 C273 UNK     1       7.456   8.209  -6.747  1.00  0.00           C  
HETATM  274 N274 UNK     1       6.347   8.876  -6.211  1.00  0.00           N  
HETATM  275 C275 UNK     1       8.583   8.037  -5.938  1.00  0.00           C  
HETATM  276 C276 UNK     1       9.702   7.338  -6.391  1.00  0.00           C  
HETATM  277 C277 UNK     1      11.930   3.939  -8.161  1.00  0.00           C  
HETATM  278 C278 UNK     1      11.975   2.582  -7.845  1.00  0.00           C  
HETATM  279 H279 UNK     1       9.006   2.425  -6.264  1.00  0.00           H  
HETATM  280 H280 UNK     1       6.687   7.901  -8.735  1.00  0.00           H  
HETATM  281 H281 UNK     1       8.572   8.420  -4.928  1.00  0.00           H  
HETATM  282 H282 UNK     1      10.541   7.177  -5.732  1.00  0.00           H  
HETATM  283 H283 UNK     1      12.746   4.419  -8.677  1.00  0.00           H  
HETATM  284 H284 UNK     1      12.846   2.003  -8.116  1.00  0.00           H  
CONECT    1    2   24
CONECT    2    1    3    8
CONECT    3    2    4    5
CONECT    4    3   25  153
CONECT    5    3    6   26
CONECT    6    5    7   27
CONECT    7    6    8    9
CONECT    8    2    7   28
CONECT    9    7   10   17
CONECT   10    9   11   16
CONECT   11   10   12   29
CONECT   12   11   13   30
CONECT   13   12   14   15
CONECT   14   13   31  175
CONECT   15   13   16   32
CONECT   16   10   15   33
CONECT   17    9   18   23
CONECT   18   17   19   34
CONECT   19   18   20   35
CONECT   20   19   21   22
CONECT   21   20   36  197
CONECT   22   20   23   37
CONECT   23   17   22   38
CONECT   24    1
CONECT   25    4
CONECT   26    5
CONECT   27    6
CONECT   28    8
CONECT   29   11
CONECT   30   12
CONECT   31   14
CONECT   32   15
CONECT   33   16
CONECT   34   18
CONECT   35   19
CONECT   36   21
CONECT   37   22
CONECT   38   23
CONECT   39   40   62
CONECT   40   39   41   46
CONECT   41   40   42   43
CONECT   42   41   63  164
CONECT   43   41   44   64
CONECT   44   43   45   65
CONECT   45   44   46   47
CONECT   46   40   45   66
CONECT   47   45   48   55
CONECT   48   47   49   54
CONECT   49   48   50   67
CONECT   50   49   51   68
CONECT   51   50   52   53
CONECT   52   51   69  241
CONECT   53   51   54   70
CONECT   54   48   53   71
CONECT   55   47   56   61
CONECT   56   55   57   72
CONECT   57   56   58   73
CONECT   58   57   59   60
CONECT   59   58   74  219
CONECT   60   58   61   75
CONECT   61   55   60   76
CONECT   62   39
CONECT   63   42
CONECT   64   43
CONECT   65   44
CONECT   66   46
CONECT   67   49
CONECT   68   50
CONECT   69   52
CONECT   70   53
CONECT   71   54
CONECT   72   56
CONECT   73   57
CONECT   74   59
CONECT   75   60
CONECT   76   61
CONECT   77   78  100
CONECT   78   77   79   84
CONECT   79   78   80   81
CONECT   80   79  101  186
CONECT   81   79   82  102
CONECT   82   81   83  103
CONECT   83   82   84   85
CONECT   84   78   83  104
CONECT   85   83   86   93
CONECT   86   85   87   92
CONECT   87   86   88  105
CONECT   88   87   89  106
CONECT   89   88   90   91
CONECT   90   89  107  230
CONECT   91   89   92  108
CONECT   92   86   91  109
CONECT   93   85   94   99
CONECT   94   93   95  110
CONECT   95   94   96  111
CONECT   96   95   97   98
CONECT   97   96  112  263
CONECT   98   96   99  113
CONECT   99   93   98  114
CONECT  100   77
CONECT  101   80
CONECT  102   81
CONECT  103   82
CONECT  104   84
CONECT  105   87
CONECT  106   88
CONECT  107   90
CONECT  108   91
CONECT  109   92
CONECT  110   94
CONECT  111   95
CONECT  112   97
CONECT  113   98
CONECT  114   99
CONECT  115  116  138
CONECT  116  115  117  122
CONECT  117  116  118  119
CONECT  118  117  139  208
CONECT  119  117  120  140
CONECT  120  119  121  141
CONECT  121  120  122  123
CONECT  122  116  121  142
CONECT  123  121  124  131
CONECT  124  123  125  130
CONECT  125  124  126  143
CONECT  126  125  127  144
CONECT  127  126  128  129
CONECT  128  127  145  274
CONECT  129  127  130  146
CONECT  130  124  129  147
CONECT  131  123  132  137
CONECT  132  131  133  148
CONECT  133  132  134  149
CONECT  134  133  135  136
CONECT  135  134  150  252
CONECT  136  134  137  151
CONECT  137  131  136  152
CONECT  138  115
CONECT  139  118
CONECT  140  119
CONECT  141  120
CONECT  142  122
CONECT  143  125
CONECT  144  126
CONECT  145  128
CONECT  146  129
CONECT  147  130
CONECT  148  132
CONECT  149  133
CONECT  150  135
CONECT  151  136
CONECT  152  137
CONECT  153    4  154
CONECT  154  153  155  168
CONECT  155  154  156  169
CONECT  156  155  157
CONECT  157  156  158  167
CONECT  158  157  159
CONECT  159  158  160  166
CONECT  160  159  161  162
CONECT  161  160
CONECT  162  160  163  170
CONECT  163  162  164  165
CONECT  164   42  163
CONECT  165  163  166  171
CONECT  166  159  165  172
CONECT  167  157  168  173
CONECT  168  154  167  174
CONECT  169  155
CONECT  170  162
CONECT  171  165
CONECT  172  166
CONECT  173  167
CONECT  174  168
CONECT  175   14  176
CONECT  176  175  177  190
CONECT  177  176  178  191
CONECT  178  177  179
CONECT  179  178  180  189
CONECT  180  179  181
CONECT  181  180  182  188
CONECT  182  181  183  184
CONECT  183  182
CONECT  184  182  185  192
CONECT  185  184  186  187
CONECT  186   80  185
CONECT  187  185  188  193
CONECT  188  181  187  194
CONECT  189  179  190  195
CONECT  190  176  189  196
CONECT  191  177
CONECT  192  184
CONECT  193  187
CONECT  194  188
CONECT  195  189
CONECT  196  190
CONECT  197   21  198
CONECT  198  197  199  212
CONECT  199  198  200  213
CONECT  200  199  201
CONECT  201  200  202  211
CONECT  202  201  203
CONECT  203  202  204  210
CONECT  204  203  205  206
CONECT  205  204
CONECT  206  204  207  214
CONECT  207  206  208  209
CONECT  208  118  207
CONECT  209  207  210  215
CONECT  210  203  209  216
CONECT  211  201  212  217
CONECT  212  198  211  218
CONECT  213  199
CONECT  214  206
CONECT  215  209
CONECT  216  210
CONECT  217  211
CONECT  218  212
CONECT  219   59  220
CONECT  220  219  221  234
CONECT  221  220  222  235
CONECT  222  221  223
CONECT  223  222  224  233
CONECT  224  223  225
CONECT  225  224  226  232
CONECT  226  225  227  228
CONECT  227  226
CONECT  228  226  229  236
CONECT  229  228  230  231
CONECT  230   90  229
CONECT  231  229  232  237
CONECT  232  225  231  238
CONECT  233  223  234  239
CONECT  234  220  233  240
CONECT  235  221
CONECT  236  228
CONECT  237  231
CONECT  238  232
CONECT  239  233
CONECT  240  234
CONECT  241   52  242
CONECT  242  241  243  256
CONECT  243  242  244  257
CONECT  244  243  245
CONECT  245  244  246  255
CONECT  246  245  247
CONECT  247  246  248  254
CONECT  248  247  249  250
CONECT  249  248
CONECT  250  248  251  258
CONECT  251  250  252  253
CONECT  252  135  251
CONECT  253  251  254  259
CONECT  254  247  253  260
CONECT  255  245  256  261
CONECT  256  242  255  262
CONECT  257  243
CONECT  258  250
CONECT  259  253
CONECT  260  254
CONECT  261  255
CONECT  262  256
CONECT  263   97  264
CONECT  264  263  265  278
CONECT  265  264  266  279
CONECT  266  265  267
CONECT  267  266  268  277
CONECT  268  267  269
CONECT  269  268  270  276
CONECT  270  269  271  272
CONECT  271  270
CONECT  272  270  273  280
CONECT  273  272  274  275
CONECT  274  128  273
CONECT  275  273  276  281
CONECT  276  269  275  282
CONECT  277  267  278  283
CONECT  278  264  277  284
CONECT  279  265
CONECT  280  272
CONECT  281  275
CONECT  282  276
CONECT  283  277
CONECT  284  278
MASTER        0    0    0    0    0    0    0    3  284    0  284    0
END
